# Supplementary material for: Interferome signature dynamics during the anti-dengue immune response: a systems biology characterization
Source: Front Immunol. 2023 Aug 10;14:1243516. doi: 10.3389/fimmu.2023.1243516 (PMC10449254; doi:10.3389/fimmu.2023.1243516)
Supplement: Supplementary file 2 [file Table_1.xlsx]

## Sheet: README
Supplementary Material - Tables S1 - S17.
Table S1. GEO DataSets systematic search results.
Table S2. DEGs and respective log2 FC.
Table S3. Summary of results from differential expression and interferome analyses.
Table S4. IRGs by IFN type, up or downregulation, comparison, and study.
Table S5. The number of shared IRGs between IFN type and datasets - Circos plots.
Table S6. IRGs by IFN type, disease phase, and dataset - Upset plots.
Table S7. IRGs intersections between datasets by IFN type and disease phase.
Table S8. The log2 FC of the common IRGs of early acute and late acute disease phases - Heatmap.
Table S9. The log2 FC of the common IRGs of disease severity comparisons - Heatmap.
Table S10. Enriched GO Biological Processes by cluster (Enrichr).
Table S11. Enriched GO Biological Processes by IRGs from different disease phases and IFN types (Cluster Profiler).
Table S12. The log2-transformed gene expression values of common IRGs by sample phase and severity - PCA.
Table S13. The log2-transformed expression values of IRGs from late acute phase and different disease severities - Random Forest.
Table S14. Differential expression analyses of the top ten classifying genes according to random forest model - Random Forest heatmaps.
Table S15. Meta-significant genes from the late acute phase.
Table S16. RMA-normalized expression of genes IFI27, ISG15, and CYBRD1 – Box plot.
Table S17. Functions of classifying genes.

## Sheet: S1
Table S1. GEO DataSets systematic search results.
Title	ID	link	inclusion	citation	citation link	overall study/design	samples	conditions	cells_type	sequencing_type	plataform	availability	proc.data-type
Whole blood gene expression in Vietnamese dengue patients	200025001	https://www.ncbi.nlm.nih.gov/geo/query/acc.cgi?acc=GSE25001	yes	Hoang LT, Lynn DJ, Henn M, Birren BW et al. The early whole-blood transcriptional signature of dengue virus and features associated with progression to dengue shock syndrome in Vietnamese children and young adults. J Virol 2010 Dec;84(24):12982-94.	10.1128/JVI.01224-10	a nested case-control comparison of the early host-transcriptional features in 24 DSS patients and 56 sex-, age-, virus serotype-matched uncomplicated dengue patients. For controls, 18 and 16 autologous follow-up samples were collected at 2 weeks after discharge from DSS and UC dengue patients, respectively. acute phase (days −3 and −2 relative to defervescence) vs convalescent samples (≤72 h pos…	whole-blood	24 DSS, 18 autologous controls. 56 DF, 16 autologous controls. 0 to 12 days of ilness. -3 to 7 days of fever relative to defervescence.	whole-blood	microarray	Illumina HumanRef-8 v2 BeadChip	Raw data are available on Series record Processed data included within Sample table	normalized
Genome-wide gene expression analysis of human whole-blood samples in in response to dengue disease	200028405	https://www.ncbi.nlm.nih.gov/geo/query/acc.cgi?acc=GSE28405	yes	Tolfvenstam T, Lindblom A, Schreiber MJ, Ling L et al. Characterization of early host responses in adults with dengue disease. BMC Infect Dis 2011 Aug 2;11:209. PMID: 21810247	https://www.ncbi.nlm.nih.gov/pubmed/21810247	We looked at the whole-blood transcriptional profiling on dengue patients sampled within 72h of fever presentation and compared the signatures with autologous samples drawn at defervescence and convalescence and to control patients with fever of other etiology.	whole-blood	119 samples are analysed, which include 31 dengue patients and 26 control patients. Fever, defervescence, convalescence	whole-blood	microarray	Sentrix HumanRef-8 Expression BeadChip	Raw data are available on Series record Processed data included within Sample table	non-normalized, normalized
Global transcriptional assessment of consecutive samples from patients with dengue infection with association to dengue virus IgG serostatus	200028988	https://www.ncbi.nlm.nih.gov/geo/query/acc.cgi?acc=GSE28988	yes	-	-	Whole blood from patients with acute dengue infection (as determined with PCR) were assessed for global transcriptional changes during different stages of the disease with reference to dengue virus IgG status at study inclusion	whole-blood	113 patients, 3 timepoints (Less than 72 hours, 3 to 7 days, 2 to 5 weeks after symptoms)	whole-blood	microarray	Illumina HumanRef-8 v3.0 expression beadchip	Raw data are available on Series record Processed data included within Sample table	non-normalized. normalized
Genome-wide gene expression analysis of human whole-blood samples during acute dengue disease and early convalescence	200028991	https://www.ncbi.nlm.nih.gov/geo/query/acc.cgi?acc=GSE28991	yes	-	-	Dengue patient whole blood samples were analyzed during onset of disease, at defervescence and at early convalescence. Availability of samples at very early time points of disease allows to study the onset of the innate immune response. The main objective of the study is to understand early events during acute dengue disease	whole-blood	11 patients, 3 timepoints (within 72h, between 4 and 7 days, and 15-25 days after onset of fever)	whole-blood	microarray	Illumina HumanHT-12 V4.0 expression beadchip	Raw data are available on Series record Processed data included within Sample table	non-normalized. Normalized
Dengue patients whole blood	200040628	https://www.ncbi.nlm.nih.gov/geo/query/acc.cgi?acc=GSE40628	yes	Simmons CP, Popper S, Dolocek C, Chau TN et al. Patterns of host genome-wide gene transcript abundance in the peripheral blood of patients with acute dengue hemorrhagic fever. J Infect Dis 2007 Apr 15;195(8):1097-107. PMID: 17357045	https://www.ncbi.nlm.nih.gov/pubmed/17357045	We characterized gene expression patterns associated with acute dengue infection, and identified a set of transcripts associated with diagnosis of Dengue Shock Syndrome. Whole blood RNA was collected from 14 Dengue patients after hospital admission. Additional samples were collected at later time points from 6 of the patients, and single samples were also collected from 4 healthy donors	whole-blood	14 Dengue patients after hospital admission. Additional samples were collected at later time points from 6 of the patients, and single samples were also collected from 4 healthy donors	whole-blood	microarray	SMD Print_980 LC-46	Raw data included within Sample table Processed data included within Sample table	non normalized, normalized
Sequential waves of gene expression in patients with clinically defined Dengue illnesses reveal subtle disease phases and predict disease severity.	200043777	https://www.ncbi.nlm.nih.gov/geo/query/acc.cgi?acc=GSE43777	yes	Sun P, García J, Comach G, Vahey MT et al. Sequential waves of gene expression in patients with clinically defined dengue illnesses reveal subtle disease phases and predict disease severity. PLoS Negl Trop Dis 2013;7(7):e2298.	10.1371/journal.pntd.0002298	total of 49 and 13 study participants were defined as DF and DHF cases respectively based on their clinical and hematological information. Using convalescent specimens as baseline, day-to-day gene expression was evaluated ex vivo in peripheral blood mononuclear cells of the study participants.	blood - PBMCs	49 DF, 13 DHF, early acute, late acute, convalescent (control). Fever days or defervescence	PBMCs (T cells, natural killer (NK) cells, B cells, monocytes, and dendritic (DC) cells)	microarray	Affymetrix Human HG-Focus Target Array, Affymetrix Human Genome U133 Plus 2.0 Array	Raw data provided as supplementary file Processed data included within Sample table	normalized
Systems biological analysis of immunity to dengue	200051808	https://www.ncbi.nlm.nih.gov/geo/query/acc.cgi?acc=GSE51808	yes	Kwissa M, Nakaya HI, Onlamoon N, Wrammert J et al. Dengue virus infection induces expansion of a CD14(+)CD16(+) monocyte population that stimulates plasmablast differentiation. Cell Host Microbe 2014 Jul 9;16(1):115-27. PMID: 24981333, Soares-Schanoski A, Baptista Cruz N, de Castro-Jorge LA, de Carvalho RVH et al. Systems analysis of subjects acutely infected with the Chikungunya virus. PLoS Path…	https://www.ncbi.nlm.nih.gov/pubmed/24981333 https://www.ncbi.nlm.nih.gov/pubmed/31211814	we used a systems biological approach to perform a detailed analysis of the innate immune response to DENV infection in the whole blood samples of acutely infected humans in Bangkok, Thailand. We analyzed whole blood samples from 28 dengue patients (DF n=18, DHF=10) hospitalized. The specimens were acquired between days 2 and 9 after onset of symptoms (acute illness), and for 19 patients (DF n=13…	whole-blood	28 acute (days 2 to 9 after symptom onset, DF=18, DHF=10, 21 adults (<16 yo)), 19 convalescent (4+ weeks after discharge, DF=13, DHF=6, (14 adults (<16 yo)), 9 controls (non-infected, hralthy young adults)	whole-blood	microarray	[HT_HG-U133_Plus_PM] Affymetrix HT HG-U133+ PM Array Plate	Raw data provided as supplementary file Processed data included within Sample table Processed data provided as supplementary file	RMA signal.
Time course expression data of human cell lines infected with dengue virus	200006048	https://www.ncbi.nlm.nih.gov/geo/query/acc.cgi?acc=GSE6048	no: in vitro	Fink J, Gu F, Ling L, Tolfvenstam T et al. Host gene expression profiling of dengue virus infection in cell lines and patients. PLoS Negl Trop Dis 2007 Nov 21;1(2):e86. PMID: 18060089	https://www.ncbi.nlm.nih.gov/pubmed/18060089	HepG2 cell line was infected with TSV01 (DENV2) virus and expression profiled at 3hrs, 6hrs, 12hrs,24hrs, 48 hrs and 72hrs after infection. At each time point we profilesd the transcriptome using 3 biological repeats and each sample profiled using a technical repeat with dyes swapped	in vitro	in vitro. Virus infection or heat inactivated virus infection. 3, 6, 12, 24, 48, 72 hours after infection	HepG2	microarray	Human 19K Compugen Array spotted in GIS	Raw data provided as supplementary file (Processed data included within Sample table)	normalized
Time course expression data of human cell lines infected with dengue virus serotype2 NGC	200006239	https://www.ncbi.nlm.nih.gov/geo/query/acc.cgi?acc=GSE6239	no: in vitro	-	-	HepG2 cell line was infected with NGC (DENV2) virus and expression profiled at 3hrs, 6hrs, 12hrs,24hrs, 48 hrs and 72hrs after infection. At each time point we profiled the transcriptome using 3 biological repeats and each sample profiled using a technical repeat with dyes swapped	in vitro	in vitro. Virus infection or heat inactivated virus infection. 3, 6, 12, 24, 48, 72 hours after infection	HepG2	microarray	Human 19K Compugen Array spotted in GIS	Raw data provided as supplementary file (Processed data included within Sample table)	normalized
TRAIL Is a Novel Antiviral Protein against Dengue Virus	200009378	https://www.ncbi.nlm.nih.gov/geo/query/acc.cgi?acc=GSE9378	no: in vitro	Warke RV, Martin KJ, Giaya K, Shaw SK et al. TRAIL is a novel antiviral protein against dengue virus. J Virol 2008 Jan;82(1):555-64.	17913827	RNA was extracted and hybridized on Affymetrix microarrays. We compared a total of 10 samples. Five were infected in vitro for 48 hours with DV, including HUVECs (n=2), monocytes (n=2), and B-cells (n=1). Five were mock-infected controls of the same cell types and numbers. From these samples, were identified 23 genes that were induced by DV infection in all of the cell types.	in vitro	in vitro	HUVEC (endothelial), B, monocytes	microarray	Affymetrix Human Genome U133A Array	Raw data provided as supplementary file Processed data included within Sample table	normalized
Dengue VN Microarray MD and DF study	200013052	https://www.ncbi.nlm.nih.gov/geo/query/acc.cgi?acc=GSE13052	no: children, 9 < 10 subjects	Long HT, Hibberd ML, Hien TT, Dung NM et al. Patterns of gene transcript abundance in the blood of children with severe or uncomplicated dengue highlight differences in disease evolution and host response to dengue virus infection. J Infect Dis 2009 Feb 15;199(4):537-546.	10.1086/596507	Whole blood transcriptional profiles of children infected with dengue virus with different clinical outcomes were compared. The subjects including 9 acute dengue shock samples, 9 acute uncomplicated dengue samples, 6 autologous follow up dengue samples and 6 autologous follow up uncomplicated dengue patients.	whole-blood	9 acute DSS, 9 acute DF, 6 autologous follow up. Acute day 4, convalescent day 30		microarray	Sentrix HumanRef-8 Expression BeadChip	Raw data are available on Series record Processed data included within Sample table	normalized
Orientsia tsutsugamushi stimulates an original gene expression program in monocytes: relationship with gene expression in patients with scrub typhus	200016463	https://www.ncbi.nlm.nih.gov/geo/query/acc.cgi?acc=GSE16463	no: No convalescent, Study design, 7 < 10 subjects	Tantibhedhyangkul W, Prachason T, Waywa D, El Filali A et al. Orientia tsutsugamushi stimulates an original gene expression program in monocytes: relationship with gene expression in patients with scrub typhus. PLoS Negl Trop Dis 2011 May;5(5):e1028. PMID: 21610853	https://www.ncbi.nlm.nih.gov/pubmed/21610853	Genome-wide expression in peripheral blood mononuclear cells (PBMCs) from patients with scrub typhus were compared to those from healthy control and from patients with dengue fever, murine typhus or malaria.	blood - PBMCs	7 DF (early acute), 2 pooled healthy control (male and female)	PBMCs (T cells, natural killer (NK) cells, B cells, monocytes, and dendritic (DC) cells)	microarray	Illumina human-6 v2.0 expression beadchip	Raw data are available on Series record Processed data included within Sample table	non-normalized, normalized
Genome-Wide Expression Profiling Deciphers Host Responses Altered during Dengue Shock Syndrome and Reveals the Role of Innate Immunity in Severe Dengue	200017924	https://www.ncbi.nlm.nih.gov/geo/query/acc.cgi?acc=GSE17924	no: children	Devignot S, Sapet C, Duong V, Bergon A et al. Genome-wide expression profiling deciphers host responses altered during dengue shock syndrome and reveals the role of innate immunity in severe dengue. PLoS One 2010 Jul 20;5(7):e11671. PMID: 20652028	https://www.ncbi.nlm.nih.gov/pubmed/20652028	genome-wide expression profiles of whole blood cells from 48 matched Cambodian children (3-15 year old): 19 progressed to DSS while 16 and 13 presented respectively classical dengue fever (DF) or dengue hemorrhagic fever grades I/II (DHF).	whole-blood	16 acute DF, 13 acute DHF, 19 acute DSS		microarray	Agilent-014850 Whole Human Genome Microarray 4x44K G4112F	Raw data provided as supplementary file Processed data included within Sample table	normalized
Gene Expression Profiling During Early Acute Febrile Stage of Dengue Infection Can Predict The Disease Outcome	200018090	https://www.ncbi.nlm.nih.gov/geo/query/acc.cgi?acc=GSE18090	no: No convalescent, febrile control	Nascimento EJ, Braga-Neto U, Calzavara-Silva CE, Gomes AL et al. Gene expression profiling during early acute febrile stage of dengue infection can predict the disease outcome. PLoS One 2009 Nov 19;4(11):e7892. PMID: 19936257	https://www.ncbi.nlm.nih.gov/pubmed/19936257	dengue cohort from Recife, Brazil. The samples analyzed were collected prospectively from acute febrile dengue patients who evolved with different degrees of disease severity, classic dengue fever or dengue hemorrhagic fever (DHF) and compared with similar samples from other non-dengue febrile illnesses.	blood - PBMCs	blood samples from 26 patients from a cohort in Brazil, 18 infected (10 DHF, 8 DF), 8 control samples (ND) from febrile patients confirmed to be not infected with dengue. 1-8 days of symptoms	PBMCs (T cells, natural killer (NK) cells, B cells, monocytes, and dendritic (DC) cells)	microarray	[HG-U133_Plus_2] Affymetrix Human Genome U133 Plus 2.0 Array	Raw data provided as supplementary file Processed data included within Sample table Processed data provided as supplementary file (?)	normalized?
Innate signature induced in human mDCs by dengue vaccine candidates	200022329	https://www.ncbi.nlm.nih.gov/geo/query/acc.cgi?acc=GSE22329	no: in vitro	Balas C, Kennel A, Deauvieau F, Sodoyer R et al. Different innate signatures induced in human monocyte-derived dendritic cells by wild-type dengue 3 virus, attenuated but reactogenic dengue 3 vaccine virus, or attenuated nonreactogenic dengue 1-4 vaccine virus strains. J Infect Dis 2011 Jan 1;203(1):103-8. PMID: 21148502	https://www.ncbi.nlm.nih.gov/pubmed/21148502	Sanofi Pasteur is developing a tetravalent YFV 17D vaccine-based chimeric dengue vaccine (TV CYD), which is currently in clinical phase 3 development. DNA microarrays were used to assess the innate gene signature in human mDCs infected with the four CYDs alone or in combination, with a wild type dengue serotype 3 virus, or with a classically attenuated serotype 3 virus (VDV3) shown to be reactoge…	in vitro	in vitro, infected with vaccine or attenuated virus or wild type virus (2 samples, DENV3). Non-infected controls	human monocyte-derived dendritic cells (DCs)	microarray	Agilent-012391 Whole Human Genome Oligo Microarray G4112A (Probe Name version) Agilent-012097 Human 1A Microarray (V2) G4110B (Probe Name version)	Raw data provided as supplementary file Processed data included within Sample table	processed
Dengue virus type-3 isolated from a fatal case with visceral complications induces potent inflammatory responses associated with apoptosis in human monocyte-derived dendritic cells	200023986	https://www.ncbi.nlm.nih.gov/geo/query/acc.cgi?acc=GSE23986	no: in vitro	Silveira GF, Meyer F, Delfraro A, Mosimann AL et al. Dengue virus type 3 isolated from a fatal case with visceral complications induces enhanced proinflammatory responses and apoptosis of human dendritic cells. J Virol 2011 Jun;85(11):5374-83.	https://www.ncbi.nlm.nih.gov/pubmed/21450836	Using two clinical isolates of the virus, a non-fatal case of classical DF (DENV3/290) and a fatal case of DF with visceral complications (DENV3/5532), we sought to determine the profile of dengue infection in human dendritic cell. In this study we analyzed the mRNA pool of 10 cultures. Each culture was infected with MOI of 5.0, and the cells were extracted at the times points of 06, 12, 24, and …	in vitro	in vitro. 2 DENV isolates. 6, 12, 24, 48 hr. control mock infected	human dendritic cell (DCs)	microarray	[HuGene-1_0-st] Affymetrix Human Gene 1.0 ST Array [transcript (gene) version]	Raw data provided as supplementary file Processed data included within Sample table Processed data provided as supplementary file	RMA data
Gene Expression Patterns of Dengue Virus-Infected Children from Nicaragua Reveal a Distinct Signature of Increased Metabolism	200025226	https://www.ncbi.nlm.nih.gov/geo/query/acc.cgi?acc=GSE25226	no: children	Loke P, Hammond SN, Leung JM, Kim CC et al. Gene expression patterns of dengue virus-infected children from nicaragua reveal a distinct signature of increased metabolism. PLoS Negl Trop Dis 2010 Jun 15;4(6):e710. PMID: 20559541	https://www.ncbi.nlm.nih.gov/pubmed/20559541	genome-wide microarray analysis of whole blood RNA from 34 DENV-infected children in Nicaragua collected on days 3–6 of illness, with different disease manifestations. Gene expression analysis identified genes that are differentially regulated between clinical subgroups.	whole-blood	34 samples were collected from DENV-infected patients who presented between days 3-6 of illness. 6 (2 DF, 1 DHF, 3 DSS) convalescent samples collected 14-19 days after onset of symptoms. 4 normal healthy individuals.		microarray	SFGF HEEBO Human Set v1.00	Raw data provided as supplementary file Processed data included within Sample table	normalized
Identification and control of host innate disease causing responses to dengue infection	200028985	https://www.ncbi.nlm.nih.gov/geo/query/acc.cgi?acc=GSE28985	no: in vitro	-	-	We hypothesize that the drugs used in this study induce a down regulated inflammatory response; VP-16 by triggering apoptosis and Rosiglitazone by inhibiting NFkB related cytokine production. In-vitro dengue infected U937, transcriptional assessment	in vitro	in vitro, Dengue-infected or control, 18, 24, 48 hr. treatments	U937 cells	microarray	Illumina HumanRef-8 v3.0 expression beadchip	Raw data are available on Series record Processed data included within Sample table	non-normalized. normalized
Influenzavirus serotype association to global whole blood transcriptional changes	200029385	https://www.ncbi.nlm.nih.gov/geo/query/acc.cgi?acc=GSE29385	no: no DENV infection			Febrile patients PCR positive for H1N1 swine flu, seasonal H1N1 and seasonal H3N2 in nasal swabs and controls consisting of febrile patients with rhinovirus infection or febrile patients of non-viral etiology (nasal swabs PCR negative for common respiratory viruses and blood PCR negative for dengue and parvovirus B19) were assessed consecutively for global transcriptional changes in whole blood
Gene expression timecourse from Dengue virus infected human endothelial cells	200034628	https://www.ncbi.nlm.nih.gov/geo/query/acc.cgi?acc=GSE34628	no: in vitro	Dalrymple NA, Mackow ER. Endothelial cells elicit immune-enhancing responses to dengue virus infection. J Virol 2012 Jun;86(12):6408-15. PMID: 22496214	https://www.ncbi.nlm.nih.gov/pubmed/22496214	We used microarrays to investigate the effect of dengue virus infection on gene expression within primary human endothelial cells at various times post infection and identified numerous upregulated antiviral and immune response genes.	in vitro	in vitro, Early passage primary endothelial cells (HUVECs) were mock infected (no virus) or infected with dengue virus and total RNA collected at 3 timepoints: 12, 24, and 48 hours post infection.	HUVECs	microarray	[HG-U133_Plus_2] Affymetrix Human Genome U133 Plus 2.0 Array	Raw data provided as supplementary file Processed data included within Sample table	normalized
Transcriptional response to dengue infection in peripheral blood mononuclear cells of Nicaraguan children	200038246	https://www.ncbi.nlm.nih.gov/geo/query/acc.cgi?acc=GSE38246	no: children	Popper SJ, Gordon A, Liu M, Balmaseda A et al. Temporal dynamics of the transcriptional response to dengue virus infection in Nicaraguan children. PLoS Negl Trop Dis 2012;6(12):e1966. PMID: 23285306	https://www.ncbi.nlm.nih.gov/pubmed/23285306	We measured fever-day-specific genome-wide transcript abundance patterns in 105 peripheral blood mononuclear cell (PBMC) samples collected from 41 children hospitalized with dengue virus (DENV) infection in Nicaragua, and from 8 healthy controls.	blood - PBMCs	DF, DHF, DSS, 8 controls. Children 6-15 years old	PBMCs (T cells, natural killer (NK) cells, B cells, monocytes, and dendritic (DC) cells)	microarray	SMD Print_1430 hr1	Raw data included within Sample table Processed data included within Sample table	non normalized, normalized
Immune correlates of early prednisolone therapy in children and adolescents with dengue	200040165	https://www.ncbi.nlm.nih.gov/geo/query/acc.cgi?acc=GSE40165	no: Drug clinical trial, children and adolescents	Nguyen TH, Nguyen TH, Vu TT, Farrar J et al. Corticosteroids for dengue - why don't they work? PLoS Negl Trop Dis 2013;7(12):e2592. PMID: 24349598	https://www.ncbi.nlm.nih.gov/pubmed/24349598	immune correlates of early prednisolone therapy were defined in Vietnamese dengue patients enrolled in a randomized controlled trial, comparing a three day regimen of high (2mg/kg) or low (0.5mg/kg) dose prednisolone with placebo.	whole-blood	The gene expression microarray assay was conducted on samples from the first 123 consecutive patients (placebo, 40; 0.5mg/kg prednisolone, 42; 2.0mg/kg prednisolone, 41).		microarray	Illumina HumanHT-12 V4.0 expression beadchip	Raw data are available on Series record Processed data included within Sample table	non-normalized, normalized
Gene expression profiles in individuals with asymptomatic infections against cognate household members with dengue fever	200050634	https://www.ncbi.nlm.nih.gov/geo/query/acc.cgi?acc=GSE50634	no: Asymptomatics as control	Yeo AS, Azhar NA, Yeow W, Talbot CC Jr et al. Lack of clinical manifestations in asymptomatic dengue infection is attributed to broad down-regulation and selective up-regulation of host defence response genes. PLoS One 2014;9(4):e92240. PMID: 24727912	https://www.ncbi.nlm.nih.gov/pubmed/24727912	Blood samples were collected from Dengue Fever (DF) and Dengue Haemorrhagic Fever (DHF) patients in Malaysia who were admitted to university of Malaya Medical Centre (UMMC), Ampang Hospital (AmpangHospital), and Hospital Tengku Ampuan Rahimah (HTAR) Klang. Blood from their asymptomatic household members were also collected.	blood - PBMCs	29 pairs of dengue patients (DF/DHF) and asymptomatic	PBMCs (T cells, natural killer (NK) cells, B cells, monocytes, and dendritic (DC) cells)	microarray	PIQOR (TM) Immunology Microarray, human antisense	Raw data provided as supplementary file Processed data included within Sample table	normalized log2 (Asymptomatic household member/Dengue Patient) ratios
DENV1-NS3hell single point mutations enhance viral replication and bypass Type I IFN anti-virus function in human dendritic cells	200050698	https://www.ncbi.nlm.nih.gov/geo/query/acc.cgi?acc=GSE50698	no: in vitro, mutated strains	Silveira GF, Strottmann DM, de Borba L, Mansur DS et al. Single point mutations in the helicase domain of the NS3 protein enhance dengue virus replicative capacity in human monocyte-derived dendritic cells and circumvent the type I interferon response. Clin Exp Immunol 2016 Jan;183(1):114-28.	https://www.ncbi.nlm.nih.gov/pubmed/26340409	we examined the response of human monocyte-derived DC (mdDCs) DV-infected with two different strains how contain a single point mutation in L435S or L480S position of NS3hell protein. In this study we analyzed the mRNA pool of 10 cultures. Each culture was infected with MOI of 5.0, and the cells were extracted at the times points of 8, 24, and 48 hours after infection. As infection control, the s…	in vitro	in vitro. 2 mutant DENV strains. 8, 24, 48 hr. control mock infected	human monocyte-derived DC (mdDCs)	microarray	[HuGene-1_0-st] Affymetrix Human Gene 1.0 ST Array [transcript (gene) version]	Raw data provided as supplementary file Processed data included within Sample table Processed data provided as supplementary file	RMA data
Genome wide analysis of the host antiviral response to dengue virus infection in primary human monocyte-derived dendritic cells	200058278	https://www.ncbi.nlm.nih.gov/geo/query/acc.cgi?acc=GSE58278	no: in vitro	Olagnier D, Peri S, Steel C, van Montfoort N et al. Cellular oxidative stress response controls the antiviral and apoptotic programs in dengue virus-infected dendritic cells. PLoS Pathog 2014 Dec;10(12):e1004566. PMID: 25521078	https://www.ncbi.nlm.nih.gov/pubmed/25521078	Analysis of the host response to dengue virus at gene expression level.	in vitro	Total RNA obtained from in vitro dengue infected primary human dendritic cells at 0, 6, 12, 18, 24 hours compared to uninfected cells at time 0.	Dendritic cells (DCs)	microarray	Illumina HumanHT-12 V4.0 expression beadchip	Raw data are available on Series record Processed data included within Sample table	non-normalized. quantile normalized, log2.
Engineering of a promoterless anti-viral RNAi hairpin into an endogenous miRNA locus [mRNA]	200068637	https://www.ncbi.nlm.nih.gov/geo/query/acc.cgi?acc=GSE68637	no: no DENV infection	Senís E, Mockenhaupt S, Rupp D, Bauer T et al. TALEN/CRISPR-mediated engineering of a promoterless anti-viral RNAi hairpin into an endogenous miRNA locus. Nucleic Acids Res 2017 Jan 9;45(1):e3. PMID: 27614072	https://www.ncbi.nlm.nih.gov/pubmed/27614072	Four Huh7 cells lines at 3 different passages were analyzed. The reference cell line was Huh7 wild type cells (WT). The other three cell lines had an integration of an anti-HCV shmiRNA in the hcr locus and miR-122 intact (T2 31.3) or mutated (TS 30.20 and U6 20.16). RNA was extracted from three different passages.	in vitro	in vitro
Ribosome profiling analysis of Dengue Virus	200069602	https://www.ncbi.nlm.nih.gov/geo/query/acc.cgi?acc=GSE69602	no: ribosome profiling, virus RNA study
HT1080 WT or STAT deficient exposed to IFN beta or human trophoblast medium	200072342	https://www.ncbi.nlm.nih.gov/geo/query/acc.cgi?acc=GSE72342	no: no DENV infection	-	-	Here we want to compare the effects of conditioned media, non conditioned media, and non conditioned media spiked with 100 units of IFN beta in wild type HT1080 cells as well as in HT1080 cells deficient in STAT1 (a key signaling molecular in the IFN pathway).	in vitro	in vitro	fibrosarcoma	microarray
Live Attenuated Tetravalent Dengue Vaccination in Non-Human Primates	200072430	https://www.ncbi.nlm.nih.gov/geo/query/acc.cgi?acc=GSE72430	no: vaccine in non-human
A broad RNA virus survey reveals dependence on host miRNAs and specific sequestration modulating the cellular transcriptome	200076967	https://www.ncbi.nlm.nih.gov/geo/query/acc.cgi?acc=GSE76967	no: RIP-seq, CLIP			we used crosslinking immunoprecipitation (CLIP) of the Argonaute (AGO) protein to characterize strengths and specificities of miRNA interactions across 15 viral genomes.		2 DENV		RIP-seq, CLIP-seq
Molecular Signatures Associated with ZIKV Exposure in Human Cortical Neural Progenitors	200080434	https://www.ncbi.nlm.nih.gov/geo/query/acc.cgi?acc=GSE80434	no: in vitro	Zhang F, Hammack C, Ogden SC, Cheng Y et al. Molecular signatures associated with ZIKV exposure in human cortical neural progenitors. Nucleic Acids Res 2016 Oct 14;44(18):8610-8620.	https://www.ncbi.nlm.nih.gov/pubmed/27580721	Here we systematically profiled transcriptomes of human neural progenitor cells (hNPCs) exposed to Asian ZIKVC, African ZIKVM, and Dengue virus (DENV).	in vitro	in vitro. One million hNPCs were seeded into 12-well plates one day before infection. Virus was added to cells at a reduced volume for a 2-h incubation, at an MOI of 0.08, followed by a PBS wash and the addition of fresh medium. 67 hr	hNPCs (human neural progenitor cells)	RNA-seq	Illumina HiSeq 2000 (Homo sapiens) Illumina MiSeq (Homo sapiens) Illumina NextSeq 500 (Homo sapiens)	Raw data are available in SRA Processed data provided as supplementary file	gene expression - FPKM_TRACKING
DNA Microarray Platform for Detection and Surveillance of Viruses Transmitted by Small Mammals and Arthropods	200081391	https://www.ncbi.nlm.nih.gov/geo/query/acc.cgi?acc=GSE81391	no: microarray for screening and virus detection			The SMAvirusChip v1 microarray includes more than 15,000 oligonucleotide probes (60-mers long) for the detection of viruses transmitted by small mammals and arthropods.
DNA Microarray Platform for Detection and Surveillance of Viruses Transmitted by Small Mammals and Arthropods	200081393	https://www.ncbi.nlm.nih.gov/geo/query/acc.cgi?acc=GSE81393	no: superseries			In this study, we describe a DNA microarray platform that can be used for screening all viruses transmitted by small mammals and arthropods (SMAvirusChip). This SuperSeries is composed of the following SubSeries: GSE81391 DNA Microarray Platform for Detection and Surveillance of Viruses Transmitted by Small Mammals and Arthropods GSE81392 DNA Microarray Platform for Detection and Surveillance of …
N6-methyladenosine in Flaviviridae viral RNA genomes regulates infection	200083438	https://www.ncbi.nlm.nih.gov/geo/query/acc.cgi?acc=GSE83438	no: viral genome analysis			We use MeRIP-seq and PAR-CLIP in liver cell lines to detail the role of m6A in positive strand RNA virus infection. We find that hepatitis C virus, dengue virus, West Nile virus, yellow fever virus, and Zika virus all contain m6A within their genomes, with some conservation between viruses in methylation sites. Study of m6A methylation in HCV, dengue, WNV, YFV, and Zika virus with two replicates …	in vitro	in vitro	HuH-7 (hepatocarcinoma cell line)	RIP-seq, MeRIP-seq	Illumina HiSeq 2000 (Homo sapiens) Illumina HiSeq 2500 (Homo sapiens)	Raw data are available in SRA Processed data are available on Series record Processed data provided as supplementary file
Genome-wide analysis of Dengue virus 2 infected cells	200084285	https://www.ncbi.nlm.nih.gov/geo/query/acc.cgi?acc=GSE84285	no: in vitro	De Maio FA, Risso G, Iglesias NG, Shah P et al. The Dengue Virus NS5 Protein Intrudes in the Cellular Spliceosome and Modulates Splicing. PLoS Pathog 2016 Aug;12(8):e1005841.	https://www.ncbi.nlm.nih.gov/pubmed/27575636	The goal of this study was to compare the transcriptional profile (RNA-seq) of Dengue virus 2 and mock infected cells at 24 and 36 hours post infection.	in vitro	A549 cells were infected with Dengue virus 2 or mock and after 24 and 36 hours post infection mRNA was purified.	A549 cells (epithelial cell)	RNA-seq	Illumina HiSeq 4000 (Homo sapiens)	Raw data are available in SRA Processed data are available on Series record	Counts
Expression data from the CD8 T cells of healthy donors and dengue patients from Thailand	200084331	https://www.ncbi.nlm.nih.gov/geo/query/acc.cgi?acc=GSE84331	no: T cells, 7 < 10 subjects	Chandele A, Sewatanon J, Gunisetty S, Singla M et al. Characterization of Human CD8 T Cell Responses in Dengue Virus-Infected Patients from India. J Virol 2016 Dec 15;90(24):11259-11278.	https://www.ncbi.nlm.nih.gov/pubmed/27707928	To gain further insight into the characteristics of activated CD8 T cells, we performed microarray analysis of the HLA-DR+CD38+ CD8 T cells that were sorted from the PBMCs of seven dengue patients in Bangkok, Thailand and compare with the sorted naive (CCR7+CD45RA+) CD8 T cells from five Thai healthy donors.	blood - PBMCs	7 dengue patients, 5 healthy donors	CD8+ T cells	microarray	[HG-U133_Plus_2] Affymetrix Human Genome U133 Plus 2.0 Array	Raw data provided as supplementary file Processed data included within Sample table	RMA express linear output
Coordinated analysis of hepatic host responses to Dengue virus infection reveals a role for Hsp90 in viral replication	200086286	https://www.ncbi.nlm.nih.gov/geo/query/acc.cgi?acc=GSE86286	no: in vitro	-	-	Huh7 human hepatoma cells were mock-infected or infected with dengue virus 2/New Guinea C strain (MOI=10) and total RNA was extracted from cells collected at 24 and 48h post-infection	in vitro	in vitro. Cells were infected with DENV2/NGC at MOI=10, treated with UV-irradiated DENV2, or mock-infected	HuH-7 (hepatocarcinoma cell line)	microarray	Agilent-014850 Whole Human Genome Microarray 4x44K G4112F (Probe Name version)	Raw data provided as supplementary file Processed data are available on Series record	log2 ratios (relative to mock). normalized signals are not available.
Transcriptomic profile of circulating memory T cells in donors previously exposed to dengue virus	200087505	https://www.ncbi.nlm.nih.gov/geo/query/acc.cgi?acc=GSE87505	no: memory T cells	-	-	RNA-sequencing of sorted memory CD4 and CD8 T cells from cryopreserved PBMC of 15 subjects with primary dengue infection, 30 subjects with secondary infection infection and 15 dengue virus negative healthy controls.	blood - PBMCs	primary or secondary infection, control	memory CD4 and CD8 T cells	RNA-seq	Illumina HiSeq 2500 (Homo sapiens)	Processed data are available on Series record Raw data are available in SRA	abundance measurements
Transcriptome analysis for identification of novel biomarker for disease progression in Dengue patients	200094892	https://www.ncbi.nlm.nih.gov/geo/query/acc.cgi?acc=GSE94892	no: No convalescent, febrile control	Banerjee A, Shukla S, Pandey AD, Goswami S et al. RNA-Seq analysis of peripheral blood mononuclear cells reveals unique transcriptional signatures associated with disease progression in dengue patients. Transl Res 2017 Aug;186:62-78.e9.	https://www.ncbi.nlm.nih.gov/pubmed/28683259	To study the early transcriptional signature in the peripheral blood mononuclear cells (PBMCs) in a large number of clinically and virologically well characterized patients with mild and severs dengue infection and establishes their correlation with disease progression. mRNA profiling of Dengue fever(DF), Dengue hemorrhagic fever [DHF], Dengue shock syndrome (DSS) and Disease control.	blood - PBMCs	7 DF (group A), 9 DHF (group B), 15 DSS (group C). 8 controls (other febrile ilnesses)	PBMCs (T cells, natural killer (NK) cells, B cells, monocytes, and dendritic (DC) cells)	RNA-seq	Illumina HiSeq 2500 (Homo sapiens)	Raw data are available in SRA Processed data are available on Series record	differential gene expression
Nicaragua Dengue Natural Infection	200096656	https://www.ncbi.nlm.nih.gov/geo/query/acc.cgi?acc=GSE96656	no: children	Popper SJ, Strouts FR, Lindow JC, Cheng HK et al. Early Transcriptional Responses After Dengue Vaccination Mirror the Response to Natural Infection and Predict Neutralizing Antibody Titers. J Infect Dis 2018 Nov 5;218(12):1911-1921.	https://www.ncbi.nlm.nih.gov/pubmed/30010906	Patients (6 months to 14 years old) presenting with fever and suspected dengue during the 2010 dengue season were enrolled at the Hospital Infantil Manuel de Jesús Rivera in Managua, Nicaragua. These 40 microarray datasets represent whole blood samples from 31 primary dengue infection patients and 9 healthy volunteers from Managua, Nicaragua. The dengue infection patients include both primary den…	whole-blood	primary infection, 24 DF, 7 DHF. 9 healthy controls		microarray	GPL20858 Lewis-Sigler Institute Homo sapiens 44.5K [HOAN]	Raw data provided as supplementary file Processed data included within Sample table	normalized
Transcriptomic profile of circulating naïve, TCM, TEM and TEMRA T cells in donors from Sri Lanka previously exposed to dengue virus and healthy controls from Sri Lanka [Cohort 1]	200097861	https://www.ncbi.nlm.nih.gov/geo/query/acc.cgi?acc=GSE97861	no: T cells, 9 < 10 subjects, secondary infection	Tian Y, Babor M, Lane J, Schulten V et al. Unique phenotypes and clonal expansions of human CD4 effector memory T cells re-expressing CD45RA. Nat Commun 2017 Nov 13;8(1):1473	https://www.ncbi.nlm.nih.gov/pubmed/29133794	RNA-sequencing of sorted CD4 naïve, TCM, TEM and TEMRA T cells from cryopreserved PBMC of 9 subjects with secondary infection and 3 dengue virus negative healthy controls.	blood - PBMCs	9 subjects with secondary infection infection and 3 dengue virus negative healthy controls.	T cells	RNA-seq	Illumina HiSeq 2500 (Homo sapiens)	Raw data are available in SRA Processed data are available on Series record	raw counts, TPM
Transcriptomic profile of circulating naïve, TCM, TEM and TEMRA T cells in donors from Sri Lanka previously exposed to dengue virus and healthy controls from San Diego [Cohort 2 & Cohort 3]	200097862	https://www.ncbi.nlm.nih.gov/geo/query/acc.cgi?acc=GSE97862	no: T cells, 6 < 10 subjects	Tian Y, Babor M, Lane J, Schulten V et al. Unique phenotypes and clonal expansions of human CD4 effector memory T cells re-expressing CD45RA. Nat Commun 2017 Nov 13;8(1):1473	https://www.ncbi.nlm.nih.gov/pubmed/29133794	RNA-sequencing of sorted CD4 naïve, TCM, TEM and TEMRA T cells from cryopreserved PBMC of 5 subjects with secondary infection infection and 6 dengue virus negative healthy controls.	blood - PBMCs	5 subjects with secondary infection infection and 6 dengue virus negative healthy controls.	T cells	RNA-seq	Illumina HiSeq 2500 (Homo sapiens)	Raw data are available in SRA Processed data are available on Series record	raw counts, TPM
Transcriptomic profile of circulating naïve, TCM, TEM and TEMRA T cells in donors from Sri Lanka previously exposed to dengue virus and healthy controls	200097863	https://www.ncbi.nlm.nih.gov/geo/query/acc.cgi?acc=GSE97863	no: superseries			This SuperSeries is composed of the following SubSeries: GSE97861 Transcriptomic profile of circulating naïve, TCM, TEM and TEMRA T cells in donors from Sri Lanka previously exposed to dengue virus and healthy controls from Sri Lanka [Cohort 1] GSE97862 Transcriptomic profile of circulating naïve, TCM, TEM and TEMRA T cells in donors from Sri Lanka previously exposed to dengue virus and healthy c…
VT257_DengueVaccination	200098053	https://www.ncbi.nlm.nih.gov/geo/query/acc.cgi?acc=GSE98053	no: vaccine	Popper SJ, Strouts FR, Lindow JC, Cheng HK et al. Early Transcriptional Responses After Dengue Vaccination Mirror the Response to Natural Infection and Predict Neutralizing Antibody Titers. J Infect Dis 2018 Nov 5;218(12):1911-1921.	https://www.ncbi.nlm.nih.gov/pubmed/30010906	Healthy flavivirus-naive volunteers (n=10) were vaccinated with the live attentuated dengue vaccine rDEN3&#8710;30/31. An additional 4 subjects received placebo (PBS). Whole blood RNA (paxgene) for expression profiling was collected prior to vaccination (day 0), and on days 2,5,6,8,9,12,14,20,29,42, and 180.	whole-blood	10 DENV vaccine, 4 placebo. Days 0,2,5,6,8,9,12,14,20,29,42, and 180		microarray	Lewis-Sigler Institute Homo sapiens 44.5K [HOAN], Lewis-Sigler Institute Homo sapiens 44.5K [HOAL]	Raw data provided as supplementary file Processed data included within Sample table	normalized
Increased adaptative immune response and proper feedback reguation protect against clinical Dengue	200100299	https://www.ncbi.nlm.nih.gov/geo/query/acc.cgi?acc=GSE100299	no: children	Simon-Lorière E, Duong V, Tawfik A, Ung S et al. Increased adaptive immune responses and proper feedback regulation protect against clinical dengue. Sci Transl Med 2017 Aug 30;9(405).	https://www.ncbi.nlm.nih.gov/pubmed/28855396	We used an integrated approach of transcriptional profiling and immunological analysis to compare a Cambodian population of strictly asymptomatic viremic individuals with clinical dengue patients. 33 Dengue patients samples analyzed, no replicates	blood - PBMCs	8 asymptomatic, 14 DF/DHF, 11 DSS. 4-15 years old	PBMCs (T cells, natural killer (NK) cells, B cells, monocytes, and dendritic (DC) cells)	microarray	[HTA-2_0] Affymetrix Human Transcriptome Array 2.0 [transcript (gene) version]	Raw data provided as supplementary file Processed data included within Sample table	log2 intensity signal
Precursors of human CD4+ cytotoxic T lymphocytes identified by single-cell transcriptome analysis [scRNA-seq]	200106540	https://www.ncbi.nlm.nih.gov/geo/query/acc.cgi?acc=GSE106540	no: no current DENV infection	Patil VS, Madrigal A, Schmiedel BJ, Clarke J et al. Precursors of human CD4<sup>+</sup> cytotoxic T lymphocytes identified by single-cell transcriptome analysis. Sci Immunol 2018 Jan 19;3(19). PMID: 29352091	https://www.ncbi.nlm.nih.gov/pubmed/29352091	Transcriptome analysis of purified populations of human CD4 memory cell subsets by single-cell RNA-sequencing.
Precursors of human CD4+ cytotoxic T lymphocytes identified by single-cell transcriptome analysis [TCRseq]	200106541	https://www.ncbi.nlm.nih.gov/geo/query/acc.cgi?acc=GSE106541	no: no current DENV infection, TCR analysis	Patil VS, Madrigal A, Schmiedel BJ, Clarke J et al. Precursors of human CD4<sup>+</sup> cytotoxic T lymphocytes identified by single-cell transcriptome analysis. Sci Immunol 2018 Jan 19;3(19). PMID: 29352091	https://www.ncbi.nlm.nih.gov/pubmed/29352091	TCR analysis of purified populations of human CD4 memory cell subsets by TCR-sequencing.
Precursors of human CD4+ cytotoxic T lymphocytes identified by single-cell transcriptome analysis [bulk RNA-seq]	200106542	https://www.ncbi.nlm.nih.gov/geo/query/acc.cgi?acc=GSE106542	no: no current DENV infection	Patil VS, Madrigal A, Schmiedel BJ, Clarke J et al. Precursors of human CD4<sup>+</sup> cytotoxic T lymphocytes identified by single-cell transcriptome analysis. Sci Immunol 2018 Jan 19;3(19). PMID: 29352091	https://www.ncbi.nlm.nih.gov/pubmed/29352091	Transcriptome analysis of purified populations of human CD4 memory cell subsets by bulk RNA-sequencing.	blood - PBMCs		PBMCs (T cells, natural killer (NK) cells, B cells, monocytes, and dendritic (DC) cells)
Precursors of human CD4+ cytotoxic T lymphocytes identified by single-cell transcriptome analysis [10X genomics]	200106543	https://www.ncbi.nlm.nih.gov/geo/query/acc.cgi?acc=GSE106543	no: no current DENV infection, 2<10 subjects	Patil VS, Madrigal A, Schmiedel BJ, Clarke J et al. Precursors of human CD4<sup>+</sup> cytotoxic T lymphocytes identified by single-cell transcriptome analysis. Sci Immunol 2018 Jan 19;3(19). PMID: 29352091	https://www.ncbi.nlm.nih.gov/pubmed/29352091	Single cell RNA-seq analysis of purified populations of human CD4 memory cell subsets by both bulk TCR-sequencing. Some subjects with previous DENV infection.	blood - PBMCs	2 DENV negative subjects	memory CD4 T cells	scRNA-seq	Illumina HiSeq 2500 (Homo sapiens)	Raw data are available in SRA Processed data are available on Series record	normalized counts (UPM)
Precursors of human CD4+ cytotoxic T lymphocytes identified by single-cell transcriptome analysis	200106544	https://www.ncbi.nlm.nih.gov/geo/query/acc.cgi?acc=GSE106544	no: superseries	Patil VS, Madrigal A, Schmiedel BJ, Clarke J et al. Precursors of human CD4<sup>+</sup> cytotoxic T lymphocytes identified by single-cell transcriptome analysis. Sci Immunol 2018 Jan 19;3(19). PMID: 29352091	https://www.ncbi.nlm.nih.gov/pubmed/29352091	This SuperSeries is composed of the following SubSeries: GSE106540 Precursors of human CD4+ cytotoxic T lymphocytes identified by single-cell transcriptome analysis [scRNA-seq] GSE106541 Precursors of human CD4+ cytotoxic T lymphocytes identified by single-cell transcriptome analysis [TCRseq] GSE106542 Precursors of human CD4+ cytotoxic T lymphocytes identified by single-cell transcriptome analys…
An RNA-centric dissection of host complexes controlling flavivirus infection [RNA-Seq]	200109190	https://www.ncbi.nlm.nih.gov/geo/query/acc.cgi?acc=GSE109190	no: in vitro	-	-	This experiment was designed to measure the expression of non-ribosomal RNAs, including viral genomic RNA, from Huh7.5.1 cells using RNA-seq.	in vitro	in vitro. DENV and non-infected, 2 biological replicates each	HuH-7 (hepatocarcinoma cell line)	RNA-seq	Illumina NextSeq 500 (Homo sapiens)	Raw data are available in SRA Processed data are available on Series record	counts per million (CPM)
An RNA-centric dissection of host complexes controlling flavivirus infection [irCLIP]	200109191	https://www.ncbi.nlm.nih.gov/geo/query/acc.cgi?acc=GSE109191	no: irCLIP			This experiment was designed to determine what RNAs, both human or viral, direct interact with specific host RNA binding proteins. In particular we characterized the RNA-interactome of RRBP1 and vigilin, two host factors we discovered are important for the flaviviral life cycle.			HuH-7 (hepatocarcinoma cell line)	irCLIP (protein-RNA interactions)
An RNA-centric dissection of host complexes controlling flavivirus infection	200109194	https://www.ncbi.nlm.nih.gov/geo/query/acc.cgi?acc=GSE109194	no: superseries			This SuperSeries is composed of the following SubSeries: GSE109190 An RNA-centric dissection of host complexes controlling flavivirus infection [RNA-Seq] GSE109191 An RNA-centric dissection of host complexes controlling flavivirus infection [irCLIP] GSE109192 An RNA-centric dissection of host complexes controlling flavivirus infection [GeCKO] GSE109193 An RNA-centric dissection of host complexes …
Single cell transcriptional dynamics of flavivirus infection	200110496	https://www.ncbi.nlm.nih.gov/geo/query/acc.cgi?acc=GSE110496	no: in vitro	Zanini F, Pu SY, Bekerman E, Einav S et al. Single-cell transcriptional dynamics of flavivirus infection. Elife 2018 Feb 16;7.	https://www.ncbi.nlm.nih.gov/pubmed/29451494	We present viscRNA-Seq (virus-inclusive single cell RNA-Seq), an approach to probe the host transcriptome together with intracellular viral RNA at the single cell level. We applied viscRNA-Seq to monitor dengue and Zika virus infection in cultured cells	in vitro	in vitro DENV or ZIKV infection	HuH-7 (hepatocarcinoma cell line)	RNA-seq. single-cell, Virus-inclusive viscRNA-seq	Illumina NextSeq 500 (Homo sapiens)	Raw data are available in SRA Processed data provided as supplementary file	counts
Gene expression analysis of dengue-infected cells	200110512	https://www.ncbi.nlm.nih.gov/geo/query/acc.cgi?acc=GSE110512	no: in vitro	-	-	mRNA from mock- and dengue-infected cells was purified and subjected to RNA-seq analysis. For dengue-infected cells, a MOI of 3 was used to ensure near 100% infection rate.	in vitro	in vitro DENV infection, 18 hr. mock	HuH-7 (hepatocarcinoma cell line)	RNA-seq	Illumina HiSeq 4000 (Homo sapiens)	Raw data are available in SRA Processed data are available on Series record	DEGs, FPKM tracking (?)
A host-dependent transcriptional response correlates with Dengue virus infection rate in healthy humans.	200111330	https://www.ncbi.nlm.nih.gov/geo/query/acc.cgi?acc=GSE111330	no: in vitro	-	-	Primary human DCs and macrophages were infected with dengue virus or dengue+antibody against dengue for 6 hours. As a control, cells were treated with medium only (DCs) or anti-prM dengue protein only (macrophages).	in vitro	in vitro. Mock, denv infection, denv infection with antibody	DCs, macrophages	RNA-seq	Illumina HiSeq 2500 (Homo sapiens)	Raw data are available in SRA Processed data are available on Series record	raw counts, filtered normalized
In vivo molecular signatures of severe dengue infection revealed by viscRNA-Seq	200116672	https://www.ncbi.nlm.nih.gov/geo/query/acc.cgi?acc=GSE116672	no: viscRNA-Seq?, 6 < 10 subjects	Zanini, F. et al. (2018). Virus-inclusive single-cell RNA sequencing reveals the molecular signature of progression to severe dengue. Proceedings of the National Academy of Sciences of the United States of America, 115(52), E12363–E12369 Durham ND, Agrawal A, Waltari E, Croote D et al. Broadly neutralizing human antibodies against dengue virus identified by single B cell transcriptomics. Elife 20…	https://doi.org/10.1073/pnas.1813819115 https://www.ncbi.nlm.nih.gov/pubmed/31820734	applied virus-inclusive single-cell RNA-seq approach (viscRNA-Seq) to profile transcriptomes of thousands of single PBMCs derived early in the course of disease from six dengue patients (DF or DHF) and four healthy controls and to characterize distinct leukocyte subtypes that harbor viral RNA (vRNA)	blood - PBMCs	4 controls and 6 infected with DENV 2–5 d of symptoms	PBMCs (T cells, natural killer (NK) cells, B cells, monocytes, and dendritic (DC) cells)	RNA-seq. single-cell, Virus-inclusive viscRNA-seq	Illumina NextSeq 500, Illumina NovaSeq 6000 (Homo sapiens)	Raw data are available in SRA Processed data provided as supplementary file	counts
Molecular alterations induced by Yersinia pestis, dengue virus and Staphylococcus enterotoxin B under the background of battlefield-like stress (microarray)	200116725	https://www.ncbi.nlm.nih.gov/geo/query/acc.cgi?acc=GSE116725	no: in vitro	-	-	RASP trainees underwent extreme stressor condtions which simulated an intense battlefield scenario for more than 8 weeks. leukocytes were collected and infected in vitro	in vitro	in vitro. pre-RASP dengue virus infected dataset: 13 samples. Post-RASP dengue virus infected dataset: 13 samples	leucocytes	microarray	Human 10k cDNA Array	Raw data provided as supplementary file Processed data included within Sample table	normalized
Dengue virus-specific CD8 T cell subsets are associated with specialized gene expression profiles and TCR repertoires	200116957	https://www.ncbi.nlm.nih.gov/geo/query/acc.cgi?acc=GSE116957	no: T cells from secondary infection, in vitro stimulation	Tian Y, Babor M, Lane J, Seumois G et al. Dengue-specific CD8+ T cell subsets display specialized transcriptomic and TCR profiles. J Clin Invest 2019 Mar 18;129(4):1727-1741.	https://pubmed.ncbi.nlm.nih.gov/30882366/	RNA-sequencing of sorted unstimulated and dengue virus epitopes-stimulated IFN-gamma+ CD8 Tem and Temra cells from cryopreserved PBMC of 6 subjects with secondary dengue infection.	blood - PBMCs	tem, temra cells (CD8 subsets). Bulk or IFN-gamma producing. In vitro stimulation with DENV epitopes	CD8+ T cells	RNA-seq	Illumina HiSeq 2500 (Homo sapiens)	Raw data are available in SRA Processed data are available on Series record	raw counts
Molecular alterations induced by Yersinia pestis, dengue virus and Staphylococcus enterotoxin B under the background of battlefield-like stress	200117465	https://www.ncbi.nlm.nih.gov/geo/query/acc.cgi?acc=GSE117465	no: superseries			Non-coding RNA profiling by high throughput sequencing. This SuperSeries is composed of the following SubSeries: GSE116725 Molecular alterations induced by Yersinia pestis, dengue virus and Staphylococcus enterotoxin B under the background of battlefield-like stress (microarray) GSE117464 Molecular alterations induced by Yersinia pestis, dengue virus and Staphylococcus enterotoxin B under the bac…	in vitro
Genome-wide RNA-seq and Epigenetic analysis of human monocyte derived macrophage responses to Zika virus infection	200118305	https://www.ncbi.nlm.nih.gov/geo/query/acc.cgi?acc=GSE118305	no: no DENV infection			Analysis of transcriptional and epigenetic response of human monocyte derived macrophages to Zika virus infection
Chronic Dengue Encephalitis in a Patient with Progressive Dementia	200123125	https://www.ncbi.nlm.nih.gov/geo/query/acc.cgi?acc=GSE123125	no: chronic DENV infection in CNS
Iminosugar MON-DNJ modulation of transciptomic response to dengue virus and LPS in primary human macrophages	200128303	https://www.ncbi.nlm.nih.gov/geo/query/acc.cgi?acc=GSE128303	no: in vitro, treatments	Miller JL, Hill ML, Brun J, Pountain A et al. Iminosugars counteract the downregulation of the interferon γ receptor by dengue virus. Antiviral Res 2019 Oct;170:104551. PMID: 31306674	https://www.ncbi.nlm.nih.gov/pubmed/31306674	Primary human monocyte-derived macrophages from 4 donors were matured in the presence of recombinant human IL-4 (25 ng/mL) for 3 days. After 3 days, media was removed and samples were infected with dengue virus (DENV-2 16681) at MOI of 1 or treated with lipopolysaccharide (Salmonella enterica, 200 ng/mL) for 90 minutes. Uninfected controls were incubated in X-VIVO medium. Virus was removed and sa…	in vitro	in vitro. Controls. DENV infection and iminosugar treatment or not. LPS treatment	monocyte-derived macrophages	microarray	Illumina HumanHT-12 V4.0 expression beadchip	Raw data provided as supplementary file Processed data included within Sample table Raw data are available on Series record Processed data are available on Series record	non-normalized, normalized
RNA-seq transcript and gene data on zika exposed and zika naïve samples	200129882	https://www.ncbi.nlm.nih.gov/geo/query/acc.cgi?acc=GSE129882	no: no DENV infection	Michlmayr D, Kim EY, Rahman AH, Raghunathan R et al. Comprehensive Immunoprofiling of Pediatric Zika Reveals Key Role for Monocytes in the Acute Phase and No Effect of Prior Dengue Virus Infection. Cell Rep 2020 Apr 28;31(4):107569. PMID: 32348760	https://www.ncbi.nlm.nih.gov/pubmed/32348760	RNA-seq count data at 3 timepoints was generated for Zika-exposed and Zika-naïve individuals, extracted from PAXgene RNA blood solution with the PAXgene Blood RNA Kit using DNase digestion and an additional clean-up using RNEasy MinElute kit.
MeRIP-seq for host response to Flaviviridae infection	200130891	https://www.ncbi.nlm.nih.gov/geo/query/acc.cgi?acc=GSE130891	no: in vitro, MeRIPseq?	Gokhale NS, McIntyre ABR, Mattocks MD, Holley CL et al. Altered m<sup>6</sup>A Modification of Specific Cellular Transcripts Affects Flaviviridae Infection. Mol Cell 2020 Feb 6;77(3):542-555.e8. PMID: 31810760 McIntyre ABR, Gokhale NS, Cerchietti L, Jaffrey SR et al. Limits in the detection of m<sup>6</sup>A changes using MeRIP/m<sup>6</sup>A-seq. Sci Rep 2020 Apr 20;10(1):6590. PMID: 32313079	https://pubmed.ncbi.nlm.nih.gov/31810760/ https://pubmed.ncbi.nlm.nih.gov/32313079/	3 replicates for each virus (DENV, HCV, WNV, and ZIKV) were generated, with IP (anti-m6A antibody, NEB) and input samples for each. RNA was extracted from Huh7 cells at 48 hours post infection. Uninfected samples were sequenced for comparison, with 3 replicates per lab of incubation (mockL - matched to WNV, and mockH - matched to DENV, HCV, and ZIKV) and two time points, early (mocks at 16 or 24 …	in vitro	in vitro. DENV 48 hr, 3 with antibody, 3 without. mock 16, 24, 48 hr	HuH-7 (hepatocarcinoma cell line)	RNA-seq (MeRIP-seq?)	Illumina HiSeq 2500 (Homo sapiens)	Raw data are available in SRA Processed data are available on Series record	MACS2 peak files (bed) (?)
Mimicking immune signatures of flavivirus infection with targeted adjuvants improves dengue subunit vaccine immunogenicity in mice and primates	200131818	https://www.ncbi.nlm.nih.gov/geo/query/acc.cgi?acc=GSE131818	no: in vitro, treatments	-	-	Human PBMCs for four individual healthy donors were treated for 48 hours with flaviviruses (dengue viruses and yellow fever) and adjuvants (alum, Pam3CSK4, PolyI:C, LPS, R848 and ODN2006)	blood - PBMCs	pathogenic or live-attenuated DENV, many treatments	PBMCs (T cells, natural killer (NK) cells, B cells, monocytes, and dendritic (DC) cells)	microarray	Illumina HumanHT-12 V4.0 expression beadchip	Raw data are available on Series record Processed data included within Sample table Processed data are available on Series record	non-normalized, normalized
Molecular signatures of dengue virus-specific IL-10/IFN-γ co-producing CD4 T cells and their association with severe dengue disease	200132367	https://www.ncbi.nlm.nih.gov/geo/query/acc.cgi?acc=GSE132367	no: In vitro stimulation	Tian Y, Seumois G, De-Oliveira-Pinto LM, Mateus J et al. Molecular Signatures of Dengue Virus-Specific IL-10/IFN-γ Co-producing CD4 T Cells and Their Association with Dengue Disease. Cell Rep 2019 Dec 24;29(13):4482-4495.e4.	31875555	RNA-sequencing of sorted dengue virus epitopes-stimulated IL-10-IFN-γ-, IL-10+IFN-γ-, IL-10-IFN-γ+, and IL-10+IFN-γ+ CD4 T cells from cryopreserved PBMC of 10 dengue fever (DF) and 10 dengue hemorrhagic fever (DHF) patients	blood - PBMCs	10 DF, 10 DHF. In vitro stimulation with DENV epitopes and sorting: IL-10 +/-, IFN-γ +/-.	CD4+ T cells	RNA-seq	Illumina HiSeq 2500 (Homo sapiens)	Raw data are available in SRA Processed data are available on Series record	DESeq2 counts with variance stabilizing transformation
Single cell RNA sequencing analysis of CD8+ T cell subsets following DENV-vaccine administration	200132950	https://www.ncbi.nlm.nih.gov/geo/query/acc.cgi?acc=GSE132950	no: vaccine	Waickman AT, Victor K, Li T, Hatch K et al. Dissecting the heterogeneity of DENV vaccine-elicited cellular immunity using single-cell RNA sequencing and metabolic profiling. Nat Commun 2019 Aug 14;10(1):3666. PMID: 31413301	https://www.ncbi.nlm.nih.gov/pubmed/31413301	PBMC-derived CD8 T cell activation and gene expression profiles were assessed 14 days following a single dose of a candidate live-attenuated tetravalent denge virus vaccine (DENVax). Three distinct populations of CD8+ T cells were isolated by flow cytometric sorting: 1) CD3+ CD8+ CD38- HLA-DR- T cells, 2) CD3+ CD8+ CD38+ HLA-DR+ T cells, and 3) CD3+ CD8+ CD71+ HLA-DR+ T cells	blood - PBMCs	14 days post vaccination. Sorted CD8+ T cells from PBMCs. 38DRneg, 38DRpos, 71DRhi	CD8+ T cells	scRNA-seq	Illumina NextSeq 500 (Homo sapiens)	Raw data are available in SRA Processed data provided as supplementary file	barcodes, genes, matrix
Ribosome profiling of A549 cells depleted of RPLP1 and RPLP2 and infected with DENV.	200133111	https://www.ncbi.nlm.nih.gov/geo/query/acc.cgi?acc=GSE133111	no: ribosome profiling				in vitro	in vitro
Unified Feature Association Networks through Integration of Transcriptomic and Proteomic Data	200135079	https://www.ncbi.nlm.nih.gov/geo/query/acc.cgi?acc=GSE135079	no: in vitro	McClure RS, Wendler JP, Adkins JN, Swanstrom J et al. Unified feature association networks through integration of transcriptomic and proteomic data. PLoS Comput Biol 2019 Sep;15(9):e1007241.	https://pubmed.ncbi.nlm.nih.gov/31527878/	Human U-937 cells were incubated with Dengue viral strains for varying amounts of time before both transcriptomic and proteomic data was collected.	in vitro	in vitro, 2-30 hr incubation. Different DENV strains. Different antibodies. DC-SIGN cells or not. Mock.	Human U-937 cells	microarray	Agilent-026652 Whole Human Genome Microarray 4x44K v2 (Probe Name version)	Raw data provided as supplementary file Processed data included within Sample table	normalized
Zika Virus Noncoding sfRNA Sequesters Multiple RNA Binding Proteins and Impacts mRNA Decay and Splicing	200135413	https://www.ncbi.nlm.nih.gov/geo/query/acc.cgi?acc=GSE135413	no: no DENV infection			To investigate the impact of Zika virus infection on relative transcript abundances in human choriocarcinoma (JAR) cells, we analyzed total RNA of sample cells infected with Zika virus for 12 hours or 72 hours and compared their transcriptional profiles. Three replicates of 12 hour ZIKV-infected cellular RNA and three replicates of 72 hour ZIKV-infected cells were evaluated for a total of six sam…
Effect of zinc chelation in Caco-2 cells	200135873	https://www.ncbi.nlm.nih.gov/geo/query/acc.cgi?acc=GSE135873	no: in vitro, zinc chelation	Kar M, Khan NA, Panwar A, Bais SS et al. Zinc Chelation Specifically Inhibits Early Stages of Dengue Virus Replication by Activation of NF-κB and Induction of Antiviral Response in Epithelial Cells. Front Immunol 2019;10:2347. PMID: 31632411	https://www.ncbi.nlm.nih.gov/pubmed/31632411	Caco-2 cells were treated with a zinc chelator, N,N,N’,N’-tetrakis(2-pyridinylmethyl)-1,2-ethanediamine (TPEN) for four hours and total RNA was isolated and used for RNA sequencing.	in vitro	in vitro. DMSO or TPEN treatment.	Caco-2 (colon adenocarcinoma)	RNA-seq	Illumina HiSeq 2000 (Homo sapiens)	Raw data are available in SRA Processed data are available on Series record	FPKM
Altered m6A Modification of Specific Cellular Transcripts Affects Flaviviridae Infection	200138730	https://www.ncbi.nlm.nih.gov/geo/query/acc.cgi?acc=GSE138730	no: in vitro, RIP-seq, no DENV infection?	Gokhale NS, McIntyre ABR, Mattocks MD, Holley CL et al. Altered m<sup>6</sup>A Modification of Specific Cellular Transcripts Affects Flaviviridae Infection. Mol Cell 2020 Feb 6;77(3):542-555.e8. PMID: 31810760	https://www.ncbi.nlm.nih.gov/pubmed/31810760	Study of m6A changes in cellular RNA from Huh7 cells following 4 biological replicates of innate immune activation (HCV PAMP transfection, 8 hpt) or ER stress (thapsigargin (TG) treatment, 16 hpt).	in vitro	in vitro		RIP-seq
Human endothelial cells stimulated with dengue virus non-structural protein 1	200139603	https://www.ncbi.nlm.nih.gov/geo/query/acc.cgi?acc=GSE139603	no: in vitro exposure to NS1	Barbachano-Guerrero A, Endy TP, King CA. Dengue virus non-structural protein 1 activates the p38 MAPK pathway to decrease barrier integrity in primary human endothelial cells. J Gen Virol 2020 May;101(5):484-496. PMID: 32141809	https://www.ncbi.nlm.nih.gov/pubmed/32141809	we report the changes in the transcriptome of human umbilical vein endothelial cells (HUVECS) after exposure to a recombinant purified soluble form of dengue virus non-structural protein 1 (NS1)	in vitro	in vitro	HUVECs
Specific Interaction of DDX6 with an RNA Hairpin in the 3´-UTR of the Dengue Genome Mediates G1 Phase Arrest	200142605	https://www.ncbi.nlm.nih.gov/geo/query/acc.cgi?acc=GSE142605	no: in vitro, DDX6 CLIP-seq			Next generation sequencing of DDX6 CLIP-seq of DENV-2 infected and uninfected HuH-7 cells, in triplicate, using Illumina HiSeq4000	in vitro	in vitro. DDX6 CLIP-seq, infected or uninfected	HuH-7 (hepatocarcinoma cell line)	RNA-seq	Illumina HiSeq 4000 (Homo sapiens)	Raw data are available in SRA Processed data are available on Series record
Single cell RNA sequencing analysis of sorted T and B cells following natural primary and secondary DENV infection	200145307	https://www.ncbi.nlm.nih.gov/geo/query/acc.cgi?acc=GSE145307	no: T and B cells, 3 < 10 subjects	Waickman AT, Gromowski GD, Rutvisuttinunt W, Li T et al. Transcriptional and clonal characterization of B cell plasmablast diversity following primary and secondary natural DENV infection. EBioMedicine 2020 Apr;54:102733. PMID: 32315970	https://www.ncbi.nlm.nih.gov/pubmed/32315970	Viable T cells (CD3+ CD19-) and B cells (CD3- CD19+) were sorted from PBMC samples obtained from 6 individuals experiencing either natural primary or natural secondary DENV infection. Single cell RNA sequencing analysis was performed on 2-3 time points per subject	blood - PBMCs	3 primary infection (timepoints from day -1 to 5). 3 secondary infection (timepoints from days -1 to 7)	T cells, B cells	RNA-seq (scRNA-seq)	Illumina NovaSeq 6000 (Homo sapiens)	Raw data are available in SRA Processed data provided as supplementary file	barcodes, genes, matrix
Single cell RNA sequencing analysis of in vitro DENV1 infected cells	200147103	https://www.ncbi.nlm.nih.gov/geo/query/acc.cgi?acc=GSE147103	no: in vitro	-	-	CEM.NKR.DC-SIGN cells were infected in vitro with DENV1 (strain WestPac74) for 18 hours, after which either total viable cells or viable cells expressing surface DENV1 NS1 were isolated by flow cytometric sorting. Sorted cells were processed for scRNAseq analysis	in vitro	in vitro. Uninfected, infected (with or without a DENV-specific primer)	CEM.NKR.DC-SIGN	scRNA-seq	Illumina NovaSeq 6000 (Homo sapiens) Illumina NovaSeq 6000 (Dengue virus 1 Nauru/West Pac/1974; Homo sapiens)	Raw data are available in SRA Processed data provided as supplementary file	counts
Detection of DENV infected cells following natural dengue infection	200147104	https://www.ncbi.nlm.nih.gov/geo/query/acc.cgi?acc=GSE147104	no: T and B cells, 1 < 10 subjects	-	-	Viable T cells (CD3+ CD19-) and B cells (CD3- CD19+) were sorted from PBMC samples obtained from 1 individual experiencing a natural secondary DENV infection. Single cell RNA sequencing analysis was performed on 3 time points	blood - PBMCs	1 subject, days -2, -1, 180	T cells, B cells	scRNA-seq	Illumina NovaSeq 6000 (Dengue virus; Homo sapiens)	Raw data are available in SRA Processed data provided as supplementary file	counts
Analysis of cell-associated DENV RNA by oligo(dT) primed 5' capture scRNAseq	200147110	https://www.ncbi.nlm.nih.gov/geo/query/acc.cgi?acc=GSE147110	no: superseries	-	-	This SuperSeries is composed of the following SubSeries: GSE147103 Single cell RNA sequencing analysis of in vitro DENV1 infected cells GSE147104 Detection of DENV infected cells following natural dengue infection
Asian Zika virus isolate significantly changes the transcriptional profile and alternative RNA splicing events in a neuroblastoma cell line	200149775	https://www.ncbi.nlm.nih.gov/geo/query/acc.cgi?acc=GSE149775	no: in vitro	Bonenfant G, Meng R, Shotwell C, Badu P et al. Asian Zika Virus Isolate Significantly Changes the Transcriptional Profile and Alternative RNA Splicing Events in a Neuroblastoma Cell Line. Viruses 2020 May 5;12(5). PMID: 32380717	https://www.ncbi.nlm.nih.gov/pubmed/32380717	Three libraries were concurrently prepared from four independent experiments of mock-, ZIKV- (MR766 and PRVABC59) and DENV2-infected SH-SY5Y cells.	in vitro	in vitro, 3 DENV infection, 3 controls, 6 ZIKV infection	SH-SY5Y cells (neuroblastoma)	RNA-seq	Illumina NextSeq 500 (Homo sapiens)	Raw data are available in SRA Processed data are available on Series record	FPKM
Myeloid regulation signature persists after virus clearance in mild human primary dengue serotype 2 infection	200152255	https://www.ncbi.nlm.nih.gov/geo/query/acc.cgi?acc=GSE152255	no: Not natural infection	Hanley JP, Tu HA, Dragon JA, Dickson DM et al. Immunotranscriptomic profiling the acute and clearance phases of a human challenge dengue virus serotype 2 infection model. Nat Commun 2021 May 24;12(1):3054.	34031380	Healthy flavivirus-naive volunteers (n=11) were infected with the live attenuated dengue serotype 2 challenge virus (rDEN2delta30) as the control arm of a dengue vaccine challenge trial. Whole blood transcriptomics of patients on days 0, 8, and 28 after rDEN2delta30 challenge.	whole-blood	day 0, 8 , 28 after challenge with DENV2		RNA-seq	Illumina HiSeq 2000 (Homo sapiens)	Raw data are available in SRA Processed data are available on Series record	raw counts at the transcript level or at the gene level merged across replicates
Transcriptomic Similarities and Differences in Host Response between SARS-CoV-2 and Other Viral Infection	200152641	https://www.ncbi.nlm.nih.gov/geo/query/acc.cgi?acc=GSE152641	no: no DENV infection			Total RNA sequencing from whole blood of 62 COVID-19 patients and 24 healthy controls was compared to publicly available expression data from other infections.
Temporally integrated single cell RNA sequencing analysis of controlled and natural DENV-1 infections	200154386	https://www.ncbi.nlm.nih.gov/geo/query/acc.cgi?acc=GSE154386	no: children, 3 < 10 subjects	Waickman AT, Friberg H, Gromowski GD, Rutvisuttinunt W et al. Temporally integrated single cell RNA sequencing analysis of PBMC from experimental and natural primary human DENV-1 infections. PLoS Pathog 2021 Jan;17(1):e1009240. PMID: 33513191	https://www.ncbi.nlm.nih.gov/pubmed/33513191	scRNAseq (10xGenomics Single Cell 5' v2 Reagents Kit) analysis was performed on unfractionated PBMC obtained from three DHIM-1 subjects (8 time points per subject, controlled human challenge), and two subjects with natural DENV-1 infections (3 time points per subject).	blood - PBMCs	2 natural infection (2 timepoints before study, and day 180), 3 non-natural infection (days 0,2,4,6,8,10,15,28)	PBMCs (T cells, natural killer (NK) cells, B cells, monocytes, and dendritic (DC) cells)	scRNA-seq	Illumina NovaSeq 6000 (Homo sapiens)	Raw data are available in SRA Processed data provided as supplementary file	counts
Innate Lymphoid Cells Activation and Transcriptomic Changes in Response to Human Dengue Infection	200155672	https://www.ncbi.nlm.nih.gov/geo/query/acc.cgi?acc=GSE155672	no: ILCs, 3 < 10 samples	Poonpanichakul T, Chan-In W, Opasawatchai A, Loison F et al. Innate Lymphoid Cells Activation and Transcriptomic Changes in Response to Human Dengue Infection. Front Immunol 2021;12:599805.	34079535	RNA-seq of sorted ILCs from DENV infected patients with different severities (DF or DHF) in febrile phase of infection (one day before fever subsided) and convalescent phase (two months after discharged from hospital)	blood - PBMCs	DHF, DF. Febrile, convalescent. 3 samples each	Helper innate lymphoid cells (hILCs)	RNA-seq	HiSeq X Ten (Homo sapiens)	Raw data are available in SRA Processed data are available on Series record	count, tpm
CD4 T cell transcriptomic response to HIV-1 infection: effects of time, viral strain, cell subtype, Vpr, and IFNa/b R2 blocking	200166375	https://www.ncbi.nlm.nih.gov/geo/query/acc.cgi?acc=GSE166375	no: no DENV infection
Specific Interaction of DDX6 with an RNA Hairpin in the 3?-UTR of the Dengue Genome Mediates G1 Phase Arrest	200169526	https://www.ncbi.nlm.nih.gov/geo/query/acc.cgi?acc=GSE169526	no: in vitro	-	-	Next generation sequencing of DENV-2 infected and uninfected HuH-7 cells in the presence/absence of exogeneous DDX6 (helicase) expression, in duplicate, using BGISEQ-500RS	in vitro	in vitro. DENV2 infection (48 h), mock. With or without DDX6 expression	HuH-7 (hepatocarcinoma cell line)	RNA-seq	BGISEQ-500 (Homo sapiens)	Raw data are available in SRA Processed data provided as supplementary file	raw gene counts, gene length and FPKM for each sample
Targeting glycolysis reduces infection and dampens inflammation in a host-directed therapy for dengue	200171290	https://www.ncbi.nlm.nih.gov/geo/query/acc.cgi?acc=GSE171290	no: monocytes, 9 < 10 subjects	-	-	In this study, we assessed how dengue infection alters the metabolic response of monocytes and affects ensuing inflammatory mechanisms.	blood - PBMCs	mixed samples (non-demultiplexed) representing 9 Dengue virus-infected patients and 2 healthy controls	CD14+ monocytes	scRNA-seq	Illumina HiSeq 4000	Raw data not provided for this record Processed data provided as supplementary file	Matrix table with raw gene counts for every gene and every sample
CD27hiCD38hi plasmablasts are activated B cells of mixed origin with distinct function [Smart-seq]	200172176	https://www.ncbi.nlm.nih.gov/geo/query/acc.cgi?acc=GSE172176	no: plasmablasts, 7 < 10 subjects	CD27 hi CD38 hi plasmablasts are activated B cells of mixed origin with distinct function	https://www.ncbi.nlm.nih.gov/pubmed/34113823	DEG analysis from single-cell sorted Plasmablasts (CD19+IgD-CD27hiCD38hi) from 7 patients with primary or secondary dengue infection.	blood - PBMCs	primary or secondary infection	plasmablasts	RNA-seq	Illumina HiSeq 4000 (Homo sapiens)	Processed data are available on Series record Raw data not provided for this record	Gene expression values in transcripts per million (TPM)
CD27hiCD38hi plasmablasts are activated B cells of mixed origin with distinct function [10X Genomics]	200172179	https://www.ncbi.nlm.nih.gov/geo/query/acc.cgi?acc=GSE172179	no: plasmablasts, 2 < 10 subjects	CD27 hi CD38 hi plasmablasts are activated B cells of mixed origin with distinct function	https://www.ncbi.nlm.nih.gov/pubmed/34113823	Gene expression in plasmablasts from 2 dengue-infected patients (1 primary and 1 secondary).	blood - PBMCs	DENV 1 infection, primary, secondary	plasmablasts	RNA-seq	Illumina HiSeq 4000 (Homo sapiens)	Processed data provided as supplementary file Raw data not provided for this record	barcodes, genes, matrix
CD27hiCD38hi plasmablasts are activated B cells of mixed origin with distinct function	200172180	https://www.ncbi.nlm.nih.gov/geo/query/acc.cgi?acc=GSE172180	no: superseries			This SuperSeries is composed of the following SubSeries: GSE172176 CD27hiCD38hi plasmablasts are activated B cells of mixed origin with distinct function [Smart-seq] GSE172179 CD27hiCD38hi plasmablasts are activated B cells of mixed origin with distinct function [10X Genomics]
Microarray expression profile from human dendritic cells (DCs) with or without DENV infection	200172293	https://www.ncbi.nlm.nih.gov/geo/query/acc.cgi?acc=GSE172293	no: in vitro	Lai JH, Wu DW, Wu CH, Hung LF et al. Mitochondrial CMPK2 mediates immunomodulatory and antiviral activities through IFN-dependent and IFN-independent pathways. iScience 2021 Jun 25;24(6):102498. PMID: 34142025	https://www.ncbi.nlm.nih.gov/pubmed/34142025	Human dendritic cells (DCs) were infected with DENV (MOI=5) or mock infected for 24 h, and microarray analysis was conducted	in vitro	in vitro, DCs. 24 h. mock, infected	Dendritic cells (DCs)	microarray	[HuGene-2_0-st] Affymetrix Human Gene 2.0 ST Array [transcript (gene) version]	Raw data provided as supplementary file Processed data included within Sample table	normalized (log2)
Dengue and Zika RNA-RNA interactomes reveal virus permissive and restrictive factors in human cells.	200176428	https://www.ncbi.nlm.nih.gov/geo/query/acc.cgi?acc=GSE176428	no: no DENV infection	-	-	RNA-seq was done on zika infected and non-infected hNPCs at 0hr, 2hr, 16hr and 24hr	in vitro	in vitro zika infection	neuronal precursor cells	RNA-seq
A population of CD4+CD8+ double-positive T cells associated with risk of plasma leakage in dengue viral infection	200178240	https://www.ncbi.nlm.nih.gov/geo/query/acc.cgi?acc=GSE178240	no: T cells	-	-	RNA-sequencing of sorted T cells from 55 dengue patients with warning signs of plasma leakage (D+W), and 33 dengue patients without warning signs of plasma leakage (D-W)	blood - PBMCs	dengue patient with or without warning signs of plasma leakage	T cells	RNA-seq	Illumina HiSeq 2500 (Homo sapiens), Illumina NovaSeq 6000 (Homo sapiens)	Raw data are available in SRA Processed data are available on Series record (Suplementary file)	Counts

## Sheet: S2
Table S2. DEGs and respective log2 FC.
A - GSE25001			B - GSE28405			C - GSE28988			D - GSE28991			E - GSE43777			A - GSE25001			B - GSE28405			C - GSE28988			D - GSE28991			E - GSE43777			E - GSE43777			G - GSE51808			E - GSE43777			G - GSE51808			A - GSE25001			F - GSE40628
early acute vs convalescent			early acute vs convalescent			early acute vs convalescent			early acute vs convalescent			early acute vs convalescent			late acute vs convalescent			late acute vs convalescent			late acute vs convalescent			late acute vs convalescent			late acute vs convalescent			DF acute vs convalescent			DF acute vs convalescent			DHF acute vs convalescent			DHF acute vs convalescent			DSS acute vs convalescent			DSS acute vs convalescent
Gene Symbol	log2 FC		Gene Symbol	log2 FC		Gene Symbol	log2 FC		Gene Symbol	log2 FC		Gene Symbol	log2 FC		Gene Symbol	log2 FC		Gene Symbol	log2 FC		Gene Symbol	log2 FC		Gene Symbol	log2 FC		Gene Symbol	log2 FC		Gene Symbol	log2 FC		Gene Symbol	log2 FC		Gene Symbol	log2 FC		Gene Symbol	log2 FC		Gene Symbol	log2 FC		Gene Symbol	log2 FC
CCL2	5.10222		CCL2	12		SEPT4	5.18651		SPATS2L	4.80706		NDUFC2-KCTD14///KCTD14	4.11866		PSMA5	1.09017		NCAPH	8.82		TSPAN5	-2.75889		KCTD14	5.95195		MND1	2.92904		CD1C	-1.56119		BAG1	-2.67		IFI27	6.19662		NOV	-3.82322		KCTD14	5.10232		CXCR2	-2.79123
IFI35	1.94011		SPATS2L	4.27		RPS27A	-1.7078		SIGLEC1	6.21267		RPL15	-1.33054		APOBEC3F	1.21848		C17orf53	8.91		C1QC	3.45667		BRCA1	3.18715		CKS2	2.0493		NDUFC2-KCTD14///KCTD14	3.17354		CAMK1D	-2.06		CACNA2D3	-3.00627		TMCC1	-1.84926		TSPAN5	-2.65373		RAD51	2.42807
SPATS2L	3.6579		DHX58	2.88		TXNDC12	-2.72241		HESX1	7.6328		CD1C	-1.98682		HAGH	-1.88675		BAG1	-2.28		CD38	4.47949		PI3	-5.44707		TK1	2.28747		LAG3	1.66157		KCTD14	3.54		NDUFC2-KCTD14///KCTD14	2.89429		FECH	-1.69944		FBXO7	-2.26631		ATP5J2	1.588
ISG15	3.1911		MT2A	3.49		EIF4B	-2.10374		IL27	5.62914		IFI27	5.99269		OAZ2	-1.42422		PI3	-3.96		NOV	-3.18304		CDC45	5.13377		GINS2	2.7194		IFI27	5.22801		OSBP2	-3.01		RTN1	-2.5837		TSPAN5	-2.02372		APOBEC3F	1.16906		CCNB2	3.42796
NEXN	3.10042		CCRL2	3.52		RPL10A	-1.92744		CCL2	8.79359		ISG15	2.47889		APOBEC3H	1.73326		TK1	3.22		SLC38A10	2.14647		C1QB	3.44852		DTL	3.36884		KIF23	2.00609		GUCD1	-1.69		SSBP2	-1.02612		CAMK1D	-2.00034		CCL3	3.54248		PCNA	1.85833
MT2A	2.75845		TMEM140	2.36		TCN2	4.95386		SEPT4	5.50284		CXCL11	3.49672		FBXO7	-1.96912		CD38	4.14		DCAF6	-1.6282		RFX2	-4.30484		HMMR	3.29484		CACNA2D3	-2.06902		CEP55	4.15		CD1C	-2.02213		MICAL2	-2.71106		APOBEC3H	1.70553		SOD2	-2.56514
HERC6	2.02297		SERPING1	3.61		EIF3F	-1.53098		CCL8	7.45038		AXL	1.97915		MKS1	-2.70799		DCAF12	-2.63		PHLDB1	-2.53978		NCAPG	5.00524		CDCA2	2.87082		DTL	2.99		TSPAN5	-3.29		CYBRD1	-2.18015		ADGRE3	-2.50037		RNF10	-2.08086		DERL3	2.70767
CXCL10	4.63314		TXNDC12	-1.9		EEF1A1	-1.86008		RTP4	3.53654		HESX1	3.12866		TYW1	-1.19525		SDF2L1	2.8		SIL1	1.58317		BUB1	5.13807		CDC6	3.21043		DHCR24	1.22963		CCND2	3.57		RPL15	-1.15592		PI3	-4.05362		TESC	-2.31624		IGL@	4.62817
GLS	-1.3902		CDKN1A	2.3		RNF213	2.1031		KCTD14	5.78734		TMEM255A	2.84288		PIP4K2A	-2.12564		STRADB	-3.18		SDF2L1	2.0189		ETNK1	2.44681		LOC200772	-1.78212		BRCA2	1.22149		OPTN	-1.94		TMOD2	-1.40454		DCAF12	-2.28071		MKRN1	-1.50138		PTTG1	2.43296
RTP4	2.48643		IL1RN	3.27		ACOT11	-3.81586		USP18	5.64456		PML	1.11053		ADIPOR1	-2.10773		FBXO7	-2.26		APOBEC3F	1.36602		TSPAN5	-2.52313		CDK1	3.26622		CCND2	1.84728		GGTA1P	-2.52		SIGLEC17P	-1.36974		PALM2-AKAP2///AKAP2	2.76379		PIP4K2A	-2.44223		IGLV6-57	5.4771
OAS2	2.60529		ZBP1	2.61		IL27	4.08532		IRF7	3.52059		CFB	1.29946		SESN3	-2.95439		IFI27L1	2.52		FAM210B	-2.69173		CAMK1D	-1.90941		CHEK1	2.85164		SLAMF7	1.6602		FAM72A///FAM72B///FAM72C	2.45		PDK3	-1.0577		EHD4	1.2766		ADIPOR1	-2.24547		CD59	1.98083
PLAC8	1.50107		NT5C3A	2.27		GID8	-1.42834		IFIT3	3.6406		C1QC	2.57884		KRT3	-2.49859		CDCA5	8.49		C1QB	3.26311		KIFC1	3.85884		UBE2T	2.27015		RTN1	-1.80141		ASCC2	-2.42		OLIG1	-2.26793		PI4K2B	1.80123		HAGH	-2.10484		UBE2J1	2.79089
IRF7	2.40298		FAM46A	2.08		RPS16	-1.33921		HERC6	2.75069		CACNA2D3	-2.44027		CDCA5	2.67931		SIL1	2.05		KCTD14	4.0843		C1QC	3.55353		SPC25	3.29725		LOC200772	-1.64222		CHEK1	3.51		POLQ	1.52434		PITHD1	-1.29199		DPM2	-2.09968		CCNA2	1.96429
JUP	2.84615		IFI35	2.43		FMNL3	-3.43548		CCRL2	4.47185		RTN1	-2.12171		TSPAN5	-2.02376		MZB1	3.15		GALM	1.64884		RNASE1	4.99198		KIF15	2.86169		CDC6	2.72007		HYPK///SERF2	1.48		MT1E	1.43581		FBXO9	-1.6138		STRADB	-3.07681		MZB1	4.94967
LAMP3	3.41856		AIM2	2.77		H2AFJ	2.75611		RNF213	2.82978		NRG1	-2.26101		NDUFAF1	2.42292		CDC20	3.6		HAGH	-2.09897		ACOX2	2.89743		NCAPG	3.3355		MCM10	1.94349		CASP7	1.37		DEPDC1	2.02168		GUCD1	-1.59993		PIM1	-1.10051		LMAN1	2.76394
CCL8	4.6899		CEACAM1	2.86		EDEM2	1.39399		NEXN	3.54743		SERPING1	3.32757		CD38	2.38334		ADIPOR1	-1.94		IDH2	1.51175		MICAL2	-2.22542		HJURP	2.39894		CDC45	1.92725		DCTN5	1.86		SLC26A11	-1.0493		KIAA0226L	-1.73074		MT1G	2.87985		FLI1	2.9475
TCN2	4.39733		IFIT3	2.81		SNTG2	-3.69096		IFI44L	3.73863		TCN2	1.6326		HIST1H4K	2.18381		PIP4K2A	-2.17		ARL4A	-2.89107		FBXO7	-2.02694		MCM4	2.4454		KIF4A	2.35637		UBXN6	-2.52		E2F7	2.04609		PSMF1	-1.17608		ASCC2	-1.99049		IGJ	4.81309
NCOA7	2.41821		IL4I1	3.77		RPS29	-2.05225		IFIT1	4.52568		USP30-AS1	1.31461		STRADB	-2.83013		MYDGF	1.95		IGF2BP2	-1.87149		PHF19	3.51129		MCM10	3.3805		ESPL1	1.59536		PALM2-AKAP2///AKAP2	2.25		CCNY	-1.07097		FAM72A///FAM72B///FAM72C	2.24561		DCAF12	-2.28319		DLGAP5	3.12226
TLR7	2.05986		HES4	4.08		APEX1	-1.70192		CXCL10	6.3791		CRTAP	-1.08266		UQCC2	1.75559		TSPAN5	-2.62		TXNDC5	3.62611		CD38	3.3966		BIRC5	3.21841		ARNTL2	1.31932		UBE2S	1.92		PID1	-2.20553		AMPD2	-2.10151		YBX3	-1.79576		FCER1A	2.43357
MT1A	2.74603		BST2	1.95		EIF3L	-1.80807		LAMP3	5.19908		SIGLEC1	3.14242		NCAPG	2.90047		SNCA	-3.25		CYBRD1	-2.58451		COA6	2.10886		KIF20A	2.80384		CDCA5	1.9608		BUB1	4.17		CRTAP	-1.00594		ASCC2	-2.23678		GUK1	-1.61863		SSR3	2.51554
TXNDC12	-1.92086		SOCS1	3.4		RPS3	-1.89306		ZCCHC2	3.83713		BCL2L14	1.55649		OR2T35	-2.54079		UBE2J1	2.5		CDT1	3.15081		CNFN	-1.61321		BUB1	3.61751		NRG1	-2.10881		RPS27L	1.07		CYP2U1	-1.21382		CNTNAP3	-3.51353		RAB3IL1	-2.74904		GUSBP11	2.61606
IFIH1	2.16658		OASL	2.86		SRSF6	-1.52238		ISG15	4.19672		RPL35A	-1.21797		MKRN1	-1.37455		H2AFX	1.89		PLEK2	-2.75844		MASTL	2.87705		CDC20	3.1691		HJURP	1.96126		RRM2	4.15		CREBL2	-1.22747		NASP	1.46843		HPS1	-2.12017		MYBL2	2.7386
IFIT3	2.85745		RTP4	3.13		IRF7	4.12801		CMPK2	4.15513		C2	1.54044		CHEK1	3.42203		SPAG5	2.77		GNA12	-1.30764		PIP4K2A	-2.09215		CDKN3	2.9269		CHEK1	2.3682		JAZF1	-3.48		KIF15	2.34043		CACNA2D3	-2.5175		DNAJB2	-1.14272		STK17A	2.38201
PARP12	1.56853		ASPRV1	3.77		GSTT2	-3.56498		PLSCR1	3.21142		FAM101B	-1.50117		PKNOX1	-1.27832		EPB42	-3.94		RNF213	1.40488		MICALCL	-2.39358		NCAPH	2.51124		SLC38A5	1.38073		NASP	1.47		TK1	1.83981		MTHFD2	1.39389		TGM2	-2.29547		ANG	2.19547
IFI44L	2.2629		HIST2H2BE	2.32		NEXN	2.97682		AXL	4.31908		DEFB1	2.43933		HJURP	2.41541		TXNDC5	2.91		HIST1H2BH	1.61603		TMPO	2.73032		KIF4A	2.81696		TK1	2.22455		INTS7	1.83		DTL	2.77372		SEMA3C	-1.74905		CAMK1D	-1.39719		SNX22	1.84073
IFITM1	1.20301		OAS2	2.73		RPL30	-1.82669		CEACAM1	3.79482		LOC100506548///RPL37	-1.41789		DCAF12	-2.01513		CLPTM1L	1.47		H2AFJ	1.56257		TYMS	3.05056		ANLN	2.93022		FOXM1	2.03244		FBXO7	-2.31		CD244	-1.26524		DSC2	-2.84249		UBXN6	-2.33742		MXI1	-2.85199
OASL	2.43633		RPS3	-1.45		KIAA1958	3.34051		FBXO6	2.85508		ELOVL3	2.01724		CDK5R1	-1.21873		RNASE1	8		CHMP3	-1.20756		APOBEC3F	1.29415		IFI27	5.54088		TPX2	2.42805		USP30-AS1	1.93		ARNTL2	1.22876		SDC2	-2.34391		CDC34	-1.76748		TNFRSF17	3.69093
FBXO6	1.66285		CNP	1.91		CRTAP	-3.60815		OAS2	3.57197		LINC00487	1.68003		SUGP1	1.00689		PSMC2	1.5		TXNDC11	1.75378		LAP3	1.77171		CDCA5	2.34798		GINS2	2.20517		C2orf47	1.16		ZMAT3	-1.24766		NDC80	1.9885		MAF1	-1.33649		PPIB	1.63504
DHX58	2.94477		UBE2L6	2.08		GPAT4	3.06224		LGALS3BP	3.40121		LGALS3BP	2.28093		DTL	2.42883		NDC80	6.11		MYDGF	1.8331		CHEK1	4.1712		HELLS	2.28209		CDC25A	1.98797		MTHFD2	1.66		ADGRE3	-1.57504		CLIC4	2.05971		HIST2H4A	1.91883		CDKN2A	3.00274
XAF1	1.7033		GRN	1.69		SIX4	-3.90772		DDX60	2.79952		FAM225B///FAM225A	1.24184		NOL10	-1.70263		UBE2S	2.21		STRADB	-2.90319		USP18	3.47187		DEPDC1	2.47529		ANLN	2.44986		MICAL2	-2.86		NLRP1	-1.01844		GNA12	-1.44386		TNS1	-3.19491		DUSP5	2.83164
FAM46A	1.56051		MT1M	7.32		CUL1	1.48753		CARD17	5.13683		XAF1	2.12735		TESC	-2.03589		MRPL12	1.58		ECE2	1.81019		GMNN	3.8194		TTK	2.98008		NCAPH	2.10718		SLC25A39	-3.31		CD38	3.03485		REPS2	-2.10168		SHARPIN	-1.10644		ITGA2	2.8971
HIST2H4A	2.38454		ISG15	2.98		C22orf15	-3.7431		C15orf48	4.29586		C1QB	2.43206		HIST1H2BH	1.88207		FDXR	1.62		ACP2	1.39059		HIST1H2BD	1.82467		MYBL2	2.04526		CDCA2	1.58777		TPX2	3.4		PLA2G12A	-1.46396		KCTD14	3.01912		NDUFAF1	2.31746		TTK	2.4589
SAMD4A	3.15282		RSAD2	3.09		GSTCD	-2.9734		SERPING1	3.95647		TRIM6	1.76399		CERS1	-2.79394		C1QB	2.86		MR1	1.01823		GALM	1.65059		TPX2	2.95932		HMMR	2.68194		FBXO9	-1.8		KLHDC1	-1.30252		USP30-AS1	1.79559		GUCD1	-1.38902		SLC2A5	2.95999
STAT1	1.03222		HIST2H2AA3	2.53		PPM1E	-3.51809		PARP9	2.45506		H1F0	1.38564		SLC38A10	2.06277		BCL2L12	1.57		MLPH	-2.76996		IFI27	4.38956		PBK	3.55209		WHSC1	1.32874		DTL	3.77		LOC200772	-1.48032		OLIG1	-2.29526		POLL	-1.69141		IFI27	3.7945
MDK	3.26854		TCN2	4.38		FSD1	-3.9065		CXCR2P1	3.53986		GRIN3A	1.51632		HIST1H2AM	1.68196		MCM2	2.23		FAM104A	-1.54982		RNF213	1.8389		CENPE	2.58787		BIRC5	1.79473		TESC	-2.94		EEF1A1	-1.26649		SIGLEC17P	-1.75359		SRRD	-1.68168		EGR1	3.5299
TNFSF10	2.19863		LGALS3BP	3.06		TRIM14	3.40829		TOR1B	2.69746		PID1	-1.92575		SLC2A11	-1.42933		ASCC2	-1.73		BCL2L1	-2.1531		FANCI	3.10168		CDCA3	1.97417		SPC25	2.69809		WDR45	-1.34		C1QC	2.16149		FBXO7	-2.14071		R3HDM4	-1.65722		BTBD2	3.65181
ATF3	3.54515		ISG20	1.73		TGM1	4.35806		DHX58	3.55083		KIF23	1.75238		YBX3	-1.71369		DCTPP1	1.53		DCPS	1.34349		OR2W3	-2.9494		KIF14	2.63108		CDCA3	1.58659		CD38	3.66		FCER1A	-2.94777		NLRP1	-1.3226		BLVRA	1.48865		NME1	1.70481
IFIT1	2.53888		GBP4	2.33		COLQ	-3.708		SAMD9L	2.82615		FAM20A	1.35452		CCNA2	2.49613		TNFRSF17	3.34		GMPPB	1.97375		DUSP5	2.12282		CCNB1	3.03537		HELLS	1.89277		VWCE	-2.75		AP1S2	-1.40038		RPGRIP1	-1.63915		PSMF1	-1.0827		SORL1	-2.12987
TAP1	1.43687		RUBCN	1.77		C1QTNF1	-3.74981		ZBP1	2.92858		METTL7B	1.71178		UHRF1	2.38733		OAZ2	-1.71		RNASE1	2.97864		FCRL2	-1.55532		CCNA2	3.28857		CENPN	1.3703		PCNA	2.2		PRKAG2-AS1	-1.0359		CD38	4.45422		HIST1H2BH	1.87601		ATG16L2	-1.71473
IL1RN	2.80516		PARP10	2.01		PAK3	-3.51199		OTOF	5.43203		GPALPP1	-1.01585		SENP7	-1.76057		GPR146	-2.75		FKBP11	1.79394		CDCA5	2.93968		TYMS	3.11499		MCM4	2.00273		YBX3	-2.67		KIAA1147	-1.20275		KIT	-1.4769		SELENBP1	-3.84355		CASP1	3.64881
TMEM140	1.98208		LHFPL2	2.17		SQRDL	2.01656		IFIT2	3.19155		CYBRD1	-1.66026		POLE2	2.29994		GMPPB	2.04		TCN2	2.65987		TOP2A	4.26761		FOXM1	2.3239		CDK1	2.57016		HMMR	3.7		MYBL2	1.67486		HRASLS	-2.63355		GYPC	-1.80755		CCNE1	2.16831
LGALS3BP	2.84343		NCOA7	3.09		OR2G3	-3.59478		LOC100419583	2.22471		BRCA2	1.1169		BLVRA	1.19117		CSTF2	1.43		MICAL2	-2.22199		DESI1	1.22939		E2F7	2.49811		NCAPG	2.59375		PSMC2	1.13		KIFC1	1.26645		TPGS2	-1.39698		CNPPD1	-1.22805		ITGAX	-1.99541
HIST1H2BD	2.55933		HELZ2	2.06		CDH11	-3.56032		NCOA7	3.52138		FAM26F	1.52485		SLC25A37	-2.33286		RNASEH1	1.72		HIST2H4A	1.53511		MLPH	-2.82655		OIP5	2.76306		MTFR2	1.33339		KIAA0101	3.49		PPM1F	-1.01067		DPEP2	-1.79022		DCAF6	-1.49912		IGHG1	3.11524
EPSTI1	1.35854		OAS3	2.7		ABL1	-3.18911		ABCA1	2.6606		C1QA	1.82764		TYMS	2.48482		GMPPA	1.52		DCAF12	-2.47392		CDC20	4.36763		CDC25A	2.40366		MYBL2	1.72463		BAK1	1.37		KCTD15	-1.82772		MRPL16	1.15406		SESN3	-2.64232		ELL2	4.6471
SERPING1	3.4411		SCO2	2.5		CXCL10	5.07495		ATF3	4.47106		LEF1-AS1	-1.44164		RHBDD3	1.49647		FAM210B	-2.51		CDK12	2.08458		NOV	-2.84973		NUF2	2.88012		CDT1	1.39399		PINK1	-2.25		PLCB1	-1.33177		MARCH8	-2.02041		IFI27	2.79601		CD38	4.34367
MX1	1.29012		SMAD1	1.58		SERPING1	5.03288		OAS3	3.5331		IFI44	2.04082		IDH2	1.4456		BCL2L1	-2.13		MRPL55	1.01701		CEP55	4.14733		HMGB3	1.57226		DSCC1	1.69454		PPM1A	-1.77		SLC38A5	1.48508		ZBTB18	-1.58364		PITHD1	-1.72622		IGLL1	1.8789
GADD45B	1.4545		CSRNP1	2.16		RPL22	-2.28043		IFIH1	3.47216		CCL8	3.51315		ARAP3	-1.6622		MCM7	1.62		FAM207A	1.05958		RNASE2	2.103		ESPL1	1.87138		ESCO2	1.82855		TYMS	3.59		MICAL2	-1.57364		OR2W3	-3.79628		ARL4A	-2.01728		XBP1	3.19974
IFI6	1.09741		RPL5	-1.59		CARS2	2.06294		RGL1	3.7292		APOL1	1.17258		SYPL1	-1.48918		MYBL2	3.32		TGM2	-2.60517		MCM4	2.43741		AURKA	2.23195		TPM4	1.07121		TOP2A	3.49		CYB5R4	-1.12371		THBD	-2.95928		MPP1	-2.06656		ATIC	-1.95706
SEPT4	3.45065		ABCA1	2.51		CARD17	4.01064		PML	4.34366		USP18	2.57705		PHC1	-1.1438		MANF	2.05		MT1G	2.75812		MT1E	1.55306		ARNTL2	1.38985		LOC101928615///FNDC3B	1.42438		OIP5	3.31		CDK1	2.72912		TCP11L2	-2.716		GLRX5	-1.42375		COL6A2	3.9329
ISG20	1.12265		TNFSF10	2.61		RPL4	-1.59716		MT1A	3.36945		SAMD4A	1.21196		SERINC2	-1.725		LDLR	1.77		TTC25	-2.67227		IGF2BP3	3.20691		NUSAP1	2.58444		RRBP1	1.09928		PSAT1	2.86		FBRSL1	-1.1579		PTPRO	-1.49422		DUSP5	1.78309		MANF	2.17646
P2RY6	2.46653		MOB3C	1.62		NOG	-3.14851		TIMM10	3.83777		LAG3	1.23201		MELK	2.72007		SLC25A39	-2.35		BAK1	1.35446		RTP4	2.21024		DSCC1	1.95433		FAM111B	1.48012		LARP4	2.26		BUB1	3.10182		IFI27L2	1.1817		CAPN2	1.01873		HVCN1	-2.03499
MOV10	2.03673		HIST2H2AC	2.48		EEF1G	-1.68223		TAP1	2.05444		RGL1	1.41162		EXO1	2.78563		HAGH	-1.99		OR2W3	-2.18132		OTOF	3.90494		CDC45	2.28062		KIF2C	1.62722		KIF23	2.56		AIFM2	1.23982		BAG1	-2.34708		PINK1	-1.27891		CKS2	2.13786
KIAA0319L	2.89393		CMTR1	1.78		PCBD2	-3.43417		TRIM6	4.78174		SPATS2L	1.34817		SRP19	1.1804		HJURP	7.74		PINK1	-1.31076		SIL1	1.59288		GINS1	2.63603		AIFM2	1.11294		CCNB1	3.61		KIF20A	2.26387		SESN3	-3.6471		SLC6A8	-2.84771		MRPL19	2.42491
DDX58	2.01679		RPL7A	-1.27		RPS25	-1.42972		DDX60L	2.75634		RPS23	-1.15948		TOP2A	2.33855		TNS1	-3.34		TYW1	-1.36335		IFI27L1	2.27875		KIF2C	1.93042		GTSE1	2.38556		SS18	2.05		FAM228B	-1.11762		NHS	-2.09547		FSCN2	-2.56535		NUCKS1	-1.94424
EIF3L	-1.35784		USP18	4.87		OAS3	5.70876		MT2A	3.20797		OLIG1	-2.01749		RNF11	-1.33947		BUB1	8.13		SP140	1.22725		PSMA5	1.14955		AURKB	2.63506		ADGRE3	-1.32716		POLE2	3.09		USP18	2.30373		SLC19A1	-1.09766		TYW1	-1.13411		PSME2	1.62281
AIM2	2.29006		MX1	2.25		OR4C45	-3.3197		HIST2H2BE	2.60811		CCL2	3.36514		AURKB	2.28202		NUP37	1.74		YBX3	-2.00529		UQCC2	2.10295		BUB1B	2.88427		BUB1	2.89035		TIMM10	1.73		BIRC5	1.74035		MKRN1	-1.7984		SLC25A39	-2.29801		AMPD2	-2.53286
IFITM3	1.69735		HERC5	2.4		RIPPLY2	-3.19645		JUP	3.93916		NOG	-2.25695		FCGR3A	-2.33375		ASPHD2	1.27		CDC45	3.04771		FBXO6	1.93861		UHRF1	2.88953		CDC20	2.57928		CCNY	-1.12		CKAP2///IGLV@///IGLC1	2.90895		PPID	1.51951		C1GALT1C1	1.12012		RABGAP1	4.05644
CASP5	2.9829		SAMD9	2.07		HIST2H2AB	3.88381		RSAD2	4.27736		NUDT3	-1.21814		SPSB1	1.72582		RMDN1	1.85		SYPL1	-1.18638		GABPB1	2.03738		DLGAP5	3.67318		MND1	2.33925		KIF4A	3.23		GINS1	2.19823		CD164	1.62423		BCL2L1	-1.89054		DUSP1	-2.40601
IFI30	1.35431		IDO1	4.08		IGSF1	-3.36063		AIM2	3.117		CD1E	-1.32072		UBXN6	-2.06396		PLVAP	-2.61		PPM1A	-1.95427		SPTBN4	-1.63108		SLCO4A1	1.89986		CENPU	1.94954		RTCA	1.52		CRYL1	-1.08137		LOC728392///NLRP1	-1.31533		TUBB2A	-3.04163		SEC61G	2.04957
UBE2L6	1.09307		OAS1	2.6		HIST2H2BE	2.75876		IFI35	2.66828		LINC01215	-1.69297		CAMK1D	-1.22045		NUDT21	1.63		BMP2K	-1.50867		CHAF1B	2.69164		CENPF	2.23993		IL7	-1.0413		RTCB	1.12		SYNJ2BP-COX16///SYNJ2BP	-1.00614		MRC2	-2.01334		CLUH	-1.67987		RRM2	3.23763
EIF2AK2	1.66149		SP110	1.41		LYZL6	-3.42049		XAF1	2.46202		LILRB4	1.33051		FAF1	1.05265		SELENBP1	-4.75		TTC30A	-2.3584		PRPF38A	1.9986		MKI67	2.60426		CCNA2	2.66611		ESPL1	2.81		ARRB1	-1.05225		SLAMF7	2.67071		OR2T35	-2.46678		KCNJ15	-1.60989
HIST2H2AC	2.44863		RPL3	-1.8		SMIM15	-3.36895		RIN2	3.62279		EPHB2	1.0638		TPX2	2.36822		SESN3	-4.22		BDKRB1	-1.96929		GRM2	-1.11222		KIF18A	2.09662		TOP2A	2.81602		GNA12	-1.39		RPL22	-1.19792		YME1L1	1.56101		GAS6	1.45573		SLC25A37	-3.3207
IFIT2	1.92624		HIST1H2BD	2.59		SCO2	2.3513		ZNF366	4.40392		LOC101927027	1.04727		PINK1	-1.24073		KIF23	5.57		SRRD	-2.03079		ALPL	-2.65048		ASPM	3.2369		AURKB	2.16849		CDC6	3.52		LOC286052	-1.19749		DGAT2	-2.10088		GSPT1	-1.2823		TK1	2.61579
HERC5	1.95487		IFI44L	2.79		GRIN3A	3.96246		IFI44	3.4013		CNIH1	-1.08751		GYPC	-1.52088		CDC45	7.43		NDUFAF1	2.25972		LIPJ	-2.19911		DEPDC1B	2.51925		UHRF1	2.36669		AKIP1	1.43		TPX2	2.42045		MAP2K3	-1.51391		RNF11	-1.50176		CENPW	2.3289
HIST2H2BE	2.18255		SLC27A3	1.68		RTP4	3.08277		OASL	3.37041		HLA-DOA	-1.19812		TNS1	-2.89515		TPX2	7.7		RAB3IL1	-2.06409		DLGAP5	4.0432		IGLV1-44	3.43869		CKS2	1.54554		IGF2BP2	-2.87		CDC25A	1.99339		XKR8	-1.32718		OAZ2	-1.24259		MCM6	1.92329
SCARB2	1.27892		RPL10A	-1.47		ISG15	3.76607		MDK	3.79696		ANKRD22	3.1156		DCAF6	-1.12603		MRPL37	1.39		FBXO7	-2.71953		SLC14A1	-1.82783		MIR3917///STMN1	1.23901		KIF15	2.27302		NCAPG	3.5		CHEK1	2.28372		CTDSP2	-1.07682		CD38	1.95443		LOC728743	-2.05353
SP140	1.28357		TGM1	6.66		RPS14	-1.43577		TXNDC12	-2.16309		P2RY6	1.37706		RNF144A	-1.19719		ANKHD1	1.71		HIST2H2AC	1.59804		STRADB	-2.72482		CACNA2D3	-2.55973		OIP5	2.20329		MLH3	-2.4		SESN3	-1.42472		KDM4B	-1.10883		MBNL3	-2.45158		MAN1A1	1.96756
TRIM21	1.33999		CASP5	2.54		AOC2	-3.22815		CLDN23	4.41301		RPL22	-1.4943		SELENBP1	-3.66348		AURKB	2.5		GLDC	2.94761		NDC80	2.36109		NEK2	2.66785		TTK	2.38505		MCM10	3.57		FHL1	-1.60511		KIF23	2.82504		EPB42	-3.55466		STMN1	2.47384
OAS3	2.3176		SDC3	2.76		PSMB8	1.85809		HIST1H4H	2.97353		BANK1	-1.3214		GOSR2	1.09828		PDHA1	1.39		EXOSC4	1.06988		LYPD3	-3.24587		POLQ	1.69036		SKA1	2.02562		NFATC2IP	1.2		SULF2	-1.62984		SORL1	-1.4642		FANCL	1.39485		KDELR2	1.97984
SAMD9L	1.74299		NUB1	1.48		PID1	-3.96937		CMKLR1	3.81158		IFIT3	2.65886		RPS19BP1	2.27826		IDH2	1.56		IFI27	3.51218		QPRT	1.97951		HMGB3P1	1.2741		KIF14	2.25503		MRPS18A	1.25		CYTH3	-1.03005		CNTNAP3B	-3.15524		ALAS2	-3.43531		EZH2	1.90529
GBP1	1.88799		UBE2S	1.97		MT1G	5.05578		OAS1	3.33624		LINC00926	-2.03228		FOXO3	-1.1019		BSG	-1.97		AARS	1.08725		SPATS2L	2.71533		SLC35F6///CENPA	2.94417		MKI67	2.44926		PDIA6	1.8		CD1E	-1.33057		RNF141	-1.49353		NINJ2	-1.4839		PDIA5	2.01791
ZBP1	1.81478		LAMP3	6.34		ADRA1D	2.19821		GBP1	2.93756		ADGRE3	-1.2865		ARL4A	-1.73976		NDUFV2	1.37		PROS1	-2.66459		TK1	3.0878		POLE2	2.6003		TTN	-1.0184		BEND2	-2.34		MND1	2.29371		HAGH	-2.50978		HIST1H1C	1.18718		GINS2	2.67891
CMKLR1	2.91556		JUP	7.16		CCL8	6.0924		IL1RN	3.47314		KLHDC7B	1.11008		CHPT1	-1.28987		HSP90B1	2.41		CCNE1	1.72044		GNA12	-1.96143		CENPN	1.59047		WDHD1	1.60405		UHRF1	3.36		LEF1-AS1	-1.45137		NFIA	-2.0706		UBL7	-1.50712		HLA-B	-1.71989
RGL1	2.5106		TNFSF13B	1.72		MMP28	-3.13926		GCH1	4.03869		FOXN2	1.00059		UBE2T	1.76818		ALPL	-2.6		TNS1	-2.71597		SLC38A10	2.09201		MTFR2	2.27345		DEPDC1	2.03069		R3HDM4	-2.13		SLCO4A1	1.59039		RPS6KA5	-1.28203		CHRAC1	-1.49608		SLC11A2	-2.17146
HELZ2	1.53518		C1QB	3.48		PABPC4	-1.47256		KIAA0319L	2.83863		OASL	2.21825		BUB1	2.1953		GMDS	1.32		PKP2	-2.55782		CAMK2A	-3.76234		POC1A	1.02139		AURKA	1.77998		MKI67	3.78		HLA-DOA	-1.21903		ATF6	-1.12082		PPM1A	-1.43988		SLC2A1	4.8928
PPM1K	1.23856		P2RY6	3.23		GADD45B	2.12255		GBP4	2.7861		PAPSS2	-1.15538		DUSP5	1.79555		MRPS14	1.65		KIFC1	2.20171		NDUFAF1	1.89182		DHFR	2.24699		KIF20A	2.2318		CCNB2	3.65		RALGPS1	-1.03476		CHEK1	3.80709		SENP7	-1.80607		IFIT3	3.34029
SCO2	2.15927		STAT2	1.68		C2	3.02978		IFI6	3.00488		MICAL2	-1.38768		PLVAP	-3.08876		RPN2	1.37		HIRIP3	1.0878		ASCC2	-1.55506		CDT1	1.57598		SLCO4A1	1.49615		PTPRO	-1.54		CLSPN	1.42444		FOXO3	-1.31468		ELMOD2	1.55934		TSC22D3	-1.88147
CDKN1A	1.91567		EIF3L	-1.48		SPATS2L	4.55843		PLAC8	2.09558		EIF4B	-1.30375		ASCC2	-1.6845		DUSP5	2.71		PALB2	-1.10743		TNS1	-2.58105		CENPU	2.32737		PBK	2.82424		NLRP1	-1.4		HMMR	2.64708		MARCKSL1	-1.18077		NECAP2	-1.44623		KIAA0101	2.93467
PARP9	1.44999		CLEC1B	2.64		RPL27	-1.81394		TLR7	2.45779		EEF1A1	-1.17929		NCOR1	1.62025		TYMS	4.07		MRPS18A	1.06987		UHRF1	2.61036		SLC38A5	1.65496		MB21D1	1.01969		CDK1	3.37		SORL1	-1.46322		INTS7	2.02031		BBOF1	-2.25482		AURKB	1.4603
CCR1	1.88774		RPLP0	-1.63		AIPL1	-3.13021		HIST2H4A	2.07976		NEXN	1.91744		STOML2	1.46727		RNF10	-2		CDCA5	2.6322		BLVRA	1.60764		CKAP2///IGLV@///IGLC1	3.26123		CD1E	-1.17836		PDIA4	2.12		KIF14	2.25322		BAK1	1.44635		CAT	-1.0124		BIRC5	2.5258
STAT2	1.18601		FCGR2B	2.64		ABCB11	-3.42517		ZNF684	4.72536		NT5E	-1.64531		FDX1L	1.00447		PLK4	7.81		FIBP	1.37045		MT1G	2.83693		MRPL22	1.04666		UBE2T	1.71389		FABP5	2.68		LOC158402	-1.36366		SEPT2	1.55906		SLC25A37	-2.03242		BUB1	2.77951
HIST2H2AA3	2.34979		SCARB2	1.71		CAPG	2.28019		TMEM140	2.45576		KIAA1147	-1.07116		TXNDC5	2.83829		SLC25A37	-2.35		MZB1	3.33903		PRR14L	-2.60416		MAD2L1	1.95222		TYMS	2.50219		CDC45	2.78		PHC1	-1.02943		CAMK2G	-1.15122		C22orf39	1.45562		ZWINT	3.0077
OTOF	3.14342		STOML1	2.08		TEKT2	-3.61759		ERICH3	4.84989		TIAL1	-1.015		UFSP2	1.29836		FKBP11	1.91		MCM4	2.32896		YBX3	-1.97559		CCNE2	2.37849		STIL	1.81136		RNF10	-1.84		E2F2	1.49502		SLPI	-2.42718		NOL10	-1.71013		ABCC1	-1.4001
DYNLT1	1.47102		DRAP1	1.52		YBEY	-3.36092		TRIM5	2.2817		NELL2	-1.81342		ZWINT	2.33426		JCHAIN	2.77		KCTD5	-1.27202		ID3	-1.56075		DIAPH3	1.55726		NUSAP1	2.07276		ARHGEF12	-2.88		FOXM1	1.79943		TBL1X	-1.07712		SAR1B	1.45107		CPM	-2.01894
MAFB	1.84665		TAP1	1.88		SLC14A2	-3.59987		SAMD4A	3.69863		PARP11	1.04222		NINJ2	-1.49657		MTFP1	1.51		PMVK	1.09473		SCAMP5	2.64801		PARPBP	1.72698		CCNE2	1.69471		HAGH	-2.67		LINC00674	-1.17701		KIAA0430	-1.3119		MPLKIP	1.17525		UBE2D3	2.51059
TMEM268	1.63233		ATF5	1.92		HIST2H2AC	2.59868		SAMD9	2.85322		ENPP2	1.25168		CCL3	2.58487		TRIP6	1.89		FKBP2	1.22119		TTC25	-3.89593		KIAA0101	2.90334		DCTN5	1.09882		MCM4	2.87		CDC6	2.58472		DPM2	-1.32637		TRIM58	-2.9562		RALGAPB	3.08204
H2AFJ	2.01444		PI3	-3.94		SOCS1	3.98047		CCR1	2.33868		SLAMF7	1.33073		TBC1D7	1.08931		HMMR	7.64		HIST1H4H	1.70921		NUSAP1	2.36726		RABL3	1.09022		ALG10	1.05441		GINS1	3.51		C2orf68	-1.47772		TMOD1	-2.85463		MXI1	-1.2699		GGH	2.67893
RIN2	2.5976		SEPT4	4.54		NMT2	-3.62417		HES4	4.22918		FCRL1	-1.52413		ROMO1	1.36132		GYPC	-2.47		PDIA5	1.96858		CBR1	2.16654		CDCA8	1.80648		FEN1	1.56832		KIF2C	3.54		IGLV1-44	2.74451		CREB3L2	1.40606		MKS1	-2.43131		FKBP11	2.14056
GBP4	1.47575		RNF213	4.42		ESYT2	-1.57999		HIST2H2AA3	2.56908		MB21D1	1.13295		GLUL	-2.2027		BNIP3L	-1.82		CRELD2	1.05418		IFI35	1.61875		TOP2A	3.24737		EFCAB11	1.51058		OR2W3	-4.21		POLR3G	1.24249		AP4S1	1.05542		SYPL1	-1.31008		TOP2A	2.37987
OAS1	1.91583		GPBAR1	1.93		CCDC57	-3.55661		IL4I1	3.54231		PI3	-1.15264		MPP1	-1.99097		WDR34	1.96		ABCB9	2.12847		KIF23	2.11392		PSAT1	2.17606		KIF18A	1.7578		CENPW	2.84		CLN8	-1.3885		SELENBP1	-4.28218		PKNOX1	-1.19807		HSP90B1	2.77723
TDRD7	1.53774		CXCL10	4.81		P2RY6	2.72984		CTSL	3.03083		AFF3	-1.82444		CDC34	-1.48986		IGF2BP2	-2.11		NRG1	-2.31666		RALGPS1	-1.05023		SHCBP1	3.09073		GSG2	1.24077		PI4K2B	1.71		KIAA1524	1.31626		GLIPR1	-1.46721		KCNJ10	-1.18406
SLC25A6	-1.09004		IFI6	2.01		CALN1	-3.4632		SOCS1	4.02457		RBM3	-1.06054		NDUFV2	1.15882		TRAIP	6.8		SOX7	-2.42029		NTN3	-2.8253		SKA1	2.33178		BRIP1	1.71932		SHCBP1	3.81		LOC101928615///FNDC3B	1.69271		PPM1F	-1.69627		RPS19BP1	2.18165
SAT1	1.2186		VAMP5	2.17		TEK	-3.3779		TCN2	3.46398		TMOD2	-1.02474		PPP2R1B	1.65793		PDZK1IP1	-3.56		MPZL1	-1.10179		LOC100419583	1.4508		MELK	2.7883		IGHV4-31///IGHM///IGHG4///IGHG3///IGHG1///IGHD///IGHA2///IGHA1///IGH	1.58418		BIRC5	2.87		CDCA3	1.608		MR1	1.24618		HIST1H2BG	1.51214
BATF2	2.91691		C15orf48	8.56		EXOG	3.77227		H2AFJ	2.42808		DDHD2	-1.15392		PTTG1	1.90709		MYL6B	2.05		ACOX2	2.34875		IGF2BP2	-2.03224		UBE2C	2.54117		RRM1	1.40774		CKS1B	2.3		WLS	-1.52813		VWCE	-2.6162		KLF1	-2.06012
LAP3	1.62024		PLSCR1	3.49		ZNF766	2.5092		TNFSF10	2.94284		PKIA	-1.07126		PITHD1	-1.32919		TMEM106C	1.66		RRP7A	1.08383		AURKB	3.50108		STIL	2.17785		NUF2	2.30798		CCNA2	3.14		PRMT2	-1.17847		RFFL	-1.35407		FCGR3A	-2.40131
CMPK2	4.01365		IFIT2	2.9		LAMP3	4.55179		LAP3	2.79042		CREBL2	-1.11081		RNF10	-1.62742		CKS1B	2.05		SAPCD2	1.91362		SLC4A1	-2.959		SDC1	2.67639		ASPM	1.99652		DNM1L	1.6		PLEKHA1	-1.25865		BRICD5	-1.10415		RMI1	1.28617
SOCS1	3.44748		TRIM69	1.98		ATAD3B	-3.12314		LOC101930164	2.60607		STAT1	1.23234		CCNB2	2.47207		GMPR	-2.36		HIST1H2BD	1.54408		AURKA	3.27489		SSR3	1.52468		MCCC2	1.1217		KIAA0430	-1.21		RNF157-AS1	-1.04127		DUSP5	2.42091		GPA33	-1.43838
SQRDL	1.20655		MX2	1.78		CUZD1	-2.99476		SCO2	2.70795		BCAS4	-1.57768		TRIM7	-2.77341		TESC	-1.88		MYL4	-2.62295		RPS7	3.37996		RRM2	3.48209		PI3	-1.09151		PSMB2	1.56		NEIL3	1.19072		OSBP2	-2.51308		MEF2D	-1.09393
MEF2D	-1.34242		C3AR1	2.6		OCIAD2	-1.88239		MOV10	2.55581		FCER1A	-1.97218		ZBTB32	1.58815		MXI1	-2.21		RABGGTA	1.52139		CCNJL	-2.29028		KIFC1	1.31888		SLC35F6///CENPA	2.31717		TTK	3.52		CDCA5	1.84198		SRRD	-1.19358		RNF144A	-1.15832
APOBEC3F	1.28065		STAT1	1.6		ATF3	4.14468					DDX58	1.54175		NUSAP1	1.78832		SEC61B	1.75		RPS6KA5	-1.17253		RRP7A	1.35118		CENPM	1.82176		DNA2	1.20771		AMPD2	-1.88		MCM4	1.88829		UBE2S	1.75713		HIST1H2AM
EIF3F	-1.06378		TMEM51	2.04		C12orf57	-2.09504					RSAD2	2.91835		TGM2	-2.21867		TUBG1	1.98		TRIM69	2.03519		ADIPOR1	-1.93512		PPM1F	-1.06039		FCER1A	-1.8869		ADIPOR1	-2.16		PIGL	-1.1404		LINC00467	1.81751		SLC38A10
ABCA1	2.05912		ZNF438	1.96		DTNA	-2.9748					LINC00938	-1.05108		ADRA2C	-3.05937		FABP5	4.25		PHF19	2.5287		ELK4	2.17929		EXO1	2.03473		TPPP3	-1.10267		MED25	-1.37		IL7	-1.31753		BCL2L1	-2.10744		SNCA
TNFAIP6	2.45998		TNFAIP6	2.78		NELL1	3.12847					PGAP1	1.01068		MT1G	2.22872		LMNB2	1.71		SLC9A4	-1.84015		GINS3	2.87639		PRC1	2.21607		TMOD2	-1.03258		RAD51AP1	2.69		RECK	-1.07157		R3HDM4	-2.01632		UBE2O
SLC3A2	1.56612		EXT1	1.9		LGALS3BP	3.2629					SH3YL1	-1.17982		CDKN3	2.51933		POLA2	1.41		IRS2	-1.44054		MCM10	3.42644		NEIL3	1.36705		CLSPN	1.52696		ZWINT	3.86		CIITA	-1.34885		RANBP10	-1.00136		MCOLN1
UBQLNL	2.17315		WARS	1.91		TIMM10	2.62797					ETV7	2.05458		NUP188	1.46801		COX5A	1.37		YBX1	-1.06647		FAM210B	-2.3305		ZWINT	2.78778		CDC25C	1.25778		CDC20	3.65		LOC100129550	-1.03742		SIGLEC12///SIGLEC10	-1.79222		FOXO4
RSAD2	2.78497		IFIT1	2.65		GPKOW	1.61607					RPL31	-1.2118		EIF4EBP3	-1.41189		CRELD2	2.15		TGIF1	-1.03143		TARS	1.20107		CCND2	2.11167		XRN1	1.03698		AURKA	2.82		CENPN	1.26804		ANKH	-1.25211		STAP1
PML	1.74607		ABTB2	6.19		ITPRIPL2	2.6252					C2orf68	-1.28097		MCUR1	1.23908		OSBP2	-3.25		IFI35	1.54852		RBBP8	2.01918		CD1C	-1.67861		E2F7	1.95443		ZER1	-2.15		NEK2	2.14575		CDC34	-2.02569		CERS1
CSRNP1	1.5772		NEXN	3.19		RGS17	-3.16447					TBC1D9	-1.30777		SDF2L1	1.6427		TADA2A	6.34		CDC14B	-2.88147		RRM2	3.65382		CCNB2	3.08176		PARPBP	1.41		STRADB	-3.09		IGLJ3///CKAP2///IGLV@///IGLC1	2.85583		SRSF8	-1.1874		GMPPB
CEACAM1	3.19048		CFB	7.14		CENPH	-3.13531					ERICH3	1.6727		HMGB2	1.83745		CD276	-3.74		SLC6A8	-2.10892		H2AFJ	1.75028		GTSE1	2.78513		FANCI	1.43777		DMTN	-2.78		CDC45	1.84415		GSPT1	-1.28096		MOSPD3
TOR1B	1.73895		RPSA	-1.32		DLX4	-3.27478					CBX7	-1.02687		TRIM58	-2.85804		GALR2	6.17		DUSP5	1.55896		PCNA	1.5622		ESCO2	2.05166		GINS3	1.55159		SESN3	-4.3		MELK	2.32732		PLEKHG3	-1.71431		MAP1S
MARCKS	1.21426		MICB	1.57		RPL35A	-1.96236					TOMM20	-1.00147		SLC14A1	-2.19751		KPNA2	2.17		ETFB	1.16921		BDKRB2	-2.65409		RTN1	-2.20566		CCNB1	2.3483		ERI1	1.63		TTK	2.38318		FAM104A	-1.12104		KRT3
NT5C3A	2.1455		TDRD7	2.18		IL37	2.87807					BIRC5	1.05592		PPM1A	-1.38606		EBNA1BP2	1.4		ZNF593	1.33358		PLAC8	1.3012		IGHV3-23///IGHV4-31///IGHM///IGHG3///IGHG1///IGHD///IGHA1///IGH	2.96574		KIF11	2.38863		KLC3	-2.56		ISG15	1.87138		ATOX1	1.30015		RMI2
SP100	1.75882		TRAFD1	1.85		SAMD9	2.24803					SLC9A7	-1.11717		ORC1	2.19447		PSMA5	1.26		OR51S1	-2.3217		SH2D5	-1.56195		CDC25C	1.48272		IGHV3-23///IGHV4-31///IGHM///IGHG3///IGHG1///IGHD///IGHA1///IGH	2.40356		FOXO3	-2.24		C20orf194	-1.06131		PINK1	-1.99497		ACTRT1
GNG5	1.15863		GADD45B	1.81		CDCP1	-3.2107					FZD5	1.03655		SLC25A39	-2.07834		SPCS3	2.21		CDC25A	2.89883		SPNS3	-1.90644		PRKAG2-AS1	-1.1112		KCNN3	1.78292		IGF1R	-1.71		SPC25	2.59826		CD302	-1.51604		H2AFJ
ANKRD22	3.37543		SQRDL	1.37		KRTAP26-1	-3.27691					SCARNA13///SNHG10	-1.11281		FEN1	1.64876		MSTO1	1.71		NPSR1	-2.27201		LDLR	1.12038		BHLHA15	3.04437		KNL1	1.37512		FAM210B	-3.26		CKAP2///IGLC1	2.90547		LGALS3	-1.17601		OR11A1
LGALS9	2.30706		FRMD3	3.45		GFPT2	-3.3449					CCNY	-1.0224		GPA33	-1.40836		CREB3	1.19		PMEPA1	-1.37329		EPB41	-1.21762		SLC2A5	2.59917		SPAG5	1.6016		EIF2S1	1.52		CKS2	1.66534		BMP2K	-1.4073		FAM72D
ERP27	-1.52925		PPM1K	2.05		RPL38	-1.23806					SPINK2	-1.2068		PRDX4	1.64436		STAP2	6.51		DPAGT1	1.29591		FAM72B	1.91999		IGHV4-31///IGHM///IGHG3///IGHG2///IGHG1///IGHD///IGHA2///IGHA1///IGH	2.26254		LEF1-AS1	-1.21817		GUK1	-1.61		NOG	-2.09866		NCAPG	3.59124		ARNT
FXYD6	3.39626		HIST1H2BK	1.34		CDH16	-3.29558					KCTD15	-1.39199		FBXO5	1.43955		POMP	1.3		PDIA4	1.76856		SLC6A10P	-2.51803		PRDX4	1.71085		CENPE	1.97801		CENPA	3.41		LEPROT	-1.35569		DNAJC15	1.43699		FOXD4L4
RPL4	-1.48335		TIMM10	3		WNT7B	-3.29383					ZMAT3	-1.16813		CD70	2.08898		YBX3	-2.34		ADIPOR1	-1.86921		RPL29	2.3273		BRIP1	1.95827		CDKN2A	1.05816		AGPS	1.49		LOC101927482	-1.3425		SCARB2	1.54924		BMP2K
GALM	2.20376		IFI16	1.61		ELOVL3	3.06332					MGAT4A	-1.31447		GGH	2.37112		PDIA4	1.87		SOX12	-1.92711		LOC101927166	-2.16472		CTNNAL1	1.49273		PSAT1	1.78575		BARD1	1.2		HJURP	1.91239		CD59	1.32182		ATP6V0C
APOBEC3H	1.64599		EEF1A1	-1.2		C11orf45	-3.02414					CXCL10	2.91906		ATP5J2	1.12889		PAICS	1.99		FAM83F	-2.4814		RNF10	-1.71772		RAD51AP1	1.95323		C1QC	1.86416		CDCA8	2.21		AURKB	2.10216		CASS4	-1.27934		RNF123
ETV7	1.82696		ZFYVE26	1.49		SP140	2.50765					CAMK1D	-1.16697		PLK4	2.04234		MTHFD1L	6.98		MRPL23	1.06405		RPS6KA5	-1.16892		SPAG5	1.99645		TM9SF1	1.02857		ARMCX3	1.38		MCM10	2.66682		LTBP2	-1.71575		BSG
NEU1	1.19127		EEF1G	-1.32		CLCNKA	-3.06002					PCMTD2	-1.0857		RRP7A	1.02001		MAPKAP1	1.07		AURKB	2.21067		SLC25A39	-2.09148		SPATS2	1.98853		FAM129C	-1.15281		FAM98A	2.41		GSG2	1.21887		MAST3	-1.12396		CD244
LY6E	1.42368		CCR1	1.6		PLPP2	-2.97566					GGTA1P	-1.79979		ROPN1B	-3.25435		PHGDH	2.94		CNRIP1	-2.03515		GATSL3	-2.16587		AIFM2	1.38112		SLC46A2	-1.45413		ANLN	3.28		FMNL3	-1.1277		UBB	-1.40608		CCDC134
C3AR1	2.07821		IFIH1	2.68		CARD16	2.83986					IL4I1	1.02329		SNCA	-3.16761		CDK5	1.25		LAP3	1.31753		IRF7	2.20456		IGHV4-31///IGHM///IGHG4///IGHG3///IGHG1///IGHD///IGHA2///IGHA1	3.33357		UBFD1	1.01172		MBNL3	-3.32		KIF4A	2.21254		VAPA	-1.31282		TCN2
TIMM10	2.51367		CCNA1	7.22		HIST1H3D	2.06893					RTP4	1.69469		PSMB5	1.02357		PDIA6	1.92		RRP9	1.54049		CENPW	2.38653		SUV39H2	1.69007		ATAD2	1.58052		KDM4B	-1.05		CCNA2	2.65635		SNCA	-3.10452		GLRX2
PARP10	2.05628		CCL8	7.37		ZNF366	3.20614					ERCC1	-1.04532		MBNL3	-2.04986		CYC1	1.14		CD320	1.17333		AVP	-1.39607		CD38	3.26705		CENPF	1.77032		CDKN3	3.33		ESPL1	1.45486		GRAMD1C	-2.20027		TMEM86B
ASPRV1	2.71513		SYTL3	1.51		FUT6	-3.34842					SENP6	-1.03641		ARFGEF2	1.6171		DNAJB11	1.97		HSDL2	-1.17946		SNCA	-3.1424		KCNN3	2.30562		GGTA1P	-1.91445		GINS2	3.48		IGLC1	1.81263		ERI1	1.05034		RBM38
MT1G	3.29592		MOV10	2.3		BATF2	3.94037					IL7	-1.01305		TIPIN	2.21154		AIMP2	1.18		HEY1	-2.11836		DSCAM	-2.29538		SSBP2	-1.02249		CDCA8	1.36048		CHAF1A	1.71		ANAPC16	-1.06101		TBC1D22B	-1.88135		GLUL
CD300A	1.02051		MFSD7	1.24		OTOF	4.01292					LAMP3	2.31186		KIAA0101	2.69399		KIAA0101	8.17		C19orf54	1.09827		UCK2	2.51303		TRIP13	2.44691		UBE2C	1.98011		PBK	3.74		CLEC10A	-1.33847		HMMR	3.76503		FAM210B
RPS3	-1.44032		RPL4	-1.37		IFIT1	3.06109					SIGLEC17P	-1.081		RPL29	1.6367		HDLBP	1.72		LYPD2	-1.84156		GCH1	2.28742		IGHV4-31///IGHM///IGHG4///IGHG3///IGHG1///IGHD///IGHA2///IGHA1///IGH	1.87304		KIAA0226L	-1.05472		SSB	1.05		NCAPG	2.6625		TM6SF1	-1.70703		MYRF
EIF4B	-1.38635		RPS23	-1.37		IRX6	3.72416					ZAK	-1.35571		HRASLS2	2.11197		PARK7	1.92		FARSA	1.01245		NEK2	3.32106		TMPO	1.17857		LOC102724714	-1.19286		LNPEP	1.17		ERCC1	-1.20427		FAM98A	2.61762		IGF2BP2
AHNAK	-1.33012		DYNLT1	1.92		RPSA	-1.66942					CHML	-1.03181		LRR1	1.3144		IMP4	1.31		FECH	-2.10586		AK2	1.0559		CAV1	3.08489		IGLV1-44	2.696		FANCL	1.31		BAIAP2-AS1	-1.26101		LOC200772	-1.86467		GMPR
C1QA	3.25128		SDSL	2.09		DHX58	3.04436					GSPT1	-1.02686		SAPCD2	1.96822		GPN2	1.09		GLRX5	-1.45968		CCNB2	3.32884		SKA2	1.40015		POLE2	2.06262		CKS2	2.35		PDGFC	-1.57487		SPC24	1.61711		RAB2B
HIST1H4H	2.21737		IFITM1	1.51		DNMT3L	-3.0974					NAPA	1.02598		TXNDC11	1.51664		MCM3	1.36		COMTD1	1.11411		HPS1	-1.50838		TPPP3	-1.21374		CDKN3	2.16178		TMPO	1.62		SENP6	-1.35524		TSPAN31	1.54201		SERINC2
CCL3	3.22491		PARP12	1.95		TTC13	-1.94202					EIF2D	-1.03298		MYADM	-1.34737		ALG5	1.64		SCAMP2	1.04122		HAGH	-2.20082		NDUFC2-KCTD14///KCTD14	2.97729		SDC1	1.99624		CNP	1.52		IGHV4-31///IGHM///IGHG3///IGHG2///IGHG1///IGHD///IGHA2///IGHA1///IGH	1.94528		MICALCL	-1.62516		LAP3
HES4	2.70814		ZNF200	1.93		RPL8	-1.34357					LOC101930164	2.2388		CHPF	2.24228		XBP1	2.16		TIMM10	1.76665		ZBP1	1.68482		TMOD2	-1.30643		EXO1	1.64391		PSMF1	-1.72		AFF3	-2.03256		PTGDR2	-1.32791		RBMX2
TRAFD1	1.36038		TRIM56	1.17		TSEN2	-1.50387					MS4A1	-1.88598		JAML	-1.10682		DNAJC1	1.68		SCO2	1.53488		GUCD1	-1.18816		AUNIP	1.19581		SULF2	-1.0177		KIF11	3.4		CNPY3	-1.2397		RNF44	-1.07602		PLVAP
CACNA1A	2.11937		SCIMP	1.8		CCDC122	-3.281					PLCB1	-1.07429		BMP2K	-1.22209		PARP1	1.2		SS18	-1.72439		RPN2	1.82075		DHCR24	1.19365		CTNNAL1	1.2634		CDT1	3.47		APOL1	1.00216		SLC44A1	2.02247		BDNF
SCIMP	1.51593		GORASP1	1.47		RNF135	2.84368					CSGALNACT1	-1.41832		SPAG5	1.78134		CUL1	1.1		CENPM	2.7537		TIMM10	2.52406		GOSR2	1.13307		DIAPH3	1.03174		CENPN	2.22		MTHFD1	-1.24033		PRSS33	-3.02855		CENPV
GPBAR1	1.84266		DUSP5	2.19		IDO1	5.33432					BAIAP2-AS1	-1.12376		KIF11	2.27682		NCAPG	5.56		C2	1.71096		TESC	-2.10203		ERLEC1	1.44399		DEPDC1B	1.99578		MCTS1	1.4		GRK3	-1.57922		SERPINI1	1.71037		TIAM2
FCER1G	1.12027		EPSTI1	2.06		SLC25A5	-1.08195					ING5	-1.02926		MCOLN1	-1.38078		AARS	1.38		HPS1	-1.5115		KLC3	-4.00005		CKAP2///IGLC1	3.5284		ARHGAP42	1.84737		GYPC	-2.35		CENPE	2.03739		SLC25A39	-3.14883		PI4K2B
RNF135	1.2334		OTOF	3.71		OR2A1	-3.12128					MPO	1.64071		CYBRD1	-1.58773		C9orf78	-1.32		OSBP2	-2.348		GAS6	1.8143		CEP55	3.21306		RAD51AP1	1.58883		ZBTB44	-1.85		AUNIP	1.08846		LNPEP	1.24895		HIST1H4K
PARP3	1.1474		SIGLEC5	1.78		LOC284379	-3.24629					PCBP2	-1.1395		E2F1	1.72116		FICD	1.29		CMBL	-2.34586		BCL2L1	-2.09692		E2F8	2.95087		OLIG1	-1.74979		FOXO3B///FOXO3	-2.45		OPN3	-1.13377		GM2A	1.7067		FKBP2
FRMD3	2.49302		NAPA	1.27		GAST	2.49					SESN3	-1.28487		CNPPD1	-1.08777		MKRN1	-1.61		USP54	1.77355		HIST1H4H	2.09587		TPM4	1.1642		SPATS2	1.57232		ATOX1	1.28		PCSK5	-1.09159		MKI67	3.26974		RNF8
ACP2	1.6236		ASXL1	-1.3		OR51E2	-3.27956					JAK2	1.2375		PSMD6	1.05567		PHOSPHO1	-1.96		RHBDD3	1.518		TRIM58	-2.28303		ATAD2	1.89588		CYBRD1	-1.28609		UBE2L3	1.37		ACTG1P4///AMY2B///AMY2A///AMY1C///AMY1B///AMY1A	-1.15542		RTN1	-2.17456		ALDOC
TUFT1	2.16786		STAC3	6.56		SP100	2.21404					LDLRAD4	-1.13721		PTPN6	-2.74909		PRDX4	2.09		LAG3	1.89839		FANCL	1.25685		MCM2	2.15285		SEC24A	1.79962		FEN1	2.67		CDCA8	1.47334		IGF1R	-1.75859		TMEM63B
PNPT1	1.66459		SIGLEC11	5.42		CCL2	6.16253					LOC101060363///PPIA	-1.3047		RRM2	1.93007		SRM	1.56		ITM2C	1.97407		MAP2K3	-1.83935		TIPIN	1.53792		KCTD15	-1.1595		TARS	1.24		KIF18B	1.80451		STRADB	-2.88285		CHPT1
CTSL	2.47943		LMO2	1.69		KIAA0355	-1.34637					KLHDC1	-1.10998		TIAM2	-3.47757		SDC1	7.61		GMPPA	1.15308		UBE2C	2.73999		IGHM	3.63658		SCG5	1.07378		SPCS3	1.9		GINS2	2.15217		VIPR1	-1.39219		SPCS3
BLVRA	1.55769		SMAD3	1.33		RPS10	-1.63299					MS4A4A	1.01738		KCTD5	-1.3465		WDR18	1.23		KDELR2	1.35913		ADGRE3	-2.00083		ERCC6L	1.15964		SHCBP1	2.50707		DLGAP5	3.79		CDCA2	2.1928		CYBRD1	-1.90849		MED25
ABCD1	2.40333		DEFB1	7.77		IFI35	2.44869					TRIM69	1.03162		BMP6	2.04509		PTTG1	2.48		TPGS2	-1.47526		PDIA4	2.51195		GGH	3.04399		SLC1A4	1.39543		TIPIN	2.38		PALLD	-1.02431		CDT1	3.44903		MUC1
DDIT3	1.50589		RPS2	-1.02		SMOC1	2.9124					GNG7	-1.00827		ELL2	1.9973		CENPA	6.6		CRIP2	-1.4369		EPB42	-2.98161		MZB1	3.47305		SMC2	1.54495		PSMA5	1.37		PAPSS2	-1.37802		DCAF6	-1.14899		MED22
TRIP6	1.46031		RPL15	-1.39		REPS1	-2.83608					MEGF6	-1.15457		ALDH3A2	1.28127		TOR3A	1.74		EMC9	1.11623		ISOC2	1.55837		TMEM161B-AS1	1.27609		DHFR	1.69146		UCHL3	1.09		RSU1	-1.00019		RRM2	4.11158		SPSB1
IFI27	3.33302		LY6E	2.03		F11	-3.33933					SAMD9L	1.39345		BTG3	1.02826		CNP	1.15		BLVRA	1.15437		C3orf14	1.23645		STMN1	1.67921		PRC1	1.8337		MRPL16	1.13		RPL35A	-1.05039		ETNK1	1.72376		FBXO9
SMCO4	1.29582		TCN1	1.85		NCOA7	2.56955					CEP68	-1.32081		TMEM71	-1.02512		KRT1	-3.14		MCM6	1.18933		GYPC	-2.01355		FEN1	1.93384		LOC730101	1.4373		FOXM1	2.81		PTGDR	-1.6161		TESC	-2.6832		DDR1
TTC21A	1.98805		NFKBIE	1.34		PARP9	3.28035					LY6E	1.60373		SAR1B	1.49948		MRPS17	1.71		HIST1H4E	1.75223		VAMP5	1.55974		ADGRE3	-1.52772		SUV39H2	1.37038		PSPH	2		HMGB3	1.33117		LOC729083	-1.2764		AVP
EEF2	-1.14417		PARP14	1.48		EEF1B2	-2.04341					GPR84	1.62819		CCNT2	-1.74046		TMED10	1.71		SLC30A3	-1.30237		FEN1	1.67912		RAD51	2.43541		PRDX4	1.24994		PCSK6	-1.78		ZNF302	-1.04136		DTL	3.56548		NCOR1
PSEN2	1.56255		SLC25A28	1.17		TNP1	-2.78565					LOC102724714	-1.16503		GAS6	1.51625		DPP3	1.23		LDLRAD3	-1.84994		ACPT	-1.89763		KIF11	2.86594		ALDH1L2	1.7985		KIF20A	3.25		SLC9A7	-1.31713		PHOSPHO1	-1.48355		MYL4
RBCK1	1.2263		CNIH4	1.57		JUP	2.99645					RNF213	1.23318		PARK7	1.40888		KIF11	7.39		ELAVL2	-2.13278		MXI1	-2.65709		CLSPN	1.77903		CALR	1.18124		PCGF5	-1.86		NUSAP1	2.09066		IDS	-1.37208		CCNT2
ANXA2	1.25877		LILRA5	1.65		ZBP1	3.14178					PPP1R2	-1.00099		FDXR	1.07316		SLAMF7	1.56		MANF	1.34893		HIST2H4A	1.35421		TROAP	1.58697		GINS1	2.01139		IFI27	4.08		EXO1	1.62218		CHST12	1.4698		PRSS36
PLA2G15	1.50869		SNTB1	1.45		HAPLN4	-3.35691					GBP1	1.93802		IFI27	2.46155		ACOT7	1.58		MRPL4	1.55816		SIGLEC1	3.9684		QPRT	1.17086		TRAM2	1.34282		HJURP	2.97		ZCCHC14	-1.15465		HEY1	-2.24815		C1QA
IFIT5	1.54551		ARHGAP27	1.57		IL17D	-3.34235					RGCC	-1.54075		AURKA	2.18996		PARPBP	6.2		QPRT	1.94023		PGM5	-1.72716		CDKN2A	1.3039		PAPSS2	-1.05519		NUSAP1	2.75		ZNF395	-1.03581		SAR1B	2.67809		UQCC2
SLC6A12	1.8512		HINT3	6.87		ARL3	-2.73971					BRI3BP	-1.37685		RAD51AP1	2.00071		HSD17B10	1.14		FBXO6	1.95857		CCDC94	1.84394		SLC16A14	2.99385		BUB1B	2.19033		PLK4	2.55		ASPM	2.58516		DNAJC1	1.56423		RHBDD3
TNFSF13B	1.35557		KIAA0319L	3.13		ZNF41	-2.84298					SNORD68///RPL13	-1.26591		DIP2A	-1.98432		PPIB	1.5		CCNF	1.65264		C2orf47	1.0224		APITD1-CORT///APITD1	1.64567		CLIC4	1.09347		VRK2	1.03		TMX2-CTNND1///CTNND1	-1.24964		PIP4K2A	-2.20358		PTPN6
ADM	1.57672		RGL1	4.55		ATP6V0B	1.60453					OAS2	1.64063		XRCC3	1.64758		CDT1	3.76		WDR27	-1.61312		LAMP5	1.37522		KIAA1524	1.14993		TIMELESS	1.03445		TK1	2.78		MIR3917///STMN1	1.01894		GLRX5	-1.07694		ALDH3A2
CD244	-1.81911		ADAP2	1.69		CARS	1.71332					LOC101928615///FNDC3B	1.20547		BDNF	-1.49273		GZMB	1.49		GUCD1	-1.18806		MELK	3.08791		EFCAB11	1.71035		DLGAP5	2.80485		RBBP8	1.49		SNX1	-1.22248		HELB	1.25677		EPHA8
RBMS2	2.14754		RPL13	-1.33		TCEA2	-2.87277					SORL1	-1.34437		GMPR	-2.20862		TAP1	1.33		TXNDC12	-1.50872		MBNL3	-2.08858		PTTG3P	1.54313		CD38	2.59984		WDHD1	2.16		MSANTD3	-1.02162		UBBP2	-1.37474		BCR
NAGK	1.00969		RPL6	-1.17		KIAA0319L	2.85151					FAM129C	-1.17908		RFC4	1.18246		SEC11C	2.95		CDC20	2.7308		LHFPL2	1.39526		POLR3G	1.40744		LOC101930404///SNORD116-28///SNORD115-26///SNORD115-13///SNORD115-7///SNORD116-22///SNORD116-4///PWARSN///SNORD107///IPW	-1.08438		FKBP8	-1.8		PKIA	-1.12446		C9orf78	-1.3082		OTOF
RPL13	-1.42128		HIST1H4H	2.7		EEF1A2	-3.10024					TC2N	-1.09014		TK1	2.06133		ALG14	7.45		XBP1	1.39659		SDF2L1	1.90677		C16orf95	1.3694		E2F8	2.41414		KIAA0226L	-1.56		RRM2	2.92321		MRPL42	1.65352		LSS
MX2	1.88541		BAMBI	6.71		PRR30	-3.15131					DTL	1.66434		CHAF1B	1.86304		ITM2C	2.41		CCDC134	1.45934		SENP7	-1.80797		SLAMF7	1.57004		ZWILCH	1.51218		SYNCRIP	1.35		HGSNAT	-1.20358		HYPK///SERF2	1.39913		RNASE1
GCH1	1.56019		ANKRD22	2.97		PARP10	2.5626					KLHL36	-1.4139		NPL	-1.28808		HIST1H2BD	1.85		PSMB2	1.02378		IFI44L	2.50252		RRM1	1.58427		PLK4	1.42617		DLAT	1.33		GGTA1P	-2.21407		CDK1	4.06554		VENTX
STAP1	1.57393		MYOF	1.95		HNRNPU	-1.95372					STMN3	-1.22745		R3HDM4	-1.44976		ATRAID	1.02		OPTN	-1.23157		LOC441455	-2.38318		IGHM///IGHG1	3.28535		HLA-DOA	-1.03686		SQLE	1.36		SKA1	1.77603		UBE2L3	1.34495		CMTM3
IFI44	1.68535		FBXO6	2.5		RACK1	-1.15473					PRKCA	-1.25283		RBMX2	-1.13197		GART	1.36		PID1	-1.97033		HIST1H3F	1.35713		FKBP11	2.21723		MCM2	1.82917		CDCA3	2.87		BCAS4	-1.64141		CDC6	3.71642		CAPN5
DDX60	1.57724		C19orf66	1.31		FABP2	-3.33787					CDC45	1.11584		CDT1	2.67745		TCEB1	1.33		NECAP2	-1.69673		GMPPB	-2.96359		FAM83D	1.77536		TMEM133	1.58295		PSMD11	1.11		ZBTB44	-1.0674		RBKS	1.59829		RPL29
AKIRIN2	1.2301		RIN2	3.37		NT5C3A	2.42168					LOC101929612///COX3	-1.00001		COG7	1.03435		NINJ2	-1.35		MAGED4B	-1.05247		RNF14	-2.49767		CADM1	1.90932		ACTG1P4///AMY2B///AMY2A///AMY1C///AMY1B///AMY1A	-1.14837		MRPL42	1.78		RNF144A	-1.16919		CCNG2	-1.03448		GPR180
HINT3	1.89606		MME	-2.07		SCRIB	-3.06133					SLC46A2	-1.41477		DPM2	-1.44475		CAMK1D	-1.77		GOSR2	1.03894		CDC34	-1.5122		GINS3	1.41752		USP18	1.76048		KIF14	3.03		DHFR	1.94338		PBX1	-1.56219		CBX3
CAMK1D	-1.29279		ACTA2	1.64		SAMD4A	3.63466					RELL1	-1.04272		MXI1	-1.09432		YARS	1.19		TYMS	2.48222		CTSL	1.8079		SMC4	1.65037		FCRL2	-1.61089		TBC1D22B	-2.06		ZFHX3	-1.46143		KLHL5	1.56295		DMTN
SIGLEC5	1.86878		SHISA5	1.22		CLRN3	3.92966					SNHG19	-1.02612		RNASEH2A	1.19647		UHRF1	7.32		MCM2	1.51438		C17orf58	1.96182		CCDC34	1.75794		LMAN1	1.34565		DHFR	2.7		TGIF1	-1.20761		SIL1	1.49678		OSBP2
CAT	-1.13066		RAB20	2.02		ANKRD22	4.72639					IGF1R	-1.03244		NECAP2	-1.33474		CCNB2	2.74		RTP4	1.60115		TMEM110	2.59185		UCHL1	2.05825		NEK2	2.05223		MED24	1.01		EPHA4	-1.28281		CASP7	1.44324		DIP2A
TOMM20	-1.20488		SERTAD1	1.23		GAR1	-1.21024					VWA8	-1.03319		DNAJC3	2.60165		CCNB1	5.19		UBL7	-1.21143		MTHFD2	1.69709		IGHM///IGHG1///IGHA1	2.61521		SSR3	1.17495		PIP4K2A	-2.34		MPP7	-1.4827		STXBP5	-1.05245		MTHFD2
GTPBP1	1.85091		RPL22	-1.53		ZNF438	1.95836					RAPH1	-1.00696		CLUH	-1.55912		RTN1	-1.69		APOL3	1.27039		CYBRD1	-1.88684		SKA3	1.21758		GOT1	1.01728		KNL1	2.68		LOC100506548///RPL37	-1.20607		LDLR	1.15359		TPGS2
GORASP1	1.22868		PHF11	1.36		GRAMD1C	-3.0456					ZBP1	1.32466		AGPAT1	1.21525		SLC4A1	-4.42		ELAVL3	-2.11925		LMNA	-1.42213		DPEP2	-1.19674		MCM8	1.18011		LBHD1	1.03		PLA2G7	-1.56688		MAT2A	1.72189		HIST1H2BD
DUSP5	1.4224		CTSL	4.31		CNFN	-2.20206					CDC25A	1.1803		PLXDC1	-1.24837		AK2	1.16		KRT3	-2.06681		SRRD	-1.40817		ELL2	2.44402		PID1	-1.25063		IDH3A	1.73		IFI27L1	1.07574		BRIP1	2.43016		KRT31
ADAP2	1.32913		BRI3	1.15		DEFB1	4.82386					CCR1	1.16843		DPEP3	-1.60439		KLF1	-2.23		ZNRF4	-2.53032		LAG3	1.48101		FANCI	1.67337		IL13RA1	-1.03118		MKRN1	-1.67		MAN1C1	-1.2973		SPATA6	-1.32189		PDZK1IP1
RPS5	-1.33071		RPS16	-1.53		SLC43A3	2.07739					SOX4	-1.12383		BCCIP	1.38805		PSMB6	1.16		CINP	1.51462		FBXW9	-1.04809		FAM111B	1.65774		IGHM///IGHG1	2.51064		RFC4	2.13		NAP1L1	-1.10735		EFHC2	-1.88096		MAP2K3
VAMP5	1.38775		RAB24	1.35		RPA2	-1.26912					PCYOX1	-1.02743		UCK2	1.22042		HBD	-2.09		RRBP1	1.18227		SLC6A8	-3.41378		IL7	-1.25611		APITD1-CORT///APITD1	1.3762		CCNE2	2.6		SLAMF7	1.30441		COX15	1.23592		DPEP3
HIST1H1C	1.24476		MT1F	1.52		TTC19	-1.5466					ZFHX3	-1.13613		RPA3	1.2184		RFX3	-1.71		WDR26	-1.12837		WIPF1	-2.19315		MCCC2	1.28244		MELK	2.12605		PSMA3	1.16		MKI67	1.96877		CNP	1.41999		YPEL3
TAPBP	1.25227		KPTN	1.19		RPS13	-1.23737					HIST2H4B///HIST4H4///HIST2H4A///HIST1H4L///HIST1H4E///HIST1H4B///HIST1H4H///HIST1H4C///HIST1H4J///HIST1H4K///HIST1H4F///HIST1H4D///HIST1H4A///HIST1H4I	1.11417		TIMELESS	1.1301		DDOST	1.08		ROPN1B	-2.38929		HIST2H4B	2.11785		TMEM133	1.9884		FKBP14	1.12067		ZBTB18	-1.2		CDT1	1.15498		NOLC1	1.54222		AHSP
MXD4	-1.17845		CUL1	1.06		AIM2	3.76358					CTSL	1.36826		MYRF	-1.43451		DMTN	-2.25		TK1	2.10802		ISLR	-3.34906		DTYMK	1.08366		EEF1A1	-1.03561		HGD	-1.97		LINC01215	-1.5138		DCTN5	1.77564		ROPN1B
RPS23	-1.90682		SAMD4A	4.47		MCM3AP-AS1	-3.22614					BCLAF1	-1.01756		TUBB	1.55476		MCTS1	1.49		PITHD1	-1.34555		CXCR5	-2.36729		SLC1A4	1.64984		SEMA3C	-1.11492		SAR1B	2.1		HMGB3P1	1.01631		CCND2	3.5369		XPNPEP2
SDSL	2.29862		HSPA1B	1.86		GSTM3	-3.38871					MSR1	1.55083		PSMA3	1.07357		CALR	1.5		NCOA4	-1.28292		HIST1H2BH	1.30385		BMS1P20	3.00212		ELL2	1.9274		SLAMF7	2.16		CDKN3	2.33549		WNK1	-1.15976		VAMP5
MYOF	1.93433		KPNB1	1.04		CEACAM1	3.37625					HIST1H3F///HIST1H3B///HIST1H3H///HIST1H3J///HIST1H3G///HIST1H3I///HIST1H3E///HIST1H3C///HIST1H3D///HIST1H3A///HIST1H2AD	1.45845		GZMB	1.16525		ASPM	6.74		PLAC8	1.34624		RBM38	-1.63864		GMPPA	1.04153		UCHL1	1.5797		DEPDC1B	2.83		TPPP3	-1.00519		APOL3	1.15162		CHCHD1
MICB	1.2014		METTL7B	6.84		RPS2	-1.14167					NAP1L1	-1.0144		ISOC2	1.10353		RANBP1	1.64		CHPF	1.75779		HIST2H2AC	1.84546		CKAP2L	1.1911		MCM5	1.06258		MELK	3.11		GLIPR1	-1.33802		KIAA0101	3.4644		HBE1
RTCB	1.05223		IFI27	3.1		KRT10	-1.13236					BATF2	1.788		RPN2	1.64072		ADCY3	1.62		MICALCL	-2.43433		CARD17	3.41092		IGLC1	2.09431		POLQ	1.24442		FBXO5	2.16		ESCO2	1.1579		RAB2B	-1.19836		EXOC1
APOL6	1.96913		SAT1	1.47		HSD11B1	-3.06169					LRRN3	-1.73579		KIF4A	1.9927		RNASEH2A	1.67		LRRC20	1.22326		GTF3C6	1.01896		IGLJ3	2.73418		NDFIP2	1.16298		MARCH8	-2.12		CNIH1	-1.00134		RPEL1///RPE	1.57487		SLC14A1
GTPBP2	1.30534		LAP3	2.24		SPATA4	-2.80786					SEPT4	1.75641		OR1N2	-1.96882		FEN1	3.47		SIGLEC1	2.22279		CLDN23	2.47964		MAN1A1	2.15958		RAD51	1.95573		GINS3	2.06		TYMS	2.45363		IGSF8	1.00587		FDXR
LTBR	1.28076		CAMK1D	-1.31		CIR1	1.94713					IFIT5	1.01287		RMI2	1.09076		GARS	1.24		BLVRB	-1.79818		POLL	-1.51996		B9D1	2.12098		GALNT2	1.12795		MCM6	1.94		SRSF11	-1.02011		SLC14A1	-2.39065		CASP7
CARD16	1.31339		IFI30	1.65		CDC25C	-3.50325					EIF3F	-1.20365		GUK1	-1.19266		WBSCR22	1.21		TAP1	1.25664		FCGR3A	-2.37332		GSG2	1.46454		RRM2	2.68156		CDCA2	3.55		FAM72A///FAM72D///FAM72B///FAM72C	1.73103		MAP7	-1.41603		FAM104A
RPL22	-1.45021		CASP4	1.29		RPLP0	-2.63601					EFCAB2	1.41004		MCM2	1.91979		TARBP2	1.11		C17orf53	1.95077		CNPPD1	-1.33445		SDF2L1	1.71006		IGHM///IGHG1///IGHA1	2.01539		SELENBP1	-4.32		DPEP2	-1.12452		NUDT6	1.53669		SIL1
TBC1D2	1.32835		TRIM38	1.23		IL4I1	3.72545					HES4	1.36797		MRPS9	1.12645		CDC34	-1.69		IL1RAP	-1.98765		MARCH8	-1.51842		PSME3	1.06248		PSPH	1.28107		SLC6A8	-3.81		IL13RA1	-1.31372		RABL3	1.62227		HMGB2
ACTA2	1.58799		KLF6	1.3		QARS	-1.1441					RBM4	-1.03298		FAM210B	-2.37978		PSMC3	1.18		KAZN	-2.10586		GZMB	1.48672		WDHD1	1.72895		BANK1	-1.12773		MAP2K3	-1.79		MS4A2	-1.029		CYP51A1	1.56255		FBXO22
ITPRIP	1.00026		ADPRHL2	1.08		MELTF	-2.76843					SUN1	-1.22302		CENPV	-1.0341		MRPS12	1.19		EIF2B5	1.24174		MCM6	1.31224		LAG3	1.64737		TSHR	1.45422		UCK2	2.26		2003-08-01	-1.07		CDC20	3.65609		CENPN
GRN	1.38819		SIL1	1.41		ATG16L1	-1.03265					CERK	-1.01687		LAG3	1.45109		ARL1	1.28		CHST12	1.22401		STAT5B	-1.14803		CALU	1.37077		RNASE1	1.30486		LTBP2	-1.83		KIF2C	1.43102		EDEM2	1.04043		ADGRL1
SRSF6	-1.05828		MAFG	1.12		CRB3	-2.85233					SCAI	-1.15542		PRC1	1.63441		NME1	2.06		CTXN1	-2.4152		ZNF684	2.76265		C1orf106	1.2647		MANEA	1.1029		BUB1B	3.27		CEP68	-1.32454		CMC2	1.01063		IFI35
FAM168B	-1.22833		ESAM	2.27		CRLF1	-3.22107					MAN1C1	-1.04575		PSD4	1.16321		DPM2	-1.4		ISG15	2.08588		ISG15	2.64342		SMC2	1.86655		HMGB3P1	1.01681		PRDX1	1.25		PPM1L	-1.27684		BRCA1	1.51479		ACP2
LAMP2	1.10067		TLR7	1.81		LAP3	2.38255					MTHFD1	-1.02059		APITD1-CORT	1.46918		CCT5	1.04		KLHL5	-1.87342		SESN3	-3.2248		GMNN	2.16855		SGO2	1.41169		UBE2C	2.71		UBE2I	-1.09262		CXCL1	-2.55289		RPS27L
ZNFX1	1.24302		G0S2	4.85		CEP76	-2.81045					HINT1	-1.19145		FKBP11	1.42385		RTCB	1.12		UBB	-1.14858		SCARB2	1.09646		KNL1	1.61332		FASLG	1.13918		MTURN	-1.77		ATP2B1	-1.02669		ARHGEF12	-2.42622		C17orf58
LILRA5	1.8525		KIF23	4.96		GALM	2.72308					C16orf72	-1.01962		SRRD	-1.15086		TGM2	-2.24		ANKRD16	1.13587		UBL7	-1.28706		KIF23	1.97172		SCIN	1.33828		PSMD14	1.39		POLE2	2.09118		STIP1	1.16189		PLXDC1
TRIM22	1.08446		IFI44	2.48		SIGLEC1	3.45502					SDK2	-1.07017		ARL1	1.13513		RPL26L1	1.69		TRPA1	-2.57631		ATP8B5P	-1.91533		MS4A14	-1.58903		CEP55	2.5141		ELL2	2.46		KIF23	1.78043		MME	-1.56786		FECH
ABCG1	1.14543		GZMK	-1.73		PCDHB2	-2.96097					KIAA1958	1.1583		LRRFIP2	-1.26427		FDPS	1.2		NTN3	-2.14185		CDKN3	3.77736		ARHGAP42	2.13024		AP1S2	-1.0224		DNAJB2	-1.49		DYRK2	-1.03508		DNAJB2	-1.23286		SERPINI1
CLEC1B	2.08458		NPC2	1.11		MS4A15	3.89169					TPX2	1.37513		SMC2	1.39984		VIMP	1.65		MAG	-1.8694		STOML2	1.58484		KIF18B	2.23941		IGK///IGKC	1.76733		DSCC1	2.54		C1QB	2.00638		WDR92	1.30755		HOXC10
BLZF1	1.36843		N4BP2L2	1.27		GRIA3	-3.25403					AP1S2	-1.01879		CBS	-1.45721		LIG3	1.02		PHC1	-1.18276		HEY1	-2.72876		SGO2	1.86657		BHLHA15	2.37852		GPR180	1.41		CPPED1	-1.32369		MB21D1	1.51626		HIST2H2AC
TICAM1	1.57747		CD38	2.46		TDRD7	1.89665					LOC200772	-1.13741		ALAS2	-3.10577		LAGE3	1.14		NR1D1	-2.24724		CDH2	-2.53911		ZNF667-AS1	-1.23887		SLC44A1	1.09353		PSMG1	1.82		GATA2	-1.36897		KIF2C	3.67766		ATXN10
IDO1	2.81249		SCN11A	1.34		SRGAP3	-2.58117					ANAPC16	-1.0999		UQCC1	1.09727		NDUFB9	1.19		ISOC2	1.53529		LINC00926	-1.82029		PHF19	1.37131		LOC100293211	3.02685		EIF4G1	1.01		GAS6	1.22412		ELL2	3.40138		CKS2
STOML1	1.33376		NCF1	1.09		SCRT2	3.34416					FOXP1	-1.02602		IGF2BP2	-2.02055		MPP1	-1.51		SULF2	-1.54406		ALAS2	-3.55859		LOC102723407///IGHV4-31///IGHM///IGHG4///IGHG1///IGHA2///IGHA1	1.03581		CENPM	1.37823		CNTNAP3	-3.33		EFHC2	-1.16756		DNM1L	1.54837		ADRA2C
RPL15	-1.30889		DUSP3	1.07		SPATA8	-3.14566					ANKH	-1.30452		ACP2	1.02497		AHCY	1.45		CHPT1	-1.60446		AXL	3.35023		TCF19	1.95274		C16orf95	1.04159		CYCS	1.4		BEND2	-1.85749		NFATC2IP	1.28554		PRDX4
NAT8B	2.14379		LYRM1	1.25		ZNF285	-2.81617					RCAN3	-1.41965		THOC6	1.27434		MRPS16	1.52		HRASLS2	2.23956		TIPIN	2.65155		IGLJ3///CKAP2///IGLV@///IGLC1	3.19133		C1QB	1.76995		MRPL15	1.36		NELL2	-1.71636		DAPK2	-1.6835		OPN3
PABPC1	-1.02153		EPB41L3	1.59		PMEPA1	-3.19776					OLFM1	-1.08831		CCDC134	1.40898		ILF2	1.21		CDC34	-1.51802		SIGLEC16	3.00284		DCTN5	1.28229		DONSON	1.35309		2002-08-01	-1.55		ANKRD36BP2	1.55585		HM13	1.16503		RMND1
PHACTR2	1.2912		RTCB	1.37		EPHA3	-3.17844					ZNF529	-1.08035		TM6SF1	-1.2005		MTHFD2	3.58		HOXC10	-2.15559		DAPK2	-1.24812		SLC7A5	1.42083		SMC4	1.27671		NDC80	2.1		DIAPH3	1.28155		TYMS	3.4816		EPB41
PRR13	1.70918		C12orf57	-2.12		NKIRAS2	1.80736					RNASE1	1.26701		IQGAP3	1.53246		OTULIN	1.09		ALDH5A1	-1.28884		MROH8	-2.89901		MIR3658///UCK2	1.18196		TCF19	1.51893		MRPL19	1.75		MZB1	2.98324		NOL3	1.1606		SLC35D1
CPEB3	1.18809		TAP2	1.28		COPZ1	-1.22403					SRSF11	-1.01228		NDUFB7	1.14646		HRASLS2	5.46		GAS6	1.7634		SELENBP1	-3.68581		MCM7	1.17381		RFC3	1.15204		SPX	-2.59		IGF1R	-1.42883		ASPHD2	1.25225		CARM1
NFIL3	1.49503		ASPHD2	1.05		TMC7	-2.94212					CD200	-1.20166		DONSON	1.52417		APOL3	1.25		TRIM3	-2.65615		CDKN1A	1.47588		PHGDH	1.29534		MYO1D	1.76781		H2AFX	1.86		SLC16A10	-1.0209		MPZL1	-1.42692		RELL2
CD302	-1.56091		FOXO1	-1.4		CRISP2	2.83952					FBXL17	-1.04635		PMM2	1.12389		SNRNP25	1.34		IL15RA	1.57324		MCM2	2.3298		CD1E	-1.21621		IGHV4-31///IGHM///IGHG4///IGHG3///IGHG1///IGHD///IGHA2///IGHA1	2.39098		MAT2A	1.52		KIF18A	1.52448		MPZL3	-1.43294		PNPLA2
RPL3	-1.19018		OSM	2.16		HPSE	1.82555					TNNT1	1.18037		CD93	-1.06129		UBB	-1.1		CLEC9A	-1.6663		TMOD1	-2.66276		LOC101928615///FNDC3B	1.82947		MICAL2	-1.05397		IMPAD1	1.58		NHS	-1.00237		FBRSL1	-1.1317		KLHDC7B
MB21D1	1.31208		TRIP6	1.86		SNX7	-2.87315					SEMA3C	-1.02509		WDR62	1.58554		POP4	1.04		ATF5	1.01826		PID1	-1.77123		FABP5	1.84784		DENND5B	1.15659		AIFM2	2.13		CAMK1D	-1.24335		SS18	2.09013		GFOD2
CLEC1A	1.45195		ELF4	1.13		CMTR1	2.28686					TGM2	1.22703		CENPM	1.87082		SPTB	-3.36		RPN2	1.62262		TAGLN2	-1.11803		AMIGO3///GMPPB	1.40646		SORL1	-1.04531		SGO2	1.71		BCL11A	-1.30279		ZFP36L1	-1.28425		ELL2
TIFA	1.72151		APOL3	1.22		GCH1	2.64693					CD274	1.71256		LMNB2	1.15072		FKBP8	-2.47		PRIM2	-1.66684		CACNA2D3	-3.02322		CD70	1.036		ABCB9	1.17837		ATP2A2	1.34		FAM129C	-1.03937		EEPD1	-1.30679		AP2A1
FDXR	1.34689		RPS18	-1.39		BVES	-3.31535					ORAI2	-1.13546		KAT6A	1.2275		MBNL3	-2.3		SGK1	-1.08851		OAS2	1.66406		IGHV4-31///IGHM///IGHG3///IGHG1///IGHD///IGHA2///IGHA1	2.35288		SLC16A14	2.29243		CENPF	2.78		ZNF439	-1.19924		ATP2B1	-1.28144		PSEN2
EPB41L3	1.26475		HSPA6	1.43		ZNF625	-2.94095					GLIPR1	-1.43164		BCL2L11	1.59686		DCAF6	-1.15		BEND4	1.08585		ROPN1B	-3.06001		MANEA	2.02741		CADM1	1.3321		CDCA5	3.19		BRCA2	1.16981		RASGRP3	1.58099		PPP2R1B
HSH2D	1.3958		STMN3	-1.58		GRXCR2	-2.9586					CNIH4	1.02129		RMND1	1.16399		MCM10	6.21		ZBTB32	1.59532		SLC9A7	-1.08861		AP1S2	-1.29846		LINC00926	-1.75619		MTX2	1.13		ANLN	2.20292		DLGAP5	3.93826		GUCA2A
CASP1	1.15331		ELF1	1.61		RPL13A	-1.584					IFIT1	2.42735		ST7	1.09022		STOML1	1.32		MRPS34	1.26816		USP48	-1.01795		DONSON	1.63396		HACD3	1.09374		LAP3	1.63		NCAPH	1.90113		C1GALT1C1	1.64354		TNRC6B
ATXN1	-1.23442		PABPC1	-1.1		RPS15A	-1.83956					PITPNC1	-1.11124		SSNA1	1.49238		BSPRY	5.63		MKRN1	-1.46261		TSPAN2	-2.183		SEC24A	2.20942		CYAT1	1.05835		USP18	2.93		HS3ST1	-1.23247		PANX2	-1.43317		RILP
DESI1	1.09655		AP5B1	1.79		RPS4X	-1.50859					FOXM1	1.12914		CDC20	2.20075		GINS2	4.84		DDR1	-1.02491		TMEM187	1.54273		TSHR	1.82714		NEIL3	1.00153		NME7	1.12		SDC1	2.15235		PRPS2	1.02049		TIPIN
WARS	1.43628		GPR84	3.99		XAF1	3.3701					KLHDC2	-1.00821		TMEM208	1.01181		AEN	6.28		FICD	1.06482		CXCL10	3.10588		ALG10	1.10364		TRMU///GTSE1	1.07485		GALM	2.09		UHRF1	2.21143		OAZ2	-1.49818		PACRG
DCAF6	-1.37736		SESTD1	1.53		DNAJB5	-2.66638					IDO1	2.35483		FKBP2	-1.65649		CCNA2	6.46		VARS	1.10707		MB21D1	2.66973		BRCA2	1.37298		HSP90B1	1.14826		WHAMMP2///WHAMMP3	-1.55		TIAL1	-1.02082		MAPK1	-1.00267		SIRT5
BST2	1.0038		RPL18	-1.1		DDC	-2.76168					CDCA5	1.03225		KDELR2	1.26523		SEPHS1	1.83		NR3C1	-1.73889		MMP21	-1.8336		JAML	-1.33535		NT5E	-1.30618		ASPM	3.22		PLXDC1	-1.40229		TANC2	-1.30209		GLTSCR1
RASGRP3	1.12308		DDX58	2.11		HOXC6	-3.09184					MIR146A	-1.08254		KLF1	-1.83074		RRM1	1.64		KDM2B	-1.87923		PPM1A	-1.09737		GATA2	-1.49932		WDR76	1.07409		KIF15	3.08		SYPL1	-1.01755		COQ3	1.43233		NAIF1
RPL5	-1.29401		GBP1	3.56		ACVR2A	-1.45812					SNORD23///GLTSCR2	-1.12512		MTHFD1L	1.08032		CA1	-2.74		DPM2	-1.32104		STIL	2.3112		BLM	1.11333		FAM83D	1.3602		GOSR2	1.69		WHAMMP2///WHAMMP3	-1.27162		ZWINT	3.82004		KRTAP10-11
KLRB1	-1.82278		RPS13	-1.22		OASL	3.0928					HEMGN	-1.12209		NFS1	1.1466		PFDN6	6.02		SLC26A11	-1.0285		MIR591	-2.36864		FAM210B	-1.03948		TRIP13	1.81222		DNAJC15	1.17		CDC20	2.40048		SEC24D	1.59609		FXYD6
RUFY4	1.74663		DAB2	1.37		IFNA21	-2.94318					LINC00849///SLC25A16	-1.12211		PSMG1	1.16273		SLC43A3	1.03		NFIX	-1.47092		PSMG1	1.19594		PLK4	1.65742		CLEC4A	-1.05342		COA3	1.25		ASF1B	1.12994		SFT2D2	1.1292		ZNF93
SERTAD1	1.08386		BCL2L13	1.07		MBD3L1	3.14849					LOC101930404///SNORD116-28///SNORD115-26///SNORD115-13///SNORD115-7///SNORD116-22///SNORD116-4///PWARSN///SNORD107///IPW	-1.12915		MRPL2	1.14354		VWCE	-3.13		ANKRD22	2.90442		MED25	-1.25079		NCAPG2	1.64079		NT5DC2	1.33308		SRRD	-1.68		CYAT1	1.16121		GATC	1.37851		GUF1
LHFPL2	1.61381		FOXC1	5.57		ZNF615	-1.10288					FBL	-1.06681		CCM2	1.25375		SLC35B1	1.54		TNFRSF17	2.80694		IFI44	2.02891		WFS1	1.0374		KIF18B	1.78175		BCL2L1	-2.29		UCHL1	1.85444		TPX2	3.3599		PRR13
ZC3HAV1	1.14215		ACVR1B	1.38		STARD13	-3.59414					SNORD65///SNORD49B///LRRC75A-AS1///SNORD49A	-1.31233		CMTM2	-1.58169		GOT1	1.13		NTHL1	1.07056		PSAT1	2.00929		RRBP1	1.29392		FCRL1	-1.2698		CDC25A	2.79		MTFR2	1.18542		TLE3	-1.35395		GALM
SH2B2	1.68194		EPHB2	2.6		IFIT2	2.55386					CEP85L	-1.05069		RPS15	1.69367		ZDHHC16	1.14		NFIA	-1.73945		HLA-DOA	-1.32771		GALNT2	1.51822		RFC5	1.0684		SLC4A1	-3.61		SKA3	1.03312		ZBTB20	-1.32375		SPATS2L
CCL1	2.49215		APOL2	1.35		FAM131B	2.06953					ZNF91	-1.32702		MCM4	1.65171		ELL2	5.48		MXI1	-1.81589		IRF6	-1.73413		CEP128	2.09555		E2F2	1.3991		GM2A	1.59		IGHM///IGHG1	2.0486		POMP	1.25547		CCM2
RPS4X	-1.21657		TMEM252	6.79		RPL32	-1.9816					ZBTB44	-1.00404		MANF	1.15713		METTL1	1.28		GLUL	-1.80126		HCAR3	-1.80962		CENPW	1.68998		JUNB	-1.07257		TCF19	2.41		LOC100505564	-1.19259		CCR10	2.57626		CACNG6
EHD4	1.02725		VIPR1	-1.36		OAS1	5.05795					GPR183	-1.4584		PDCD1	1.88986		MRPL15	1.37		MT1E	1.56891		C17orf96	2.06229		UBFD1	1.1293		VIM	-1.47513		SRSF8	-1.3		BMS1P20	2.55263		ARAP3	-1.94574		GJC2
ZNF398	-1.10494		SLC6A12	1.54		NFAM1	2.7567					MYBL2	1.02488		CHCHD1	1.17308		DPAGT1	2.23		GSPT1	-1.22197		CRIP2	-2.00121		IGK///IGKC	2.3347		IGHV3-23///IGHV4-31///IGHM///IGHG1///IGHA1	1.27357		SLC38A10	2.07		AURKA	1.72524		UBE2C	2.56132		TP53I3
FAM26F	1.82174		PARP9	1.8		HIST2H2AA3	2.85928					FCRL2	-1.06317		ABCC5	-1.04732		NDUFA7	1.36		POLA2	1.03999		MYL4	-2.93149		IGHV3-23///IGHV4-31///IGHM///IGHG4///IGHG3///IGHG1///IGHD///IGHA2///IGHA1///IGH	3.09058		PDGFC	-1.10898		PSMB5	1.47		IGHV4-31///IGHM///IGHG4///IGHG3///IGHG1///IGHD///IGHA2///IGHA1	2.83328		TMEM86B	-1.74569		PANX1
MVB12B	1.18133		TMEM60	1.41		CCDC25	-1.64779					APOL6	1.27231		ETFB	1.05627		COMMD1	1.28		BUB1	2.88365		PHLDB1	-2.11576		NT5DC2	1.64281		APOBEC3B	2.31681		LOC729580	-1.21		OIP5	2.15865		YBX3	-2.38807		ANXA2
DRAP1	1.12467		AGTRAP	1.05		ABCA1	2.24419					FCRLA	-1.15918		GAPDH	1.17514		HNRNPAB	1.21		GALE	1.45322		PSMB2	1.03416		PSMA8	1.09098		IGHV4-31///IGHM///IGHG3///IGHG2///IGHG1///IGHD///IGHA2///IGHA1///IGH	1.71331		PLA2G12A	-1.25		PCM1	-1.01231		HGSNAT	-1.08878		MARCH2
PLEKHO2	1.08344		WDFY1	1.58		ACOT9	2.13192					PARP9	1.10833		CENPN	1.92852		TBL2	1.01		MAP7	-1.52099		ABCC5	-1.15312		ECT2	1.72904		IGLC1	1.55181		CASS4	-2.48		PALM2-AKAP2///AKAP2	1.27569		BTNL8	-2.22588		NT5C3A
RPL37A	-1.31958		CNDP2	1.1		ADGRG2	-2.71457					HNRNPA0	-1.05259		ATP1B1	-1.48368		COQ3	6.22		AP2A1	-1.6554		DMTN	-2.28428		OLIG1	-1.98921		BFSP2	1.08962		CDC34	-2.18		SLC46A2	-1.62212		MED25	-1.24473		CRIP2
ATOX1	1.02273		GIMAP8	1.29		ZNF530	-2.61184					KIF15	1.21424		HPS1	-1.48194		PDIA5	3.03		TIMELESS	1.31174		GRXCR2	-1.99683		ASF1B	1.3755		AMIGO3///GMPPB	1.05322		RACGAP1	2.12		HCG11	-1.19902		UBE2R2	-1.17606		FAM117A
RNF144A	-1.21355		RPS27A	-1.29		HIST1H3I	-3.18471					EBF1	-1.16389		PRICKLE1	1.43532		INPP4A	1.37		HRK	-1.78169		RUNDC3A	-3.5861		COPA	1.08923		AFF3	-1.3529		PRPS2	1.04		CRTAM	-1.03569		PPP2R1B	1.11507		LGALS12
STX11	1.19286		CARD16	1.69		C1QC	4.0817					TTC3P1///TTC3	-1.0487		TUBB2A	-2.55463		NDUFS8	1.07		HIST1H2AM	1.36676		ISG20	1.03309		PIF1	1.30962		POLR3G	1.05531		CBX5	1.77		RAB37	-1.13016		UBE2J1	1.62061		CBS
CLDN23	1.98597		ANKFY1	1.19		APPL2	-1.48041					SLC7A6	-1.16161		GMPPA	1.07469		DHFR	6.25		NAA60	1.2387		KLF1	-2.29897		SPCS3	1.83964		ECT2	1.4039		HIRIP3	1.73		CENPM	1.40632		RBM38	-1.36218		TANGO2
TYMP	1.4391		RNASE2	2.29		CIRBP	-1.29669					LOC286052	-1.04297		EPB42	-3.38423		COQ5	1.77		OR10Q1	-2.16256		GPD2	1.62456		YKT6	1.23633		MAN1A1	1.63105		SPC25	3.4		IGHG1///IGHD///IGHA2///IGH	1.69034		MPDU1	1.22184		NETO2
TRIM5	1.45747		DDIT3	1.47		MOXD1	-2.93801					CLN8	-1.04442		FCRL2	-1.45033		GALM	1.49		OTOF	2.96772		SFT2D2	1.14122		RAD54L	1.14324		ERLEC1	1.03397		SLC37A4	1.03		FAM101B	-1.2745		UTP3	1.63405		RIDA
RAB24	1.02382		CTSD	1.58		ELMOD3	2.49331					NMT2	-1.08298		CD244	-1.1806		SPATS2	6.19		JCHAIN	2.90556		CCRL2	2.33404		FCER1A	-2.61307		SESN3	-1.25311		CDK2	1.21		ZBTB18	-1.18607		FEN1	2.69654		TLR7
HIST1H2BK	1.36706		SMCO4	1.44		RPS5	-1.3978					CHEK1	1.29969		MYL4	-2.37622		NDUFS6	1.11		STK17A	-1.44177		BSG	-1.1759		NDFIP2	1.3776		KDELC1	1.10376		HELLS	2.73		MS4A1	-1.80702		FLVCR1	-1.14788		HIST1H4H
PPIA	-1.43316		SRGAP2	1.53		TPD52L3	-3.08731					BCL11A	-1.04461		PMM1	1.16235		UBXN6	-2.04		DPP3	1.09614		NR3C1	-2.54116		HRASLS2	2.48293		MS4A1	-1.67952		NET1	2.18		EBF1	-1.21619		DPEP3	-1.71694		OR1N2
GSPT1	-1.21547		FFAR2	1.68		SPATA13	3.42268					COCH	-1.06253		CHTOP	1.08888		LNPEP	4.89		SCAMP5	1.24354		RACGAP1	2.13819		SULF2	-1.47538		CKAP2///IGLV@///IGLC1	2.31407		PRRC1	1.39		UBE2W	-1.02844		MEGF6	-1.48192		MYADM
RGCC	-1.20613		C1QA	2.27		XAGE2	-3.27129					ATP2B1	-1.10223		CLUAP1	1.03493		NHP2	1.18		FIBCD1	-1.19273		GATA1	-1.90552		SERP1	1.26733		ORC1	1.44177		CALR	1.4		NT5E	-1.63125		FCGRT	-1.61986		TRIM7
RPLP0	-1.27708		RPS5	-1.24		KAZN	-2.67437					GM2A	1.00956		ZNF174	1.09612		DGAT2	-1.78		LRRFIP2	-1.05478		IL15RA	2.41813		E2F2	1.69496		TUBG1	1.26655		DCAF12	-2.48		CD200	-1.3801		COPG1	1.15228		TAP1
C12orf57	-1.43764		MEGF6	-1.44		IFIT3	2.93776					KIF4A	1.24824		ATAD2	1.73085		NDUFA9	1.26		MYO1D	1.98814		DBNDD1	-1.15713		IGHG1///IGHD///IGHA2///IGH	1.92554		BMS1P20	2.25848		GATA1	-1.85		ZNF667-AS1	-1.14114		TMEM110	1.44228		CRHR1
ZNF397	1.33252		HCP5	1.14		RAB9B	-2.8014					SAMD9	1.30403		HIST2H4A	1.32228		EAF2	6.85		STPG3	-2.20611		RAD54L	2.54598		CDKN1C	-1.74961		CCNB2	2.26564		RABL3	1.5		KLHL36	-1.18242		STAP1	2.26718		CYB561D1
PITHD1	-1.459		GLS	-1.15		UBE2G2	-1.46877					TRAF5	-1.09592		IL13RA1	-1.1708		HRAS	1.26		CRYBA1	-2.0184		ZWINT	3.51005		LOC730101	1.77134		BRCC3	1.2187		KIF18B	2.97		SEMA3C	-1.23737		DBF4B	1.37885		SRGAP3
FBL	-1.13417		RPS8	-1.28		RSAD2	4.23262					SWAP70	-1.03468		TNFRSF10B	-1.75358		ECE2	3.21		RIOK3	-1.10647		CDC25A	3.40945		MT1E	1.34192		BCL2L11	1.31216		PDZK1IP1	-3.29		PDGFD	-1.14868		CHPT1	-1.72399		ATP1B1
GLTSCR2	-1.04839		RPS25	-1.17		KIAA0100	2.31275					OAS3	1.74922		ITM2C	1.78644		MRPL22	1.64		BDNF	-1.47822		CENPM	2.93969		GFPT1	1.0444		ZWINT	2.06301		NFIA	-1.59		UBFD1	1.0039		LPGAT1	-1.27758		GPR146
ACOT9	1.06974		C1orf162	1.18		OR4F3	-2.76468					HIST1H4H	1.7173		BLVRB	-2.23589		FOXM1	5.58		RNF25	1.19187		CDT1	3.4181		WHSC1	1.2018		CKAP2///IGLC1	2.64715		AURKB	2.83		IGHM	3.05622		SENP6	-1.31459		ABCC5
RPL13A	-1.36499		AFF1	1.14		HIST1H4E	3.11827					ATL3	-1.01957		SLC35D1	1.04363		DERL1	3.24		C1QL1	-1.55842		ACTRT1	-1.58603		TM9SF1	1.20908		TMPO	1.15857		PTCD2	1.53		RRBP1	1.11118		PDZD8	-1.16911		HIKESHI
ATP6V0E2	-1.16974		RNASE1	6.51		AFAP1L1	-3.10847					PPP1CB	-1.09602		P4HB	1.02107		STRA13	1.18		MARCH3	-1.75623		SCO2	1.80283		CRELD2	1.26321		CXCR6	1.17318		CTDSP2	-1.17		ZNF573	-1.27267		TNS1	-3.27604		RHD
TRIM14	1.30731		MAFB	2.56		RPS27	-1.82587					MRPL42	-1.13606		DDIAS	1.03249		TXNDC11	2.92		FOXM1	2.47901		TGM2	-2.27519		FAM228B	-1.00342		NCAPG2	1.21101		ICMT	1.27		CD59	1.65372		ITFG1	1.10653		INPPL1
RRAS	1.07542		CDH23	1.54		SLCO1A2	2.39829					STRBP	-1.1247		WEE1	1.36476		CASP3	1.51		TP53BP2	-1.96882		R3HDM4	-1.49676		IL13RA1	-1.32106		IGHV3-23///IGHV4-31///IGHM///IGHG4///IGHG3///IGHG1///IGHD///IGHA2///IGHA1///IGH	2.41954		PHOSPHO1	-1.6		METTL7B	1.49078		NINJ2	-1.69876		AKAP2
GNGT2	1.36286		EXOC3L1	2.53		EPN2	-2.90803					EIF3L	-1.64153		TRAM2	1.3059		CDCA3	6.43		TMOD1	-2.80977		FEZ1	-1.48728		LAMC1	1.73393		JAML	-1.08646		RAD51	3.14		PBK	2.73307		G3BP1	1.75939		VRK2
RPL35A	-1.01974		TLR4	1.67		RAB40B	-3.41747					EIF3H	-1.18577		PSAT1	1.27521		GLDC	6.78		LGALS3BP	1.67029		P2RY6	2.46739		KLHL14	2.59947		SKA2	1.07781		TSR1	1.78		CCNE2	1.30108		ESPL1	2.98951		PSD4
IL1B	1.09304		RPL23	-1.9		RPL18	-1.1418					LOC100507616///CLLU1	-1.14161		C17orf58	1.18858		MT1M	5.04		UBXN6	-1.75144		NETO2	2.25008		USP18	1.73831		IGHV4-31///IGHA1	1.19948		MXI1	-2.29		ZNF329	-1.22339		GINS2	3.73829		CYBRD1
SYTL3	1.08284		MCEMP1	1.83		RPS23	-2.2117					MCM10	1.56323		TMEM86B	-1.45945		TICRR	6.5		ATP5G1	1.94153		PTTG3P	2.26662		ADA	1.07255		GAS6	1.04107		FANCI	2.44		FANCI	1.224		OGFOD2	1.1467		HBD
MYLK	1.9008		TOR1B	3.4		TTC23L	-2.89344					TBC1D8///RPL31	-1.08916		BRCA1	1.68814		MRPS15	1.09		TUBB2A	-2.13136		TAP1	1.32405		PTTG1	2.33323		GINS4	1.05833		UBE2T	2.83		FAM20A	1.23918		C2orf47	1.0823		FCRL2
IRF2	1.07553		HAVCR2	1.27		NOSTRIN	-2.5881					CDC6	1.5656		GUF1	1.09324		NUSAP1	3.08		OPN3	-1.77888		TUBB4A	-1.15839		GOT1	1.02584		IGHM	2.64832		ANK1	-2.6		BANK1	-1.30819		TARS	1.37525		2003-08-01
JAK2	1.44459		VENTX	-3.18		ALPPL2	2.10094					GPATCH11	-1.04522		RCC1	1.18644		NDUFAF1	1.36		F2RL1	-1.92308		DTL	2.73476		CKS1B	1.27305		SLC27A2	1.39467		NUF2	2.69		SH3YL1	-1.10911		C6orf106	1.18409		SLC48A1
GCNT2	2.03603		PALM2-AKAP2	3.86		RARG	-2.71588					LOC100996919///CD8B	-1.5838		SLC35B1	1.01828		POC1A	1.95		MAP2K3	-1.88333		ATF3	2.43195		CENPA	1.16464		MET	1.44441		SLIRP	1.01		CCNB2	2.41953		SLC35B3	1.44764		SIPA1L3
UBFD1	1.12151		RPS6	-1.38		FKBP2	2.903					BAMBI	1.01759		RANBP1	1.05153		MIF	1.17		ID3	-1.20689		RNASEH2C	-2.60448		PKHD1L1	2.21163		MIR15A///DLEU2L///DLEU2	1.23318		TACO1	1.11		LINC00926	-1.82107		OGFRL1	-1.53273		C9orf66
ABCC5	-1.36974		DUSP19	1.03		BAK1	1.82476					XRN1	1.05901		SIGLEC10	-1.56065		MRPL17	1.16		ASCC2	-1.51112		TCF7	-1.44192		SCIN	1.63211		LOC100996782///MED18	1.15256		AARS	1.56		ELL2	1.98198		LRRC75A	-1.63809		GYPE
CYBRD1	-1.6743		STAP1	2.79		C5orf38	-2.92707					ABCA1	1.30296		NRAS	1.00681		FANCG	1.63		ZBP1	1.59596		KIAA0101	4.15221		CYBRD1	-1.74397		HESX1	1.55842		E2F7	3.06		SAR1B	1.35725		SMU1	1.07725		WNK1
FZD2	1.58241		TMEM62	1.49		HESX1	4.83598					C12orf57	-1.47104		CLCC1	1.38972		PDIA3	1.08		APOL2	1.30274		FABP5	1.87472		ACTG1P4///AMY2B///AMY2A///AMY1C///AMY1B///AMY1A	-1.23671		NOG	-1.65809		SDF2L1	2.26		ZMAT1	-1.18419		BUB1	4.22568		DPF1
DENND1A	1.5044		MXD4	-1.26		TRIM5	2.24917					RNF141	-1.18054		B3GALNT2	1.22418		HAVCR2	1.17		APOBEC3H	1.75696		RGL1	1.84409		SCG5	1.17909		MAD2L1	1.3884		TRMT6	1.17		ING5	-1.07178		MCM4	2.88787		ATP5G3
LNPEP	1.07591		HAUS4	1.24		STATH	-2.9653					KIF14	1.21734		MZB1	1.56228		RARS	1.17		UBE2C	2.25436		FAM101B	-1.21493		CYAT1	1.29983		TROAP	1.16357		SEPT5///GP1BB	-1.19		ZNF529	-1.04347		ALPL	-2.35932		PRICKLE1
GAS6	1.33532		RPL13A	-1.39		LAMA3	2.15526					IGHM///IGHG1	1.0466		VRK1	1.02932		SRP19	1.59		NLRP7	1.32567		KIF11	2.9688		CHAF1A	1.05488		HRASLS2	1.87115		GGH	3.01		DLGAP5	2.82656		MBP	-1.23059		RGL1
RPS14	-1.07932		PATL1	1.27		OR2A9P	-3.31402					SEC62	-1.24621		IDE	1.19564		RPS15	2.13		RNASEH2C	-1.55214		NOP16	1.93903		KCTD15	-1.52577		TNIP1	-1.15054		GTSE1	2.92		SERINC5	-1.05728		MAP3K3	-1.1891		ARAP3
TRIM69	1.01264		NEU1	1.12		RPL19	-1.17599					SKA1	1.06989		INPPL1	-1.05957		LMAN2	1.23		GPRC5D	2.30581		CCNE1	3.2394		ORC6	1.09728		PKHD1L1	1.52824		HGSNAT	-1.01		CPA3	-1.57764		DTX4	-1.40836		HINT3
RAB20	1.63389		GRIN3A	6.18		BLVRA	1.84292					E2F7	1.01842		PSEN2	1.05992		MRPS11	1.02		ADRA1B	-1.3821		TRIP6	1.06294		FKBP7	1.16344		LOC100996756	-1.09143		COX15	1.48		LAG3	1.34014		LYST	-1.58886		RPN2
ASB1	-1.00663		RPS4X	-1.01		CDCA7L	-3.2896					OLMALINC///PP7080	-1.03434		SKA1	1.63386		MESP1	5.27		RAD51D	1.04657		UBXN6	-2.06127		CHAC2	2.55008		IGF1	1.75164		TNS1	-3.12		DCTN5	1.07195		CAT	-1.18437		IQGAP3
RSU1	-1.02234		ZNF366	6.11		MYL5	-3.01686					CD38	1.91013		KRT31	-1.24648		FBXO9	-1.25		ZNHIT2	1.33815		DCAF12	-1.98212		IGHV3-23///IGHV4-31///IGHM///IGHG1///IGHA1	3.17886		CAV1	2.11704		NEK2	2.87		UBE2C	2.05467		PSMB2	1.55892		MERTK
TRAPPC6A	-1.0996		PHACTR2	1.41		TUSC1	-2.84328					LOC93622	-1.02978		DTYMK	1.37083		SPATS2L	1.9		CAD	1.25982		RTCB	1.23064		CPPED1	-1.38174		SLC2A5	1.72085		CPSF3	1.02		SMIM14	-1.30323		CCNY	-1.04436		TRPV4
RAB2B	-1.13563		TRAF5	-1.56		DSC1	-3.34529					KRT10	-1.06443		PRR11	1.35238		UTP11	1.23		CCNJL	-1.8403		VWCE	-3.94339		IGK	2.84341		SIGLEC10	-1.25146		SMU1	1.14		ZWINT	2.22429		KLF7	-1.64152		HIST2H2AA3
ARIH2	-1.01039		VPS51	-1.1		AK3	-1.31109					ZBTB10	-1.00029		POLL	-1.33138		NSDHL	1.39		GMPR	-1.89228		IL27	3.31813		LOC100293211	1.67197		CALU	1.3199		MESDC2	1.17		FAM117B	-1.31029		CABIN1	-1.00072		ISG15
MERTK	1.53512		C18orf25	4		SLC7A3	-2.92711					LY9	-1.11545		FAM65A	-1.09825		PSMA4	1.38		BRI3BP	1.77265		GLUL	-1.90285		MSI2	1.11649		PKIG	-1.00205		SKA1	2.76		TRIP13	1.95461		ADIPOR1	-1.96528		ADRA2A
CYP2J2	1.36021		ABCC5	-1.69		TOR1B	1.72161					FOXO1	-1.04807		HAUS8	1.09316		TXNDC17	1.31		CCNB2	2.40967		HIST2H2AA3	1.58962		PDGFC	-1.55603		CCDC34	1.34503		C4orf46	1.92		PSAT1	1.72894		FANCI	2.16623		BRCA1
GLRX5	-1.2264		CEBPD	1.14		MRPL39	-2.95454					FCRL3	-1.38823		CD302	-1.14947		IFI27	2.7		TPPP3	-1.71323		ANXA2	1.16138		IFI27L1	1.05627		PCDH9	-1.14151		KIF18A	2.08		PRSS23	-1.58518		ACSL5	1.06224		SUSD4
TSC22D1	1.52461		HIST2H4A	2.9		DIS3L	-1.2435					CDK1	1.43102		GSG2	1.66091		CMTM2	-1.9		ZNF217	-1.17421		HIST1H4E	1.86517		LINC00467	1.09759		SRPRB	1.00804		POMP	1.48		MIB1	-1.03257		PSMA5	1.4408		AGPAT1
GLO1	-1.10596		GNG7	-1.51		EIF2AK2	2.16125					MGC40069	-1.00339		TNS4	-1.10428		CYB5R2	5.49		APOBEC3G	1.05197		HIST1H2BJ	1.2608		BCL2L11	1.58651		NELL2	-1.20672		MCM2	2.61		SCIN	1.33666		ZER1	-1.75585		CD302
C5	1.28006		SEPT1	-1.25		MMP11	-2.93719					ARHGAP35	-1.05006		ZBTB18	-1.24316		TRIP13	6.43		IRF7	1.90068		SLC1A4	2.49195		SEL1L	1.45473		CCR10	1.12971		NPRL3	-2.37		IGKV1OR2-108	1.98915		STAT5B	-1.04598		LGALSL
ALKBH7	-1.09171		PKD2L1	6.28		STAT1	2.29427					CD96	-1.13476		CYGB	-1.14393		TTC25	-4.24		ATAD3A	1.31942		MIR182	-2.78278		ALG14	1.40149		OAS2	1.15895		TIMELESS	1.9		MEGF6	-1.20103		GPT2	1.47797		TBC1D5
C10orf10	1.61419		CBX7	-1.38		TRAFD1	2.08445					HJURP	1.03318		CMTM3	-1.57784		MPV17L2	1.13		MTFP1	1.50233		SP140	1.05483		IGHV4-31///IGHM///IGHG3///IGHG1///IGHD///IGHA1	3.06831		LARP4	1.07755		PRIM1	1.84		SEL1L	1.25642		ANGPT1	-1.22912		UBE2E3
UNC93B1	1.51221		SLC25A6	-1.04		PDE4DIP	-2.39349					RALGPS2	-1.23602		PFKFB2	-1.05056		PSMA2	1.49		SPATS2L	2.19217		BDKRB1	-2.95929		CYAT1///IGLV1-44///IGLC1	2.25908		B9D1	1.50767		RFT1	1.53		IGLJ3///CKAP2	2.12997		EXOSC4	1.07293		BAMBI
HIST1H2BH	1.5456		PML	5.09		RUFY4	2.86697					NR1D2	-1.19464		BBOF1	-1.79057		ATPAF1	1.01		RPL29	1.36487		SLC13A3	-2.04453		LOC102725526///IGHV4-31///IGHM///IGHG3///IGHG2///IGHG1///IGHA2///IGHA1///IGH	3.1539		MAN1A2	1.01669		PPP2R1B	1.14		IGLL5	2.41663		ZWILCH	2.18435		TCP11L2
C9orf66	1.41795		ETV6	1.14		NFKBIE	1.21639					IFIT2	2.20682		EPB41	-1.12665		ZNF706	1.21		WARS	1.44869		ADGRE4P	-2.72217		ALDH1L2	2.03838		LOC101928195///LOC100996643///MTHFD1L	1.07945		TCEAL9	1.61		ZAK	-1.40543		NDUFAF1	1.77999		PNPLA7
CLC	-2.71327		SP140	1.38		ARIH2	-1.1469					FAM168B	-1.02075		TUBG1	2.05489		ZWILCH	5.89		ALAS2	-2.34765		TYMSOS	2.62105		IGLJ3///CKAP2	2.28945		IGK	2.17571		RRP7A	1.29		SNX30	-1.00565		HBBP1	-1.81859		DNAJC3
FFAR2	1.53725		TNFAIP3	1.48		MTOR	-1.08292					HOPX	-1.41248		CSF2RB	-1.34391		KDELR2	1.85		LMNB1	1.01298		SDHAP1	-1.49795		RFC3	1.32259		TIPIN	1.11682		PFDN2	1.06		KIAA0226L	-1.22058		LOC100286909	-1.48634		CEP68
SMPDL3A	1.18607		LGALS8	1.46		CBFA2T3	-3.15527					CASP5	1.26501		POU2AF1	1.43404		MT1F	1.25		EBP	1.36974		TRIM69	2.63491		EEF1A1	-1.12986		GRK3	-1.28122		GZMB	1.54		FRY	-1.22771		DEF8	-1.0678		ROMO1
SIGLEC9	1.65904		GTPBP2	1.46		SHROOM3	-3.19677					PLEKHA1	-1.07046		BNIP3L	-1.32355		UTP4	1.03		HPN	-2.38707		TXNDC5	4.34647		WHAMMP2///WHAMMP3	-1.28603		STAT1	1.10097		CAND1	1.16		IGK///IGKC	2.09177		ATP11B	1.27592		TICAM1
GZMK	-1.48137		RPS6KA5	-1.33		STXBP1	-2.96054					LOC102724229///RASA4B///RASA4	-1.17284		EEF1B2	1.33094		CLN6	1.05		BIRC5	2.74413		GINS2	2.91185		CLEC4A	-1.35574		BRCA1	1.32563		SSR1	1.6		NR3C2	-1.13436		TTC25	-2.32115		HBQ1
BAMBI	2.46419		CEACAM3	1.61		ZNF790	-2.78668					BLK	-1.00695		GFOD2	-1.35491		FOXRED1	1.09		TRIM10	-2.72085		LGALS3BP	2.09213		ARHGAP11A	1.18669		CEP128	1.16545		PRIM2	1.64		FCRL1	-1.60763		KIAA0355	-1.10871		HIST1H2BJ
JOSD2	1.72328		NADK	1.09		SLC35D1	-2.573					KLRC4	-1.26124		STIL	2.18171		TIMELESS	2.04		PXMP4	1.1546		ATL3	1.31194		IGHV4-31///IGHM///IGHG3///IGHG1///IGHA1	1.99367		CDC7	1.02573		EMC3	-1.41		ANKH	-1.04157		PNO1	1.52033		SNF8
HIST1H2BG	1.41583		TRIM6	5.21		DST	-2.52756					YY1	-1.04448		CBX3	-1.10282		SNF8	2.42		ADRA2C	-2.19936		DEAF1	-2.30601		SEC61A1	2.23646		IGHG1///IGHD///IGHA2///IGH	1.33798		TOLLIP	-1.22		PECAM1	-1.53038		EZH1	-1.01495		OAS2
KIF23	1.1272		CCDC71L	1.58		UBE2U	-2.90417					CEP78	-1.31421		YPEL3	-1.27233		AURKA	5.5		RNF10	-1.48675		ACOT9	1.18931		TTN	-1.04462		PTTG3P	1.1468		FBXO31	1.86		PNISR	-1.01627		IMPA2	-1.5167		FAXDC2
NCF1	1.35014		SLC16A3	1.53		KCTD14	4.12585					CCNA1	1.417		ZNF573	1.34094		ARAP3	-1.44		OLFM1	-2.25202		HIST1H4K	1.57442		SEC11C	1.87002		FAM101B	-1.01786		ANKH	-2.45		ZBP1	1.21893		ARHGAP42	2.97802		ST6GALNAC4
CASP4	1.5669		PARP11	3.69		DCAKD	-1.13369					AURKB	1.15891		ACOT7	1.19354		VOPP1	1.06		TTYH1	-1.86798		NEXN	1.9962		ITM2C	2.20886		KIAA0101	2.07527		DPP3	1.14		ADARB1	-1.03259		PTGS2	-3.64661		RPL34
SERPINA1	1.99886		FAM101B	-1.48		C1QB	4.10789					IFI44L	2.15298		SEC11C	1.59174		IARS	1.42		IGF1R	-1.50318		SERPINA13P	-3.5797		UBE2J1	1.3627		IGHV4-31///IGHM///IGHG3///IGHG1///IGHA1	1.46061		AFMID///IDS	-1.04		SPAG6	1.0039		WDR41	1.09871		MED7
DPEP3	-2.06491		IL1B	1.46		BORCS8-MEF2B	-3.14979					HS3ST3B1	-1.12421		FAM104A	-1.18353		GUK1	-1.44		RTF1	-1.78666		NOG	-1.93306		SLC44A1	1.27654		IGLJ3	1.94135		AK1	-2.49		LYPLAL1	-1.07079		MRPS18A	1.38845		RPL39L
NTNG2	1.41694		AKIRIN2	1.83		PNMA2	-3.39553					BUB1	1.76494		ZDHHC18	-1.23696		PPIH	1.31		KCNG4	-2.20226		PLEK2	-2.08966		MYL6B	1.43794		MZB1	2.46471		LARS2	1.49		CEP55	2.50284		FAM210B	-3.27522		SLC38A5
FCGR2B	1.17269		MAP4K1	-1.02		ZCCHC2	3.06436					H2AFV	-1.23587		NME1	1.28678		UQCRFS1	1.12		IL13RA1	-1.23499		C2	2.4764		NET1	1.13854		MS4A14	-1.13424		SNRPD1	1.19		GALNT2	1.27233		TRERF1	-1.24135		TTC7B
OSM	1.7446		FCMR	-1.4		ARID1B	-2.95872					SIGLEC16	1.03188		CENPL	1.10866		FKBP1B	-1.5		HIST1H3F	1.38371		HJURP	3.25822		SLC46A2	-1.59607		IGLJ3///CKAP2///IGLV@///IGLC1	2.29726		COA6	1.1		MYBL1	-1.21247		GPR157	-1.36219		NETO1
SLC26A8	2.21156		CCDC97	1.01		MAPKAPK2	2.24158					HERC5	1.83228		TOE1	1.15628		STT3A	2.01		P2RY6	1.3956		CUTA	2.61256		LOC101930405	1.47559		FKBP11	1.59606		MTHFD1	1.68		BUB1B	2.21577		NECAB2	-1.44731		HIST1H2BC
RPS27A	-1.20976		IRF1	1.09		CC2D2A	-2.81267					MIR6890///QARS	-1.07057		CCNB1	1.91035		CCT8	1.06		RPP25	1.22789		MIR1976	-2.89846		IGHD	2.93603		CPPED1	-1.06021		GPR146	-2.86		KCNN3	1.80244		ARNTL2	2.12821		GRINA
SRC	1.08321		UBASH3A	-1.27		HAGHL	-2.35799					HMMR	1.4301		VENTX	-1.52173		CMC2	1.33		MMACHC	1.0693		ATXN10	-1.00655		MYO1D	2.08453		EDC3	1.10549		LONP2	1.4		SLC25A45	-1.12729		KRT1	-3.62908		RTP4
ELMO2	1.04686		NINJ1	1.06		DENND1A	2.69679					CD44	-1.06724		VARS	1.03643		LDLRAP1	-1.93		GUCA2A	-1.7352		NINJ2	-1.19314		PLCB1	-1.13088		ISG15	1.34199		MRPL27	1.42		IGLJ3///IGLV1-44///CKAP2///IGLV@///IGLC1	2.64132		GTSE1	3.26988		FKBP8
TLR4	1.1025		CHMP5	1.84		UXT	-1.13667					HERC6	1.5823		ATP5G1	1.91781		RNF213	3.29		EXOG	1.75701		SMPD2	-1.29454		ORC1	1.727		IGHD	2.22349		ZWILCH	2.03		ZFP3	-1.00407		TRIP13	2.89396		CA1
LACC1	1.09249		TYMP	1.03		TFE3	1.45791					EIF2S3	-1.28076		RPS7	1.69908		RUNDC3A	-2.61		CCDC71	1.25282		MUC1	1.72983		GGTA1P	-2.19028		ENTPD1	1.27155		ANP32E	2.58		SLC35F6///CENPA	2.28793		TGM2	-1.34818		EIF4EBP3
PNKD	1.45384		MSRB2	1.07		VGLL1	-3.01368					PDE3B	-1.14237		GINS2	1.64433		PLAC8	1.33		TUBG1	1.41001		TCN2	1.932		IGKV1OR2-108	2.27466		SEL1L	1.04134		TAGLN2	-1.08		DSCC1	1.36377		BIRC5	3.01633		LYL1
CXorf21	1.47641		HMOX1	1.22		LPA	-2.87974					TK1	1.12417		GUCD1	-1.02303		GNL2	1.27		MAPK15	-1.43674		ZNF593	1.39259		SAR1B	1.42056		C19orf33	-1.28364		ORC6	1.95		RPS23	-1.1703		FAM134A	-1.15758		ARHGAP27
CENPV	-1.29053		NAT8B	2.37		PC	-2.58011					TNFSF10	1.22225		CHRAC1	-1.09501		TRIB1	1.54		NDUFB7	1.0169		DCAF6	-1.09254		GRK3	-1.57204		ZBP1	1.03573		SPARC	-1.51		PI3	-1.01682		CEP55	3.66773		NEXN
ATF5	1.21448		RAB8A	1.09		ITCH	-1.69914					PTGDR	-1.23951		GPR180	1.18032		TACO1	1.01		JPH1	-2.08105		METTL6	1.89203		SCD	1.08112		MT1E	1.021		DBF4B	1.15		STIL	1.62685		NDUFA9	1.43134		IFI44
TERF1	1.25767		MTHFD2	3.24		HIST2H4A	2.03472					OAS1	1.65313		RAB11FIP1	-1.07428		NME2	1.38		NOLC1	1.00951		TLR7	1.30456		MCM5	1.18185		ALDH2	-1.0319		TTC25	-2.42		OGFRL1	-1.46953		GGTA1P	-2.24728		LMNA
SNX20	1.0287		PSMA4	1.06		LRRN4CL	-2.87806					PDCD2	-1.06638		PDIA5	1.4315		MAGED1	1.37		GPR176	-1.53574		BPNT1	1.91288		ZNF542P	-1.02563		LOC102725526///IGHV4-31///IGHM///IGHG3///IGHG2///IGHG1///IGHA2///IGHA1///IGH	2.4212		IGL	3.19		PDIA4	1.22937		UHRF1	3.37947		NSG1
NECTIN2	1.92446		IGF2BP3	4.73		SNORD56	-1.94774					SNORD18C///SNORD18B///SNORD18A///SNORD16///RPL4	-1.04356		DENND5B	1.76752		CADM1	6.06		MGC72080	1.0984		MRPL4	1.59683		FKBP14	1.30522		GGH	2.1578		OAZ2	-1.34		CAV1	2.4406		TMEM45A	1.89925		SAPCD2
AMBRA1	1.39656		HESX1	4.4		LIPF	-3.12895					CEACAM1	1.22626		SPATS2	1.31477		PALM2-AKAP2	2.55		PGM5	-1.96901		WNK1	-1.14152		SRPRB	1.39484		SIGLEC1	1.8529		MRPS18C	1.22		AXL	1.3801		RASSF2	-1.20852		IFIT1B
RNF19B	1.86652		CD300C	1.71		CNGA2	-3.06723					KLRB1	-1.57298		HSP90B1	1.30224		CCRL2	1.5		AASS	-1.48857		CMTM3	-1.66411		IGLJ3///IGLV1-44///CKAP2///IGLV@///IGLC1	2.96553		GMNN	1.55813		TSPAN31	1.34		PRDX4	1.4003		PPA1	1.27212		PARK7
MUC1	1.89817		SPPL2A	1.17		HLA-G	2.88187					PKIG	-1.08675		CKS1B	1.16587		DRG1	1.11		SESN3	-2.6682		EEF2KMT	1.94737		CSF1R	-1.03657		FCRLA	-1.17339		DCAF6	-1.08		GAPT	-1.24693		CDK19	-1.51311		PSMA6
MKRN1	-1.0303		FDXR	1.45		ANTXR1	-3.52461					FAM117B	-1.01367		MCAT	1.07991		SCO1	1.13		UBR1	1.04393		TALDO1	-1.46135		H2AFX	1.39647		IGLJ3///CKAP2	1.6618		MTFR2	2.41		TBC1D9	-1.17807		2002-08-01	-1.35228		HIST1H3D
ZNF200	1.06507		KLRB1	-2.4		MICALL2	-3.25754					FUBP1	-1.05625		GFPT1	1.1609		APOBEC3F	1.69		ARPC2	-1.5968		NDRG2	-1.15578		IGF1	2.22791		HMGB3	1.0155		BRCA2	1.35		HEMGN	-1.36118		CPSF2	1.65104		AIM2
HSPA6	1.05199		NTNG2	2		FAM78B	-2.65131					LY75-CD302///CD302///LY75	-1.69274		FANCL	1.05816		VAMP5	1.47		IRF4	1.68256		CRTAP	-1.11967		CREM	1.38679		LAMC1	1.23755		NRAS	1.45		SAR1A	1.14083		MCTS1	1.45247		MT2A
ARHGEF11	1.19307		PSTPIP2	1.42		PLAC8	2.11637					LOC100996696///PABPC4	-1.15849		ARRB1	-1.19174		POLL	-1.39		PIP4K2A	-1.83451		LINC00173	-1.7416		PLA2G12A	-1.19902		GATA2	-1.09921		SNCA	-3.19		IGHV4-31///IGHM///IGHG1///IGHA1	1.58459		ANXA11	-1.2065		GPC2
CDK5R1	-1.00929		RASGRP3	5.93		ARHGAP27	2.66524					PRKCB	-1.07686		CPNE5	1.53918		TIPIN	5.3		SCRT1	-2.05758		SEPT4	3.31922		PCSK5	-1.00202		IGHV4-31///IGHM///IGHG3///IGHG1///IGHD///IGHA2///IGHA1	1.68182		PHF19	1.72		BRIP1	1.36084		PLXDC2	-1.39677		TIMM10
FOXO1	-1.03651		IFIT5	1.49		KCNJ16	-3.00578					CPSF6	-1.14372		FCGR2A	-1.39425		KLC3	-2.5		BBOF1	-1.83942		MIIP	2.3204		MS4A7	-1.59092		RCAN3	-1.32557		SSR3	1.94		SPX	-2.43074		RIOK3	-1.10033		HSH2D
KLRK1	-1.17536		TMEM268	3.8		HES4	3.10784					DYRK2	-1.01532		TMPO	1.02924		ALG3	1.1		RAB2B	-1.00846		PFKL	-1.90805		MAN1A2	1.24756		C1orf43	1.03467		E2F8	3.25		MAML3	-1.23913		PSMB5	1.42976		ABLIM1
RIN1	1.49965		CMC2	1.2		CRIP2	-3.86983					ZNF366	1.26541		C17orf53	1.33744		UQCC2	2.87		TPX2	2.16068		PTTG1	1.72786		TRMU///GTSE1	1.16007		SPINT2	-1.1108		ALG10	1.69		LDLRAD4	-1.08624		CPPED1	-1.98239		LGALS3
TNS3	1.07077		KDM6A	1.47		ST8SIA6	-2.93167					IGLV1-44	1.29142		CKS2	1.75672		USP18	2.66		ANKRD50	-1.56279		ANKRD22	2.69768		CLIC4	1.46611		FBXO16	1.06515		AP4S1	1.02		KNL1	1.74033		IFI27L1	1.80902		CYGB
PILRA	1.18177		FKBP15	1.15		ABCC11	-2.92129					MALT1	-1.00149		C12orf45	1.22495		RAB30	5.7		POU2AF1	1.90775		SLC25A37	-1.73605		CLEC10A	-1.21204		LOC101930405	1.06369		GSPT1	-1.74		RNF11	-1.03797		FAM212B	-1.91873		SCRT2
COA6	1.0727		RSPH9	4.09		FBL	-1.27304					KIF20A	1.15536		SPTY2D1	1.11732		EIF2B2	1.14		DSCAM	-1.3103		KPNA2	1.49141		CIITA	-1.18657		GLCCI1	1.17081		TPGS2	-1.86		SHCBP1	2.35319		PCNA	2.17731		ARFGEF2
CBX7	-1.09554		GAS6	1.98		NDRG4	-2.63408					MOV10	1.07013		SORL1	-1.15765		CNPPD1	-1.5		SLAMF7	1.73258		ANG	1.09231		LEF1-AS1	-1.27343		STMN1	1.21686		CYP51A1	1.43		LOC202025	-1.11397		ARHGEF40	-2.28968		PNPT1
DOPEY1	1.25974		AKR1B1	-1.11		EPHB3	-2.6953					OXNAD1	-1.16529		MS4A14	-1.02092		ALG8	1.07		JUP	1.49207		UBR1	1.98132		KDELC1	1.31533		IER3	-2.13768		RNASEH2A	2.04		CYAT1///IGLV1-44///IGLC1	1.95481		AK1	-2.37556		HRASLS2
TBKBP1	1.24581		CXorf21	5.31		KLHL11	-2.71918					MARCH6	-1.18031		RIDA	1.41366		NDUFC1	1.18		CHAF1B	1.94315		DNAH14	-1.83863		SAR1A	1.23478		ZSCAN18	-1.11755		NDUFS6	1.01		IGLJ3	2.45638		LRTOMT	1.148		SPTA1
CAPN5	-1.5639		KYNU	1.21		TTC3	-1.38137					GATA3	-1.20507		KIF14	1.42091		ADA	1.1		CHEK1	1.69924		TRIM10	-3.04614		NDC80	1.70199		HMGN5	1.06216		C1QC	2.17		TTC9	-1.09008		COX17	1.1853		PCGF5
CLEC5A	1.73706		TANK	1.47		KCND1	2.9294					TLE1	-1.05526		HIST1H2BG	1.19019		CEP55	4.43		TMEM110	1.09072		FKBP11	1.64934		FAM129C	-1.2613		BCAS4	-1.03434		FHL1	-1.59		RNASE1	1.49337		WDR45	-1.00582		SDF2L1
SIPA1L2	1.40829		RPS20	-1.12		ADSSL1	-2.46786					PATJ	-1.12259		SKA3	1.28574		TARS	2.24		GAPDH	1.04392		MED22	-1.08926		ADGRE2	-1.45512		AXL	1.06421		CSTF2	1.21		UBE2T	1.77264		BRCA2	1.54019		NCAM1
NAPA	1.20659		GLRX	1.38		TAS2R39	-2.86259					CCNA2	1.43123		IRS2	-1.16147		PCNA	2.73		RBM4	1.30656		SOX12	-2.3629		MET	1.76899		C1QA	1.18541		KLF7	-1.22		NPHP3	-1.02285		ICAM3	-1.00398		STARD8
CHMP5	1.4423		ANXA4	1.14		PCDHGA6	-2.93187					SPC25	1.38075		KNSTRN	1.42467		MTNR1A	-3.87		GPR146	-1.36809		APOBEC3G	1.05032		APOBEC3B	2.39377		CMTM2	-1.5478		SLC24A3	-1.66		LOC730101	1.57351		RMI2	1.91909		FAM102A
CDH23	1.26442		CPEB3	4.69		DUSP5	1.65253					GRK3	-1.13486		MYL6B	1.14238		ROMO1	1.9		GCH1	1.40504		MR1	1.17306		SLC27A2	1.67744		CPVL	-1.19417		PSME2	1.09		MYL6B	1.12312		ABTB1	-1.50848		JAK2
PCMTD2	-1.45692		PLEKHO2	1.11		MS4A4A	3.43424					DDX60	1.0475		HMGB3	1.71826		NUDT15	-1.25		ACOT4	1.10066		PPA1	1.19446		TNFRSF17	2.80709		CENPW	1.15677		UTP3	1.31		HIST1H1C	1.31242		DERL2	1.56566		PSPH
CRIP2	-1.7387		DGKA	-1.54		LRPPRC	-1.41368					WSB1	1.0325		GALK2	1.07406		SLC44A1	1.79		RNASEH2A	1.3664		WAPL	-2.20297		ZMAT1	-1.31005		SDK2	-1.01082		POLL	-1.3		ZADH2	-1.02802		FOXM1	2.80798		RNASE2
HIST1H2AM	1.54399		SIRPG	-1.72		GPR84	2.64244					RPS6KA3	-1.06515		PANX2	-1.41659		SHISA4	-2.04		VAMP5	1.766		HSP90B1	1.65518		HSPA13	1.91592		IGHV4-31///IGHM///IGHG3///IGHG1///IGHD///IGHA1	2.28638		ARNTL2	1.4		RAPH1	-1.08932		LMBR1	1.14422		CD2AP
STRADB	-2.17763		H1F0	2.64		CXorf38	1.28401					TGM1	1.10108		C19orf48	1.0514		GMNN	4.17		CES1	2.36237		BBOF1	-1.78626		PALD1	1.03922		PTPRO	-1.11533		PTPN2	1.18		NDC80	1.43857		MCM8	1.84126		STMN3
EFHC2	-1.3501		GBP5	1.71		ARAP2	1.77379					GBP1P1	1.80559		PLK1	1.70565		ALAS2	-2.74		ACTRT1	-1.72089		DBP	-1.06661		SLC25A4	1.22104		SEC24D	1.0015		RPA3	1.51		CKS1B	1.09837		PPM1A	-1.62415		P2RY6
CD40	1.14909		MT1H	1.74		MAFF	2.51552					IGLC1	1.00011		SNF8	1.57287		GAS6	2.2		DIRC1	-1.77536		TNRC6C	-2.0702		SIGLEC17P	-1.12379		MIR24-2///MIR23A///LOC284454	-1.5785		NUP37	1.71		HELLS	1.66261		TOLLIP	-1.22353		NCOA7
PTGDS	2.03935		SLC22A4	1.32		SLC37A3	-2.89443					FHL1	-1.1575		CCDC33	-1.28009		SNRPF	1.53		ARHGAP27	1.02355		PSMC2	1.00971		KIAA0226L	-1.20539		MIR3671///MIR101-1	-1.02447		MAD2L1	2.67		ZNF542P	-1.00833		TPM4	1.48784		ZNF626
LAG3	1.33563		TUFT1	3.18		SPRY4	-3.05474					DDX60L	1.17955		EIF2A	1.08869		TBC1D7	2.12		JSRP1	1.83629		CRIPAK	-1.34369		HLA-DOA	-1.08681		ZBTB18	-1.35296		SMC2	2.56		AHSA2	-1.22109		KCNH2	-1.45989		GCH1
MGST1	1.0258		PI4K2B	4.73		BMS1	-1.18216					MOAP1	-1.10765		SPDL1	1.05547		EPRS	1.06		TCP11L2	-1.96922		MEGF10	-1.55478		CTLA4	1.49431		HS2ST1	1.12551		COX5A	1.03		ALDH1A1	-1.82582		SLC25A37	-2.65014		ATG9B
SEC62	-1.30782		JAK2	5.07		LBX2	-2.46349					PTPRO	1.2286		HEMK1	1.07886		ALDH18A1	1.43		MS4A4A	1.36129		OR2W5	-1.56139		SPAG6	1.10264		BCL11A	-1.04883		STIL	2.51		AXIN2	-1.04822		DACH1	-1.29246		KRT73
APOBR	1.1429		TRAPPC6A	-1.44		DDX18	-1.31249					WLS	-1.11021		RAD51C	1.04737		VARS	1.4		JAK3	-2.14033		HIVEP3	-1.52865		PDIA4	1.50142		FAM20A	1.03701		C1QB	2.62		C1QA	1.37023		RPS27L	1.1557		P2RX2
RPL27	-1.2154		BATF3	2.04		PRSS27	-3.01973					DNAJC10	-1.0005		PFKFB4	-1.08315		SNRPA1	1.22		DNPEP	1.08893		SPICE1	-2.0544		SEMA3C	-1.24956		SDF2L1	1.15192		CCDC50	1.24		HRASLS2	2.13875		ZNF746	-1.31862		HEY1
CDKN1C	2.03444		CRIP2	-3.16		CLIP3	-2.59779					OIP5-AS1	-1.03689		MAP2K3	-1.61102		KNTC1	1.37		AKAP3	-1.21962		TADA2A	1.77932		TIMELESS	1.15961		NDC1	1.08295		STAP1	1.81		BCL2L14	1.19875		RNF10	-1.64979		SLC30A3
CD96	-1.13852		NELL2	-3.67		LARP6	-3.47166					STAG3L2///STAG3L3///TRIM73	-1.02269		TNFRSF17	2.03094		EXOSC3	1.07		SELENBP1	-3.09067		RTN1	-2.89398		ZWILCH	1.63326		CCNL1	-1.03204		DNAJC1	1.1		LOC101060835///HLA-DQB1	-1.52451		OPTN	-1.61296		DDB2
HIST1H3F	1.09898		CTSZ	1.01		HMP19	2.89924					HOOK3	-1.07841		KLHL14	1.73896		E2F7	4.89		BPIFA1	-1.90408		GUCA2A	-1.9173		ZCCHC14	-1.07175		STMN3	-1.07937		MRPL17	1.09		IGKC	2.01908		TSPAN2	-2.07499		KCTD5
HMOX1	1.20222		FAM102A	-1.32		PHLPP2	-2.99097					PECAM1	-1.11456		DERL2	1.04602		HELLS	5.47		MPP1	-1.46928		NELL2	-1.46389		ABCB9	1.37348		GALM	1.0214		CENPU	2.56		GMNN	1.76165		OSBPL8	-1.32045		TOR1AIP2
STMN3	-1.36042		STX11	1.44		BDH1	-2.50513					CR2	-1.11206		MCM7	1.02757		DCPS	2.97		TMEM214	1.02958		CMTR1	1.37565		TMEM97	1.16483		RNF141	-1.09894		TMOD1	-3.21		PTTG1	1.87956		RRBP1	2.23102		TIMM13
SIGLEC7	1.20608		RPS27	-1.31		CDK18	2.45312					ZNF827	-1.14913		ERLEC1	1.1418		IGFBP1	-3.41		SLC25A39	-1.73782		IDH2	1.2877		TLR10	-1.05487		GLIPR1	-1.12399		SLC43A3	1.25		RBM4	-1.04843		IL5RA	-1.99676		SAP30
DCAF12	-1.62289		GCH1	1.89		RPL18A	-1.33452					CD24	-1.29326		STMN1	1.33835		POLD2	1.09		NOL10	-1.47001		CXCR2P1	2.16868		CXCL5	-2.58707		HLA-DOB	-1.08258		TAL1	-2.66		KLHL5	-1.22783		CCNJL	-2.09532		PRSS23
ZNF438	1.27189		ETV7	2.66		SAMD9L	2.53717					AGMAT	-1.02344		LGALS12	-1.47075		CDC27	1.23		POC1A	1.41357		SIM2	-1.36747		TUBG1	1.60563		ANKRD55	-1.0532		GART	1.09		DR1	-1.13681		RTCA	1.59402		CTSL
GPR183	-1.08038		CBR1	2.66		TOX2	-2.09913					TTK	1.21523		CXCL16	-1.26911		BAMBI	5.41		PLVAP	-1.85981		MMACHC	1.66908		WDR34	1.22661		RGCC	-1.09523		MANF	1.95		STMN3	-1.19393		GART	1.73809		CCNA2
RNASE2	1.65722		GBA	2.55		EPHA4	-2.89803					GINS2	1.12106		SLC25A4	1.57328		DDX39A	1.06		BNIP3L	-2.06399		GSTO2	1.16063		GAPT	-1.33139		FABP5	1.25209		ERCC6L	1.69		BCL2L11	1.23638		FANCG	1.89815		CDKN1A
TCN1	1.74492		HIST1H2BH	1.3		FAM26F	3.26559					OGFRL1	-1.32644		LSS	-1.05182		ATP5G1	1.38		TRIM7	-1.84591		NUP37	1.13316		TEX9	1.90115		RPL22	-1.10911		HNRNPAB	1.47		PRKCA	-1.25981		PLPPR2	-1.3183		CCDC33
TAP2	1.38191		EMILIN2	1.03		NOX4	-2.46411					WARS	1.20794		USP48	1.02548		GLRX5	-1.27		TIMD4	2.30616		BARD1	1.02369		FCRL5	1.75577		CD24	-1.04238		GAS6	2.29		MIR4680///PDCD4	-1.01649		HJURP	3.44048		RPS23
RMI2	1.07883		DYRK2	-1.51		GLRX	1.41771					HIST1H2BO	1.04972		WNK1	-1.07727		TBCA	1.22		DHX58	1.5819		DMRTA2	-2.02433		SORL1	-1.1984		FH	1.27146		TXLNA	1.04		MAN1A1	1.66203		NUDC	1.06711		RPS7
PLXDC1	-1.38883		TNS3	1.08		GSTM2P1	-2.86153					MACROD2	-1.14824		ADRA2A	-1.01457		SGCB	5.86		DEFB1	1.97899		LEO1	1.77582		BRCA1	1.61604		LIN7A	-1.06692		LOC439911	-1.14		TTC39B	-1.01774		SLC6A8	-3.30758		GCNT2
ARHGAP25	1.51609		RPS21	-1.39		REEP6	-2.3731					VIM	-1.2207		GATC	1.18949		NPM3	1.82		PRSS23	-1.79495		ALDH5A1	-1.00089		KPNA2	1.14676		LRRN3	-1.22963		TRIM69	1.33		NRG1	-1.91457		LARP4	2.39769		TMPRSS9
GBA	1.16398		GLTSCR2	-1.04		PHEX	3.01213					PRSS23	-1.16564		GALM	1.11113		SCFD1	1.12		PNRC1	-1.35484		GDF1	-2.39047		MLIP	2.45968		GFPT1	1.12215		RNF141	-1.3		PIK3C3	-1.07491		GRWD1	1.58339		AK1
RPS8	-1.00752		TRIM21	1.27		HIST1H2BD	1.90608					FCGR1CP///FCGR1B///FCGR1A	1.54783		NSG1	-1.1958		UCHL1	6.05		CDK5	1.09731		BEND4	-1.22199		SESN3	-1.36142		FOSB	-1.27308		GYG1	1.03		ZNF571	-1.02418		TK1	2.9489		BNIP3L
NCALD	-1.01386		PID1	-5.93		DMKN	-2.61141					GMPR	1.25394		NFE2	-1.31228		SHMT2	1.1		PSMB9	1.16811		GGH	3.53184		IL12A	1.11811		FRY	-1.05415		TUBG1	2.07		IGHV4-31///IGHM///IGHG4///IGHG3///IGHG1///IGHD///IGHA2///IGHA1///IGH	1.44553		EPT1	1.84835		CPED1
PLA2G4C	1.62228		ABLIM1	-1.71		RCN1	-2.61033					EPSTI1	1.59465		ATP5G3	1.04399		GLA	1.05		EEF2KMT	1.04566		CBX5	2.7296		SPC24	1.30584		LINC01215	-1.21213		NUS1P3	1.28		TROAP	1.16985		AK2	1.11239		ANKH
GUCY1A3	1.21348		RAPGEF6	-1.03		RPL12	-1.2861					CDCA2	1.12839		STT3A	1.01411		C21orf91	1.3		RUNDC3A	-2.88412		ARFGEF2	2.27506		LARP1B	1.009		NAAA	-1.13545		NINJ2	-1.64		CD160	-1.041		LOC81691	1.49386		CYP11A1
SH3GLB1	1.15167		KCND1	1.42		HAUS3	-2.28712					RNF125	-1.26861		SVIL	-1.0023		RPP40	1.16		C19orf48	1.89526		PITHD1	-1.05771		SLC16A1	1.12534		KLHL14	1.901		CISD1	1.56		KPNA4	-1.08293		POLL	-1.3489		PFKFB2
KLHL3	-1.60604		ARSB	1.13		EYA4	-2.73711					SULF2	-1.05708		FOXO4	-1.03039		P2RY6	2.2		HARBI1	1.0937		GSDMB	-1.0189		ETNK1	1.0289		PTGS2	-1.95405		EME1	1.41		TRERF1	-1.12092		FMC1///LUC7L2	1.23829		TIFA
ETS1	-1.24963		TRIM5	3.97		CASP4	1.80609					IGF2BP3	1.06132		SEC61B	1.02113		CCT2	1.29		CDH2	-1.6317		LOC105376064	-2.2953		ANKRD36BP2	1.59373		TMEM255A	1.37678		PDXK	1.25		LAMP2	-1.16691		LAMC1	1.69296		KDM4B
HAGH	-1.39353		EIF4B	-1.28		PSG8	-2.63797					AIM2	1.47138		SUSD4	-1.01373		S100A6	2.42		CBS	-1.22955		CDK12	1.84247		C1QC	1.71552		IGHV4-31///IGHM///IGHG1///IGHA1	1.43336		GPATCH11	1.11		CALU	1.08973		LOC100132910///GALNT2	2.15979		SCO2
GPR68	-1.3655		ZNF398	-1.13		TTR	-3.42148					HNRNPDL	-1.21972		ACTRT1	-1.70111		BRIX1	1.25		DYNLRB2	1.05732		ECRP	2.80645		ANP32E	1.56752		OGFRL1	-1.25719		SHARPIN	-1.42		MALT1	-1.0111		C15orf57	1.17848		YBEY
PLA2G4A	1.2367		CD79B	-1.09		LAT	-2.93866					EBLN3P	-1.06429		TULP4	1.39883		SEC11A	1.02		RPL3L	-1.84954		UBE2T	1.99125		FAM27B///FAM27C	1.09136		G0S2	-1.91576		MRPL35	1.52		SCAI	-1.1642		SPTB	-1.67244		KRT6B
CD14	1.07411		PRSS33	-5.86		TOP2B	-1.41986					AHR	-1.16423		CCDC34	1.11461		GOSR2	1.48		UCK2	1.10798		ANGPT1	-1.25412		CXCR3	1.55233		SOD2	-1.00318		CSE1L	1.94		GTSE1	1.35851		SMURF2	-1.07544		ZNF366
LILRB1	1.31181		RRAS	1.21		SECTM1	2.3155					UHRF1	1.12016		MPZL2	-1.16982		FAM104A	-1.24		MB21D1	1.53501		CASP7	1.57362		FBXO16	1.46251		BEND2	-1.32039		MBTPS2	1.5		LOC102724229///RASA4B///RASA4	-1.52089		FAM98B	1.88816		BCL2L11
HIST1H3H	1.53335		PABPC3	-1.04		ATP6V0E2	-1.56673					MND1	1.11754		JSRP1	1.96432		PDCL3	1.08		CHRNA2	-1.39188		PDZK1IP1	-2.77263		CDC7	1.24825		RAPGEF5	1.00744		FKBP3	1.13		IGHV4-31///IGHM///IGHG3///IGHG1///IGHA1	1.62645		UBE2K	1.1004		GTPBP1
BCL11B	-1.21697		DPEP3	-2.12		MTCL1	-2.36602					OSBPL10	-1.14957		HBD	-2.08712		PREB	1.47		HYOU1	1.13231		KCNH2	-1.89969		GAS6	1.28155		TMEM200A	1.2217		NDUFA9	1.15		PRKCB	-1.09664		SPCS3	2.34368		WDR62
ALDOC	-1.11989		GALM	2.41		RAB42	-2.82266					NUSAP1	1.09455		SPCS3	1.22603		KIF2C	4.52		IL17REL	-1.73458		HABP4	-1.06411		DERL3	1.83041		PECAM1	-1.10712		HRASLS	-2.48		FABP5	1.55413		UBR1	1.11041		RCC1
KDM6A	1.00186		TRIM73	-1.3		GCC1	1.1444					IL1RN	1.36412		RXRA	-1.11199		TNXB	-1.07		MOSPD3	-1.48385		GPA33	-1.13528		MICAL2	-1.26086		CYAT1///IGLV1-44///IGLC1	1.5204		GARS	1.17		ATOX1	1.09311		RNF123	-1.17842		C4orf33
FLVCR2	1.2799		DTX3L	1.07		EMC10	2.21637					IGHM	-1.12471		FANCB	1.32133		ATP5G3	1.19		SLIT3	-1.00142		KCNJ10	-1.43997		NDC1	1.43041		SAR1B	1.02855		WHSC1	1.99		NMT2	-1.13932		APOBEC3F///APOBEC3G	1.31405		ZBP1
HEY1	-1.39908		TTC3	-1.2		PTPN14	-2.62949					CCND2	1.11375		CHST12	1.05818		MRPS23	1.17		CTLA4	1.80242		AP2A1	-1.24235		UAP1	1.82267		TEX9	1.35593		YME1L1	1.5		SSR3	1.10076		IGLV1-44	3.25576		IFI44L
HIST1H2BC	1.41802		RBM3	-1.18		JAM2	-2.46985					PLXDC1	-1.07871		HIBCH	1.00266		AQP3	6.13		CMTM3	-1.19788		GLDC	3.78696		MIR7110///PDIA5	1.59775		MGAT4A	-1.0674		CPSF2	1.68		TIPIN	1.23051		FLNB	1.00572		ANAPC10
ARSB	1.36125		ERP27	-1.65		GLS	-1.3791					NT5DC1	-1.00191		HIKESHI	1.07225		H2AFV	1.01		GINS2	1.53432		CLEC5A	2.7447		LOC101929272	2.38049		PALM2-AKAP2///AKAP2	1.01463		MTCH2	1.35		SPAG5	1.5358		KDM5B	-1.07093		KLRB1
RPL10A	-1.51502		PHOSPHO1	-1.4		C15orf59	-2.10408					BACH2	-1.30991		TNRC6B	-1.02618		ATPIF1	1.14		GATSL3	-1.97816		SLC35A5	1.13963		ACOXL	1.00525		CEP68	-1.02445		GNAZ	-1.65		IGHV3-23///IGHV4-31///IGHM///IGHG3///IGHG1///IGHD///IGHA1///IGH	2.28898		PECAM1	-1.60344		FBXO6
TC2N	-1.34111		GADD45G	5.49		RPL10L	1.7921					ANLN	1.1562		C1QA	1.69271		GNL3	1.57		ZCCHC14	-1.17401		ZDHHC19	-1.88959		COQ3	1.0242		CTLA4	1.10626		NECAB2	-1.53		CAMK2D	-1.07575		FKBP1B	-2.03221		HBG2
ATP13A2	1.07826		SIPA1L2	5.6		CMTM1	-2.94603					NCAPG	1.38999		TMPRSS9	-1.77446		PPA1	1.59		IFT81	-1.07241		MICB	1.00182		WDR76	1.15874		CXCR3	1.21255		SMIM24	-2.35		RCAN3	-1.38931		ABHD2	-1.02606		EIF2AK2
NR1H3	1.14496		SLC3A2	1.78		CLEC18C	2.13583					PRMT2	-1.09013		GBGT1	-1.08633		HIKESHI	1.02		POLE2	2.12219		AZIN2	-1.24829		KLF7	-1.06604		MLH3	-1.52008		PPA1	1.11		CCR6	-1.22679		ANK1	-2.28351		HBG1
RRAGD	1.05007		XRN1	3.22		MRI1	-1.53816					GOLGA8A	-1.23114		XBP1	1.21875		BLVRB	-1.87		TRAM2	1.25467		PTPN6	-1.65955		UBR5-AS1	-1.15318		DERL3	1.29329		MRPL46	1.15		2004-08-01	-1.02078		DMTN	-2.63146		C10orf10
NOTCH4	1.17295		RPLP2	-1.23		COMMD5	-2.4283					LOC101928000	-1.06858		CHTF18	1.21606		GSPT1	-1.15		HES1	-1.43955		KRT3	-2.34142		SEL1L3	2.10778		APP	-1.15694		MARK3	-1.06		TSPOAP1-AS1	-1.14838		NRG1	-2.85412		DDHD1
SRRD	-1.29251		ZNF350	1.06		RAB5C	1.25013					ATM	-1.03297		SLC1A4	1.06354		ASNS	1.42		RPL36	1.32907		AIM2	1.70664		COBLL1	1.31779		MCM7	1.12097		APOL3	1.28		ZNF862	-1.05969		IDH2	1.87125		KLHL3
HIST1H3D	1.41199		LNPEP	4.47		ELAC1	-2.46798					FRMD3	1.00888		HIST1H2BD	1.24689		POU2AF1	1.8		MMP28	-1.43396		OTUD7A	-1.92229		LYPLAL1	-1.04332		GLDC	1.60516		SP140	1.43		DNAJC10	-1.25109		PKHD1L1	2.8894		POMC
EEF1B2	-1.20985		EGF	5.48		C11orf1	-2.11778					MIR24-2///MIR23A///LOC284454	-1.43202		PPIB	1.05568		FAM136A	1.34		RFX2	-2.00552		BAMBI	2.80269		ESR1	1.13596		NDC80	1.26648		SLC25A37	-2.69		CPVL	-1.5243		GOLGA3	1.36619		EIF4EBP1
IL15	1.27686		RPL27	-1.19		HDAC7	-2.96534					ZNF684	1.04615		CMSS1	1.22397		RACGAP1	4.65		SLC25A4	1.13936		FAXDC2	-1.69721		MAN1C1	-1.1209		FBXO5	1.26285		AK2	1.25		MLIP	2.14745		CDCA2	3.70565		C5orf30
P2RX7	1.05986		CMKLR1	2.3		PANX3	-2.86629					MKI67	1.02633		HIST1H2BJ	1.25468		SLC25A4	5.17		CCR10	1.46811		SAP30	1.07268		GLDC	2.20026		CDKN2C	1.02986		TPM4	1.32		TOP2A	2.35048		BARD1	1.19191		DTL
ABHD2	1.07391		C5	2.66		SYNDIG1	-2.75954					NCAPH	1.02137		C1orf112	1.25739		JUP	4.94		TSPAN1	-1.14618		BIRC5	2.27469		BFSP2	1.43159		JUN	-1.09573		ETNK1	1.48		TRBV27	-2.24375		ERAP1	2.11917		RBMS2
AP5B1	1.25136		HIST1H3D	1.35		EBAG9	-2.94009					DHX58	1.0214		TNFAIP2	-1.32733		LDHA	1.29		GSDMA	-1.21045		RBM41	-2.0742		TPRG1	1.24004		EIF1	-1.12155		MICALCL	-1.85		FEN1	1.51798		KIF11	3.38416		HIST2H2BE
DTX3L	1.21698		CDCA7L	-1.08		GPHB5	-2.99756					ZFAND1	-1.06336		PSPH	1.37006		MELK	5.75		SLC15A1	1.43483		PCSK1N	-1.46075		PI3	-1.00615		CXCL5	-1.7283		SLC39A8	1.58		CLIC4	1.27821		TMBIM6	1.1491		APOL6
PANX1	1.17465		CYSLTR1	1.11		CFB	3.53688					BEND2	-1.23531		EBP	1.53693		TREM1	-1.45		ZAK	-1.20124		FCHO1	-1.23902		DENND5B	1.82934		SLC25A37	-1.12073		FMC1	1.11		TSHR	1.3529		IL13RA1	-1.97372		ALDH5A1
SLC38A10	1.21138		DAPP1	1.01		CALCA	-2.79044					MX2	1.25799		OPN3	-1.35918		ATXN3	4.61		C16orf59	1.88021		PHOSPHO1	-2.33621		CXCR6	1.36411		BTG2	-1.20419		PTTG1	2.33		SIGLEC1	2.16373		SLC4A1	-3.47619		CHAD
CDR2	-1.0236		ZC3HAV1	1.43		MFSD13A	1.5413					GTSE1	1.10837		GPC2	-1.00839		YPEL3	-1.22		TMEM145	-1.00286		TIMELESS	1.70563		CYP2U1	-1.05865		FTH1	-1.18493		RPGR	-1.09		PARPBP	1.36597		BEND2	-2.32082		SSNA1
GPC2	-1.25839		LRG1	1.35		SRSF5	-1.21402					SNORA41///EEF1B2	-1.25266		CCDC167	1.17779		LGMN	3.44		STOML2	1.07482		STMN1	1.80198		SLC35B1	1.121		FCRL5	1.23281		TBL1X	-1.01		PCBP2	-1.16615		CDC45	2.66494		NCAPG
SH2D1A	-1.14924		CD3D	-1.34		AGMAT	-2.98021					IRF7	1.49077		PSMD14	1.01445		CHST12	1.16		C1QA	1.37334		SPP1	-1.91225		PAPSS2	-1.23833		CREM	1.05589		LRR1	1.67		TIAM1	-1.0614		DLAT	1.49421		MT1A
GBP5	1.12608		CD8A	-1.41		TACR1	-3.02252					SBDSP1///SBDS	-1.02933		MRPS34	1.30959		UCHL3	1.03		GPR84	1.66799		TMEM208	1.13488		PSPH	1.36707		LINC00936	-1.33816		TICRR	1.55		ARHGAP42	1.66316		FABP5	2.44313		RIN2
EPHB1	1.55007		SLA	1.33		HIST1H4H	2.09551					IFI35	1.35425		ADAT3	1.00332		ALG9	1.45		TNFRSF13B	2.12635		ACOT13	1.13953		JUNB	-1.09354		SEC61A1	1.57376		YPEL3	-1.47		CENPW	1.43866		TCTN1	-1.05026		SIRT7
SLC16A3	1.08904		TRANK1	1.09		GPX2	-2.74614					FPR2	1.13616		CHAF1A	1.16437		TCP10L	-1.1		CARD17	1.75095		ACVRL1	2.32901		ZBTB32	1.05545		LGALS2	-1.6655		NUAK2///AKIP1	-1.26		CDKN2A	1.03274		TBC1D30	-1.47652		NFIX
RNF11	-1.14021		ATOX1	1.45		TCTN1	-1.95303					ZBTB18	-1.1178		MAP1S	-1.04189		MRPS18A	1.76		H2AFX	1.49512		SLC22A17	-1.05269		RFC4	1.30026		IFI44	1.05862		DCUN1D5	1.25		TNRC6B	-1.04077		WFS1	1.79975		L1TD1
STK3	1.13303		ESYT1	-1.15		SIAE	2.31733					LUC7L3	-1.20905		NOTCH1	-1.02482		DPEP3	-1.84		MT1A	1.31945		LYPD2	-1.92812		KIAA1147	-1.03898		ERICH3	1.1273		OGFOD1	1.54		KIAA0101	2.32823		BCLAF1	-1.26801		HJURP
CCM2	1.21197		NFIL3	1.61		KRTAP21-1	-2.8046					ESYT2	-1.1422		JCHAIN	1.16686		IL13RA1	-1.12		TROAP	1.70714		NLRP1	-1.12642		FBXO5	1.67816		FCGR2A	-1.12981		KIAA1524	1.89		RTP4	1.33742		IPO11	1.56251		TOE1
LOXL3	1.19712		CLEC5A	2.43		RPL27A	-1.16185					CYLD	-1.09422		NCAM1	-1.66859		HN1L	1.09		OAS2	1.86179		ACP2	1.44681		LAMP2	-1.16709		TNFRSF10C	-1.39424		SKA2	1.98		CENPF	1.62217		GOSR2	2.02057		BCCIP
MME	-1.47324		ZNFX1	1.22		CNTNAP4	-2.65674					SLC26A8	1.00502		RAB30	1.37796		UCK2	3.14		MAFA	1.18282		MZB1	2.4342		SLC9A7	-1.10798		FHL1	-1.27549		MRC2	-2.2		ATL3	-1.12216		BATF	1.01681		ZWINT
CTSA	1.01985		MATK	-1.66		OLFM1	-3.72911					SRSF6	-1.15647		PLAGL1	-1.17056		TUBA3C	3.96		MTG1	1.01643		C17orf53	1.87898		PID1	-1.59922		CDCA7	1.37106		LPGAT1	-1.12		TCF19	1.51938		HPS1	-1.13921		JUP
TRPV4	1.46969		ANKH	-3.71		MYH6	-2.72822					UCHL1	1.03199		BCL2L1	-1.32124		APOBEC3B	6.4		RAB30	1.6573		RTF1	-1.55104		SPAG4	1.23547		IGKV1OR2-108	1.62764		GOT1	1.47		FCRLA	-1.10368		NUSAP1	2.69195		MAPK4
PDE3B	-1.03321		SLC7A6	-1.84		FBXO6	2.83688					NAA16	-1.02904		C1orf53	1.16314		MRC2	-2.16		SLC46A1	-1.46097		HMMR	3.58492		HIST1H2AM	1.00025		YPEL2	-1.02456		LMNB2	1.7		EPS8	-1.25259		SSR1	2.03965		HS3ST6
FGFBP2	-1.17984		MAL	-1.7		GALNS	1.7775					IFI6	1.92529		CALU	1.02079		CRIP2	-1.72		SLC2A5	1.68976		CLEC9A	-1.41645		FBRSL1	-1.00367		LOC286052	-1.08187		NEDD4L	-1.65		AHR	-1.31157		TSR1	1.89973		CD70
STOM	1.04874		CA12	4.41		PDPN	-2.24999					BNIP3L	-1.03072		TLR8	-1.0279		HSPA9	1.06		BCL2L11	1.55315		PARK7	1.22207		MLH3	-1.82944		PTTG1	1.63718		NCBP2	1.47		OLFM1	-1.0656		RAD51AP1	2.74957		PYROXD2
ECE1	1.19169		IER2	1.21		KATNAL1	-2.70721					SPRED1	-1.02393		SLC2A5	2.00565		MRPS18C	1.4		TNFRSF10B	-1.31585		OAS1	1.80164		GINS4	1.23406		OTUD1	-1.16108		RMI2	1.94		CCNB1	2.22654		MRTO4	1.50598		PCNA
SMDT1	-1.01371		SAP30	1.37		TNFSF13	3.04759					LOC100509457///HLA-DQA2///HLA-DQA1	-1.41025		HBQ1	-2.18456		NT5C3A	1.04		MBNL3	-2.2096		SIGLEC10	-1.55619		IRF4	1.44259		SERPING1	1.71889		DFFA	1.53		CACNA2D4	-1.01716		CAMK2N1	-1.05079		XKR6
SLC25A34	1.15257		CD22	-1.41		TMEM177	-1.58283					TNFAIP6	1.76471		TNFRSF13B	1.28877		COPB2	1.12		C9orf84	-1.30792		DDR1	-1.43299		SIGLEC10	-1.39932		FCRL3	-1.3093		TCP11L2	-2.94		LY75-CD302///CD302///LY75	-1.61946		PIM2	1.17947		DONSON
SKAP1	-1.07782		SSB	1.79		HTRA1	-3.64441					LINC01093	1.12718		LPCAT2	-1.19731		PDHX	5.76		AFMID	-1.85116		FRMD3	1.70682		IGHV4-31///IGHM///IGHG1///IGHA1	1.89893		FAM72A///FAM72D///FAM72B///FAM72C	1.37923		NUP62	1.23		ZBTB1	-1.07422		WDFY2	-1.57787		LAPTM4B
RPP25L	1.21783		GP1BB	1.23		PCDH19	-2.70405					TYMS	1.23106		PHGDH	1.32727		PSMB2	1.37		DNAJC2	-1.42759		GOSR2	1.11096		SSR1	1.25094		MS4A3	-1.07054		PLAC8	1.48		MS4A14	-1.39718		PDIA4	2.53655		TXNDC12
RNF168	2.01341		GNG5	1.55		PHOX2A	-2.81129					MSI2	-1.04627		SLC11A1	-1.21304		TSFM	1.13		GTSF1	1.45722		CPSF4L	-2.00798		SEPHS1	1.25856		HEMGN	-1.06895		CLIC4	1.64		IGKV1OR2-118	1.8717		SYNCRIP	2.24242		KNSTRN
SESN3	-1.88187		NAGK	1.2		SPINK14	-2.79753					ASPM	1.26893		PTAFR	-1.12761		EMC7	1.07		ARSD	-1.22777		IGFBP3	-1.14461		BEND2	-1.75342		CD93	-1.07394		PAICS	2.29		CDC14A	-1.12181		MCM2	2.57337		CXorf21
SPI1	1.04813		D2HGDH	-1.13		IFIH1	2.90015					HLA-DRB4	-1.86712		SLC44A1	1.12752		HNRNPA3	1.15		ACOT7	1.37958		BMP2K	-1.01116		FRY	-1.31024		RGS13	1.52539		DHCR24	1.91		VPS41	-1.06769		NATD1	-1.87957		CXCL10
NMT2	-1.12921		C9orf66	1.18		TMEM47	-2.71371					OIP5	1.04176		LRRC20	1.00723		WEE1	5.15		HIST2H2AA3	1.46449		BDNF	-2.1206		DSN1	1.0006		MS4A7	-1.36794		CNTNAP3B	-2.72		ISG20	1.30131		UBXN6	-1.97879		CHMP5
TFEB	1.11387		SSBP3	-1.13		APOL1	2.94021					GINS1	1.05202		DGAT2	-1.26061		CCDC53	1.47		PHGDH	1.60991		SNORD8	-3.82179		UCHL5	1.05485		ANP32E	1.18531		TMCC1	-1.41		ZNF703	-1.02299		TACO1	1.13854		BPGM
TOM1	1.41965		LAMP2	1.15		CCDC187	-3.14423					ST13	-1.01674		RPL39L	1.42546		MRPS7	1.15		SPSB1	1.18207		HESX1	3.704		IGLL5	2.7323		LGALS3BP	1.27663		ACSL5	1.1		NUF2	2.09705		MTHFD1L	2.08081		GAL3ST4
ZNF81	1.57633		FCGBP	-1.55		FAM57A	-2.82181					MELK	1.11344		EIF4EBP1	1.11357		BAK1	1.56		PPP1R27	-1.68001		HBEGF	2.06471		HSP90B1	1.50371		EGR1	-1.47703		SLC6A10PB///SLC6A10P///SLC6A8	-2.81		CENPU	1.69941		PBK	3.9437		FAM26F
RPS18	-1.3746		NLRC4	1.16		NIT1	1.47187					SMIM14	-1.18238		HEXIM2	1.23447		CTPS1	5.9		OR4D6	-1.61439		TMEM191B	-1.08286		IKZF1	1.0124		LOC101929272	1.58344		NOV	-1.54		DDHD2	-1.02139		TRIM69	1.39345		UBE2T
TRAF5	-1.03231		GLMP	1.16		HERC5	2.38693					PLCXD2	-1.02993		ALG14	1.53734		ITGB3BP	5.15		MTHFD1	1.26193		SHARPIN	-1.22298		LMAN1	1.37008		CXCL8	-1.82795		PXMP4	1.38		ITM2C	1.75281		CMTM2	-2.04906		HERC6
BBOF1	-1.71957		ACP2	2.82		BICD1	-2.18487					SLC6A12	1.46014		AHSP	-1.9889		DENND5B	2.32		HIST1H2AE	1.67474		STMN3	-1.13562		HMGN5	1.29337		KLF4	-1.04811		UQCC2	1.55		BNIP3L	-1.11478		MBOAT2	-2.04175		DBP
ID3	-1.21769		GPD2	1.39		FXYD2	-2.85288					EEF2	-1.27957		GMPPB	1.42515		SUCLA2	4.62		PDPN	-1.21626		SNORA11C	-1.38278		TNFRSF10B	-1.12538		CHAC2	1.79714		MRPL13	1.39		EPT1	1.05217		TAL1	-2.53096		ERO1A
PLAUR	1.16452		WDR86	-2.44		IL23A	-2.83595					CPVL	-1.07208		PCNA	1.38248		RAB3IL1	-1.54		DIP2A	-1.76785		SPRYD3	-2.36771		TGIF1	-1.02675		ZFP36L1	-1.08227		FBXO6	1.71		SLC35F5	-1.00065		CKS1B	2.27984		TRPM4
EXT1	1.08763		CDC42EP2	1.13		MAD2L1BP	-2.81536					HSF2	-1.04538		RFX2	-1.09808		KNSTRN	1.46		SLC2A11	-1.38489		C1orf112	1.71175		RNASE1	1.46092		PDIA4	1.042		GMPPB	1.87		ZNF91	-1.49603		TIFA	1.34011		DHX58
CA4	-1.78067		ABCD1	3.04		SLC44A3	-2.47479					AHNAK	-1.40626		DMTN	-2.42043		MRPL20	1.01		SIX4	-1.15866		GMPR	-1.56691		FAM72A///FAM72D///FAM72B///FAM72C	1.85449		ND6	-1.42033		PHB	1.32		PIF1	1.021		TMPO	2.0585		CDCA5
PRSS23	-2.21918		RPL11	-1.06		CXorf21	4.41194					CCRL2	1.02064		RNF144B	-1.11813		CDC14B	-1.59		COG7	1.01712		SAR1B	1.71923		PARP2	1.09651		CYLD	-1.04653		C11orf24	1.16		IGHV4-31///IGHM///IGHG3///IGHG1///IGHD///IGHA2///IGHA1	1.84923		GABARAPL1	-1.74468		CLEC5A
CDC34	-1.21891		TRABD2A	-2.27		TSTD2	-2.71846					ACOD1	1.05214		SIL1	1.00119		SSR4	1.25		G6PC	-2.51426		MUC6	-2.40736		INPP4A	1.03921		IER2	-1.04819		GTF3C6	1.03		RAD51	1.79781		MTFR2	2.37556		NUSAP1
SBNO2	1.10554		CARMIL2	-1.2		KISS1	-2.71487					RNASE3	1.11075		ATP6V0C	-1.1011		LSM1	1.07		VCPKMT	-1.27565		FAM72D	2.19029		HPDL	1.07896		ERAP1	1.20425		LMAN2	1.27		PPP1CB	-1.08592		WHSC1	1.99481		GALNS
TSPAN5	-1.63266		HIST1H2AH	1.06		TAS2R43	-2.89176					GZMK	-1.20467		ST6GALNAC2	-1.18691		DERL2	1.53		FAM69B	1.28685		MAK	-1.86755		CDCA7	1.71596		STIP1	1.07147		POC1A	1.34		PTTG3P	1.12479		APOBEC3G	1.06468		OLIG1
HIST1H2BJ	1.43704		RPS17	-1.22		OR10S1	-2.78929					MX1	1.81431		PDIA4	1.13881		BCCIP	2.2		A4GALT	-1.1144		RNASEH2A	1.33848		ZNF703	-1.05266		SEL1L3	1.48656		CACNA2D3	-2.01		ZNF83	-1.33633		CNOT9	1.48058		GGH
FAM122C	1.13655		PTP4A3	-1.11		COQ6	-2.44206					RASSF3	-1.15103		MKI67	1.45625		PMVK	1.27		DNA2	-1.01197		STPG3	-1.78918		CD59	1.77097		IGLJ3///IGLV1-44///CKAP2///IGLV@///IGLC1	2.07399		XKR8	-1.09		ORC1	1.23913		CASP10	1.49334		RNA28S5
ASCC2	-1.3036		RTN1	-1.09		EIF3E	-1.28767					SIGLEC11	1.01792		FKBP3	1.07665		UBXN8	5.44		DERL3	1.70527		TCF19	1.92269		WNT5B	1.15434		TSPAN33	-1.15198		RRM1	1.77		ABAT	-1.27239		MELK	3.13957		CLEC3B
ABLIM1	-1.29358		RPL23A	-1.02		MAGED2	1.14438					ALDH2	-1.16262		CENPU	1.04154		TSSC1	1.38		WLS	-1.25003		CLIC4	1.58782		FHL1	-1.34723		OSM	-1.22589		DDX1	1.02		RNF141	-1.10808		TMEM261	-1.14103		ARSB
CEACAM3	1.68938		CREG1	1.16		MICB	1.26224					CD8A	-1.0932		BAMBI	1.66609		SAAL1	1.35		BIK	1.35137		TCN1	1.69158		BCL11A	-1.10856		UAP1	1.21821		RUVBL2	1.25		FCRL3	-1.3009		IGF2BP2	-2.85043		JOSD2
STAB1	1.21383		BMPR2	2.65		HEY1	-2.94269					ABLIM1	-1.08074		GATS	-1.03344		MAPK13	4.04		GLT6D1	-1.64893		NECAP2	-1.79837		ZNF215	1.00531		HSPA13	1.37391		STIP1	1.16		PDE3B	-1.34467		AOC2	-1.41842		SLITRK4
MAPK7	1.10528		LIME1	-1.45		ACTA1	-2.52222					NFATC2IP	-1.05553		LST1	-1.37101		NDUFAB1	1.54		STAC	-1.07918		AFF3	-1.8474		ARHGEF40	-1.19393		CD300LF	-1.08501		SIL1	1.21		PRC1	1.60056		GPR146	-2.87805		TPX2
CD38	1.19875		RPS7	-1.17		AMELY	-2.77207					OSBPL8	-1.01027		GCA	-1.06278		MYL4	-2.43		OIP5	2.2333		NDUFB7	1.13611		CDKN2C	1.36309		SH3BGRL2	-1.22589		VAPA	-1.23		JAZF1	-1.2246		CUL4A	-1.67641		RPS15
SUSD4	-1.67058		LILRB1	1.55		GRK4	-2.5416					MYOF	1.12561		GPRC5D	2.17514		PRPF19	1.28		SFTPD	-1.80776		APIP	1.74147		TIAM1	-1.02793		SPCS3	1.16548		NDUFS8	1.08		ANKRD50	-1.1499		WDR26	-1.31521		CTXN1
RBM38	-1.59995		ZFP36	1.01		RSU1	2.5412					ZFP36L1	-1.07437		GLDC	2.06234		CDKN3	2.56		TMEM231	-1.27737		FGF18	-1.35457		DNA2	1.14911		CXCL11	1.82052		APITD1	2.24		CDC25C	1.05279		SLC39A8	1.83636		MYOF
HSD17B8	-1.23836		CYP27A1	-3.43		KLHDC8B	2.03076					TOP2A	1.3074		JOSD2	1.28026		UAP1	2.63		PRRT2	-1.2251		TPX2	1.92212		IGKC	1.15408		ITM2C	1.45461		COMMD4	1.16		ARRDC4	-1.19363		CCNA2	3.21776		RRM2
PCGF5	1.31346		RIPK2	2		FAU	-1.24715					FBXO6	1.0659		CREB5	-1.12275		PSMB5	1.43		UQCC2	1.36178		SOCS1	2.05927		CPVL	-1.49592		CD59	1.18501		PRDX4	2.11		CTNNAL1	1.084		CDCA3	2.85822		ALPL
TBC1D4	-1.47863		HP	1.71		RUNX1T1	-2.79598					CDC20	1.16789		SLC35F2	1.19826		PRDX1	1.28		FEN1	1.3308		DNAJB11	1.24115		ZBTB18	-1.35176		RACGAP1	1.25284		TRIP13	2.8		E2F8	2.11627		KLC3	-2.31247		CLC
FBXO7	-1.34921		TRIB1	1.27		CCDC110	-2.71225					IFIH1	1.28173		TMEM63B	-1.11784		LAG3	1.48		PDIA3P1	1.24974		PARP11	1.45538		C1orf43	1.27779		ZFP36	-1.19857		BCCIP	1.35		HESX1	2.02519		KIAA1257	-1.38124		STIL
RNF185	1.00878		LAG3	1.23		LGALS4	-2.71571					ARHGAP42	1.03036		PXMP2	1.15757		ENY2	1.14		DHRS2	-1.00396		RUNX1-IT1	-1.17989		MPP7	-1.24705		CDKN1C	-1.38781		PPM1F	-1.38		CRIPAK	-1.05193		METTL2A///METTL2B	1.61335		SAMD9L
RNASE1	1.57871		SYTL4	4.46		RGL1	2.85594					FCMR	-1.03154		IFIT1B	-2.58085		PRICKLE1	3.85		VAPA	-1.08007		DPYSL5	-3.09233		BAIAP2-AS1	-1.02793		MLIP	1.7159		HACD3	1.76		MANEA	1.30124		POLDIP3	1.17484		BUB1
NUDT16P1	1.72864		ZAP70	-1.13		GPX6	-3.03174					MT1H	1.05841		CDK12	1.27921		HSPD1	1.3		EPDR1	1.15769		MRPS17	1.03982		VIM	-1.74288		IGLL5	1.93399		LOC100289612	2.29		LOC101930405	1.18501		COMMD4	1.40399		CCR3
EPAS1	2.15574		PNKD	1.09		DEFB106B	-2.60349					FCGR1B	1.3696		PACS1	-1.2846		DNAJC3	5.67		SPICE1	-2.28868		MANF	1.54351		GSAP	-1.04277		GABARAPL3///GABARAPL1	-1.03182		CENPM	2.42		EFCAB11	1.30401		OTUD1	-1.22339		SP100
PSG11	1.76135		PYROXD2	-1.18		CHAC1	1.78072					N4BP2	-1.02471		MYDGF	1.36709		RAD51AP1	5.66		SPATS2	1.73045		TMPRSS9	-2.77763		MCM8	1.20023		ANKRD36BP2	1.01603		EFHC2	-1.6		COBLL1	1.13992		SLCO4A1	1.98781		TNFRSF10B
FAR2	1.32867		AGAP4	-1.05		SLCO4A1	-1.83189					CD79B	-1.04698		HYOU1	1.00028		PSME2	1.34		GNA14	-1.73988		ARHGEF40	-1.43653		HS3ST1	-1.13532		LTB	-1.26024		GLUL	-2.3		LOC100293211///IGHV4-31///IGHM///IGHG3///IGHG1///IGHA1	1.34888		FOSB	-2.05428		CCL1
PDE3A	1.07721		FCER2	-1.38		SYNGAP1	3.46919					POLE2	1.04857		NT5DC2	1.54781		ENTPD1	1.48		PLEKHA1	-1.13991		PKP2	-2.33999		CD300LF	-1.39423		OASL	1.1745		RPP25	1.16		TCN2	1.12156		MPP1	-1.86749		LILRA6
HSPA1B	1.45096		TTC21A	4.59		TMEM74B	-2.5304					FFAR2	1.37574		HAL	-1.05752		ESF1	5.27		PKM	1.11299		MYL6B	1.11799		LRR1	1.34057		BRE-AS1	-1.23975		SLC16A1	1.9		CCND2	1.69626		ZNF703	-1.84384		CDKN3
KLF12	-1.25524		SRBD1	1.06		SHISA5	1.67719					DPH5	-1.04499		CA4	-1.39627		MRPL58	1.08		RPS23	-1.01169		DONSON	2.17163		IGF1R	-1.26628		MBNL1	-1.01212		PINLYP	1.37		SEC61A1	1.7621		FBXO22	1.22346		LGALS9
HSPB1	1.15433		FCER1G	1.32		SLC25A17	-2.61371					EIF2AK2	1.00791		RAB24	-1.34975		SDC3	1.67		TRIP13	2.52562		NRAS	1.96799		MYDGF	1.71959		CTDSPL	-1.12577		FBXO22	1.69		CTLA4	1.13964		CIITA	-1.07924		MRPS34
RPS29	-1.04954		CD40	4.8		LARP1B	-2.34375					TRAF3IP3	-1.06868		SERPINI1	1.23909		COX16	1.35		TYMSOS	1.96621		ICAM3	-1.07727		PGM3	1.25491		PF4V1	-1.49338		HIPK1	-1.27		BHLHA15	2.1664		NCOA1	-1.23613		RAB37
APOL1	1.19977		KLC3	-2.06		C6orf48	-1.35969					IGLJ3///CKAP2///IGLV@///IGLC1	1.33839		MTHFD2	1.18025		SIGLEC10	-1.26		CADM1	1.97686		RAB3IL1	-2.85203		TRAM2	1.57272		LINC00487	1.04314		NCAPH	2.73		DERL3	1.43094		RAD51	3.00298		CENPW
SLC22A4	1.0817		IL32	-1.32		AKR1B1	-1.19733					SP110	1.04515		CDCA7	1.42394		ZBP1	1.13		ALDH4A1	1.02227		BICD2	-1.79004		SVIL	-1.05966		PERP	1.02242		IFI27L2	1.04		PEA15	-1.00479		PPM1H	-1.27919		NAT8B
KIF1B	1.27832		DNAJA1	1.15		EHF	-2.59923					CMPK2	1.58109		RPL34	1.40345		EIF2S2	1.12		MAP3K4	-1.52218		OSBP2	-3.37792		RNASEH2A	1.20831		SNCA	-1.13915		ZNF593	1.57		MIR24-2///MIR23A///LOC284454	-1.55385		CHST7	-1.41719		IFIH1
OXNAD1	-1.08302		APEX1	-1.06		GPR176	-2.76145					RPS10	-1.00781		SLC30A3	-1.10759		CENPO	5.36		MRC2	-1.1891		EXO1	2.96348		MIR15A///DLEU2L///DLEU2	1.24341		TNF	-2.03042		PDZD8	-1.12		ALDH1L2	1.44549		AIFM2	2.27975		INTS7
TLR2	1.09009		MDK	4.17		MOV10	2.29437					PLEKHA2	1.07157		RNASE1	1.37942		HBG1	-2.71		PRR14L	-2.25994		PMEPA1	-1.51381		MAP3K7CL	-1.97564		CXCL1	-1.50886		COQ5	1.24		ZEB2	-1.01153		AKIP1	1.29356		IFI27L2
KRT73	-1.19761		LEF1	-1.56		PABPC5	-2.39409					RRM2	1.45516		SLC17A9	1.47037		FBXO5	1.74		SPP1	-1.6156		TMEM86B	-1.33586		FAM69A	1.29688		MFAP3L	-1.39399		CIT	1.69		PKIG	-1.13023		MBNL3	-1.15878		TULP4
IL2RG	1.26319		MS4A6A	1.04		CLEC4D	2.52989					RPL5///SNORD21	-1.23074		UQCRQ	1.0377		SLC17A9	1.5		RIPPLY2	-1.33283		APOBEC3H	1.68032		HGD	-1.59309		TMEM107	-1.60862		MYL6B	1.6		IGK	2.23798		GID4	-1.39379		EBP
PYROXD2	-1.23519		STYXL1	1.2		MT1A	2.62772					ITM2A	-1.07276		SIRT5	1.2023		ALYREF	1.77		WDR34	1.57081		HLA-DRB4	-1.23892		MIR6778///SHMT1	1.09748		B3GNT5	-1.08319		CXCL5	-2.21		VIM	-1.6654		MCM6	2.06121		LGR6
TNFRSF25	-1.03074		SNURF	-1.34		LRP10	1.90702					ALKBH7	-1.13055		CXCR2	-1.34067		TMED4	1.57		CD1E	-1.27095		OR4D6	-2.05801		GLIPR1	-1.12242		HIST1H4H	1.03768		MYL4	-2.51		RNF125	-1.17123		NUAK2///AKIP1	-1.34403		ANKRD22
TRIM25	1.01883		LCK	-1.23		ACP2	1.87765					LOC100653057///CES1	1.36076		RGS2	-1.1696		GMPS	1.07		PCMTD2	-1.44703		ITGB5	-1.61583		RFC5	1.09655		KLHL36	-1.02566		ERAP1	1.98		PATJ	-1.20045		EIF2S1	1.56237		TUBG1
RPL7A	-1.08424		SLC2A6	1.07		UBE2C	-2.52232					RIN2	1.48465		MXD1	-1.22671		RPL36	5.17		BACE1	-1.19412		STRN	1.67922		MEGF6	-1.04276		SLC38A10	1.20011		IGLV1-44	2.92		GLDC	1.78606		MESDC2	1.44432		ACSL3
LILRA6	1.20135		PLCH2	-4.1		KIAA1147	-1.91146					STK17A	-1.0105		MRPL22	1.12259		COMMD3	1.13		CAPN5	-1.24172		SNX12	1.5878		NCOA3	1.3821		RASSF3	-1.08244		EIF4E	1.14		KLF11	-1.07627		POC1A	1.39055		TRIM5
SELENBP1	-2.52316		ZNF395	-1.24		DNTT	-2.89048					TLR7	1.03893		DERL3	1.46721		SORL1	-1.63		SEC11C	1.47817		MRPS18A	1.20763		LOC100505564	-1.0621		SNN	-1.13709		SCARB2	1.24		LOC102724714	-1.14703		NHLRC3	1.26811		PSMG3
CARD6	1.26763		SRC	1.27		TTTY19	-3.01497					PIK3IP1	-1.12076		SNRPD1	1.26247		NUP35	5.21		MARCH8	-1.64004		PSEN2	1.70029		NAP1L1	-1.01163		HCAR3	-1.46491		PDZD11	1.15		TNRC6C	-1.05776		CDKN3	3.2305		POLE2
CTSK	-1.36102		PIK3IP1	-1.22		BCL2A1	2.59872					RSRP1	-1.12926		RGS16	1.19287		MRPS30	1.42		ADAMTS4	-1.60789		WASH7P	-1.45952		MTMR11	-1.26409		TUBA1A	-1.01983		FH	1.19		IGHV4-31///IGHM///IGHG3///IGHG1///IGHD///IGHA1	2.45612		FAM129A	-1.43916		OLFML3
FAM101B	-1.54011		C1QC	4.3		TARS2	1.92702					CSDE1	-1.04906		FECH	-1.44899		GGCT	5.61		MIR99AHG	-1.18013		DPM2	-1.349		KLHDC1	-1.09528		F13A1	-1.38981		DDB2	1.02		SPRED1	-1.25451		GAS6	2.43066		SIGLEC9
ICAM1	1.59206		CD300A	1.32		MSMP	-2.43313					PRKACB	-1.00332		PLPPR2	-1.17594		NDUFA12	1.32		CAMK1D	-1.27429		MS4A4A	3.13027		SMIM14	-1.14047		PPOX	1.23887		UBBP2	-1.56		ARAP3	-1.00147		LMAN2	1.55385		ABCD1
LGALSL	1.72303		CD96	-1.72		DPCR1	2.55316					CKAP2///IGLV@///IGLC1	1.30274		NETO1	-1.32408		AUNIP	5.31		VGLL3	-1.05733		MYDGF	1.60155		ENTPD1	1.59356		PFDN5	-1.03617		MARCH2	-1.58		SH3BGRL2	-1.59134		GABBR1	-1.37412		GBP1
OSCAR	1.02776		AXL	3.23		RAB20	1.82222					CKAP2///IGLC1	1.28616		CYP11A1	-1.03424		KLHDC4	1.05		DPF1	-1.3932		SAPCD2	1.87575		ZFHX3	-1.25712		SDPR	-1.43225		VAMP5	1.46		NAAA	-1.01076		FRY	-1.7394		ICAM1
IFT52	-1.03379		PLAC8	1.9		TRIM56	1.9621					PBK	1.26679		DENND2C	1.25193		PITHD1	-1.3		ADGRG2	-1.02862		HNRNPA1	2.26097		LOC101060817///GCSH	1.06188		LRRFIP1	-1.03045		WARS2	1.56		DEPDC1B	1.72658		DHFR	2.37296		MCEMP1
SFXN1	-1.01032		DNAJC1	1.07		SLC41A3	-1.3175					MIR3945HG	1.0028		LTB	-1.17456		CDK1	5.49		IGFBP5	-1.02947		KRT1	-3.43003		NRG1	-1.8903		IER5	-1.36563		RFX2	-2.28		GGH	2.33378		FNDC3B	1.63287		MDK
POLR1E	-1.06168		SEPT6	-1.19		RASSF1	-3.02173					SLC35F6///CENPA	1.04567		UAP1	1.57861		MRPL1	1.89		DAW1	-1.02116		RFX5	-1.58614		C19orf33	-1.47184		EPRS	1.15444		CLEC2D	1.57		IGF1	1.41434		TGFBR2	-1.06146		CLEC4D
NACC2	1.17864		HIST1H2AE	1.88		TMEM220	-2.75312					PRKCQ-AS1	-1.03599		LMTK2	1.06044		SCARB2	1.04		SNCA	-2.85181		MCAT	1.37126		ZNF571	-1.00805		SRSF5	-1.17147		STMN1	1.81		DUSP5	1.46152		RAB3D	-1.25512		IQCG
FECH	-1.80788		BCL2A1	2.03		ETV6	1.58255					DOCK4	1.04517		CDC7	1.07562		PFKP	1.07		CCDC167	1.04593		SCGN	-2.76302		AFF3	-1.60559		TRBV27	-1.44178		FAM134A	-1.11		SDK2	-1.00388		UBXN4	1.15614		CLEC1B
NSG1	-1.37616		AMBRA1	1.97		AKAP12	-2.40961					TSPYL1	-1.02213		MTFR2	1.42832		ZBTB32	5		TPM1	-1.43499		PRC1	1.9858		HYOU1	1.0474		MPL	-1.09367		FARSA	1.09		UBR5-AS1	-1.10506		KIF4A	3.2166		C3AR1
CASP7	1.05659		NECTIN2	2.91		KIR2DL4	3.00599					MT2A	1.19971		SNRPG	1.01181		SKA1	3.3		KRT1	-2.77697		PPP2R1B	1.66983		LOC101930404///SNORD116-28///SNORD115-26///SNORD115-13///SNORD115-7///SNORD116-22///SNORD116-4///PWARSN///SNORD107///IPW	-1.06537		SEC11C	1.18292		CHCHD7	1.36		SPCS3	1.57834		GINS1	3.28927		FNDC3A
COL9A2	1.12986		KLRK1	-1.63		ABCC6	-2.9524					IGHV3-23///IGHV4-31///IGHM///IGHG3///IGHG1///IGHD///IGHA1///IGH	1.13778		FKBP14	1.15572		GPRC5D	5.95		CERS1	-1.5042		FOXM1	1.93991		LOC100293211///IGHV4-31///IGHM///IGHG3///IGHG1///IGHA1	1.60295		GPR183	-1.02589		HNRNPA2B1	1.46		MT1G	1.01355		GALNT2	2.18115		HIST1H3H
FANCL	1.0444		MCL1	1.35		ATAD1	1.59199					MT1X	1.1322		GYPE	-2.3683		PES1	1.13		TBC1D4	-1.42332		UBFD1	1.7773		PALM2-AKAP2///AKAP2	1.24086		PLS3	1.24722		GABPB1	1.15		THCAT158	-1.22766		CENPW	2.75548		ATP5G1
ARHGAP27	1.40997		OSCAR	1.27		ANKS3	-2.60193					ARID1B	-1.01013		SLC6A6	-1.08299		PRMT5	1.02		DCAF4L1	-1.0468		FAM83A-AS1	-4.3623		AMPD1	1.13955		LOC100293211///IGHV4-31///IGHM///IGHG3///IGHG1///IGHA1	1.07542		EPB42	-3.38		SWAP70	-1.06659		UBXN2B	-1.11683		BLVRB
ABCB1	-1.00434		CAPG	1.17		CABYR	-2.32156					IGLJ3///CKAP2	1.09687		GPR146	-1.24472		CCDC137	5		SPRYD3	-1.72386		HARS	1.12685		TNFRSF10C	-1.78387		LOC254896///TNFRSF10C	-1.02305		SPDL1	1.94		LY6E	1.22895		PSMC2	1.20219		E2F1
ALDH5A1	-1.51368		LDLR	1.15		SLAMF7	2.64467					TMC8	-1.07628		IMMP1L	1.14522		HBG2	-2.7		MAP3K7CL	-1.16801		CCER1	-1.37622		HIBCH	1.24921		KLRB1	-1.32631		GLRX2	1.21		SLC16A14	2.12594		2004-08-01	-1.44907		ADORA2B
EVI2A	1.15184		CD52	-1.36		PCDH18	-2.48044					TBL1XR1	-1.06349		RPL41	1.10735		SLC25A10	5.63		KY	1.19109		SPCS3	2.30406		OGFRL1	-1.37593		ELOVL3	1.13108		EXOSC2	1.55		SLC25A43	-1.21301		SMARCA4	1.17632		KIF4A
FCRL2	-1.29652		HSH2D	1.29		PRKDC	-1.62917					SNORD83B///SNORD139///RPL3	-1.29014		MUC1	1.35328		CFB	4.82		EYA4	-1.19172		C1GALT1C1	1.45665		TMEM200A	1.48707		C12orf57	-1.15891		SLC48A1	-1.34		PCDH9	-1.18858		IFI27	2.85891		ATAD2
MYB	-1.1437		STRADB	-1.92		ADK	-3.16181					KLRC4-KLRK1///KLRK1	-1.04627		P2RY6	1.03101		MB21D1	4.51		HSD11B2	-1.62704		TNFRSF17	3.4167		ST6GALNAC4	1.31204		IGHV3-23///IGHV4-31///IGHM///IGHG3///IGHG1///IGHA2///IGHA1	1.74171		MRPL22	1.27		CEP128	1.2021		YPEL3	-1.30204		SPAG5
MICALCL	-1.56187		MGLL	1.72		AK1	-1.46418					IGHV4-31///IGHM///IGHG4///IGHG3///IGHG1///IGHD///IGHA2///IGHA1	1.17149		CA1	-2.16627		SYNCRIP	2.94		NTF3	-1.41252		CHAF1A	1.824		PAICS	1.12351		TREM1	-1.22941		PPIL1	1.79		TMEM43	-1.1997		FOXP1	-1.22422		COX7B
METRNL	1.13829		WSB1	2.64		PPM1L	3.45914					CAMK4	-1.02422		GLI4	1.11064		CDCA4	1.32		SOST	-1.45967		NT5E	-1.87052		FCGR2A	-1.3669		BCL10	-1.06971		MYDGF	2.03		TBC1D4	-1.00093		COQ7	1.30141		TMEM204
FAM104A	-1.08855		SH2D1A	-1.39		TOP1MT	-2.41253					ISG20	1.01518		SLC48A1	-1.02939		SLPI	-1.73		ZNF300	-1.16183		VIMP	1.15613		TMX2-CTNND1///CTNND1	-1.11838		CD9	-1.00659		MLEC	1.64		SLC1A4	1.07264		HSDL2	-1.30166		ATF3
COCH	-1.43362		PNPT1	2.45		FLVCR2	1.52073					LINC01578	-1.11504		KDM4B	-1.27263		EMC1	4.56		PTHLH	-1.00019		LMNB1	1.13522		SLC38A10	1.6628		CCR2	1.01737		DONSON	1.86		SPATS2	1.42062		GUF1	1.8933		CCL2
RHBDD3	1.10387		BSG	-1.31		TMIGD1	-2.71143					VPS13C	-1.11908		TCN2	1.68374		GEMIN6	1.19		PLLP	-1.22523		MAP7	-2.53253		UBE2S	1.27671		MAP3K7CL	-1.38657		LOC100290557	2.99		IFI44	1.51547		RPRD1A	-1.06228		PTPRC
IFI16	1.10435		PLA2G4C	4.62		PRPSAP1	-1.02119					SPTLC2	1.13597		DEFA1B	-2.26607		GATB	4.31		MAPKAPK2	1.13866		NR1D1	-1.51769		B4GALT1	1.2086		SEC22B	-1.03552		BRIP1	2.22		KLHL24	-1.03758		ZBTB44	-1.87766		MAN1A1
RPL39	-1.1837		CD274	4.83		SLC26A7	-2.37625					RNASE2	1.36994		HIST2H2AC	1.05654		C16orf59	1.39		B3GAT1	-1.05639		PROS1	-2.43715		HVCN1	-1.06933		SMIM14	-1.24616		RXRA	-1.93		TNFRSF17	2.33779		KLRB1	-1.44449		CCL26
ASGR2	1.15523		TCF7	-1.49		GPATCH2	-2.70239					CEP55	1.12703		CAPN5	-1.03456		ZDHHC18	-1.5		SERTAD4	-1.39154		SRPK2	-1.04468		RAB30	1.04807		MIR7110///PDIA5	1.01053		MRPS18B	1.09		NAP1L3	-1.00776		STIL	2.73178		IRF7
RSPH9	1.10165		BIN1	-1.14		P2RY2	-2.85258					SNORA21///RPL23	-1.00584		ASF1B	1.06645		C14orf166	1.13		CREB5	-1.39718		ENPP2	1.81564		DNAJC9	1.06178		FOS	-1.28316		ARL17A	1.54		SPAG4	1.11593		CKS2	2.46496		JSRP1
DAB2	1.12156		RAB8B	3.85		OR8J3	-2.58548					HRASLS2	1.05193		RILP	-1.22401		CDCA2	5.31		CDCA3	2.14787		SCARNA12	-1.45986		ALDH1A1	-1.71124		EAF2	1.03409		POLD1	1.23		TMEM133	1.46065		FRMD4A	-1.77288		UAP1
TPGS2	-1.33081		TNFRSF25	-1.24		EPM2AIP1	-1.25969					TCF7	-1.16034		IRF4	1.09678		RMI2	2.9		FBN1	-1.2748		DNAJB2	-1.2487		PKIG	-1.05187		LY75-CD302///CD302///LY75	-1.50301		EZH2	1.8		WDHD1	1.00529		RACGAP1	2.36307		CMPK2
C19orf35	1.07698		ADM	1.69		OR10W1	-2.78762					TRBV27	-1.19053		HEY1	-1.0275		FGF18	-2.23		IRS4	-1.05064		LGMN	1.61682		MS4A1	-1.66677		FAM69A	1.00719		SRPRB	2.42		UBE2S	1.23668		KSR1	-1.23444		SMC1A
SNCA	-1.95733		RPL26	-1.13		MAFB	1.92265					MIR3654///EEF1G	-1.02245		MAN1A1	1.22848		SEC22C	4.1		CACNA2D3	-1.75554		UBB	-1.01734		CCR10	1.54716		HES1	-1.55821		DPAGT1	1.44		INAFM2	-1.08002		TMEM164	-1.44531		SEC24D
TIMP2	1.00112		TMEM123	1.52		ASPRV1	3.03377					BMS1P20	1.1783		CXCR1	-1.57839		LRRC59	1.78		ATF3	1.87737		TIFA	1.18735		LOC101928195///LOC100996643///MTHFD1L	1.30075		SNORD3D///SNORD3C///SNORD3B-2///SNORD3A///SNORD3B-1	-1.91562		HSP90B1	1.52		PCNA	1.24535		ABCC5	-1.09652		EVI2A
CCDC24	1.21549		RRAGD	1.09		TAP1	1.51796					SGK1	-1.24182		ZCCHC14	-1.03134		TNNT1	3.69		ANKRD29	-1.09921		MIR877	-1.23832		LOC102724714	-1.1738		FOLR3	-1.22029		TOR3A	1.17		NUDT3	-1.14375		HIPK2	1.34241		TXNDC5
HABP4	-1.18629		GP9	1.34		RBCK1	1.77107					CCL5	-1.23031		ELMOD2	1.06066		CDKN1A	1.18		TPD52L3	-1.50421		SEMA6B	-1.83583		RNF144B	-1.12447		NET1	1.06548		FKBP1B	-2		SLC7A5	1.17703		TMX1	1.16394		XRCC3
BATF3	1.04578		GP1BA	2.93		NAGK	1.66076					SHCBP1	1.14321		CADM1	1.42157		PSMA3	1.88		RNF14	-1.11102		ELL2	2.39271		PCDH9	-1.23504		CD69	-1.04299		TRIM58	-2.32		SLC7A6	-1.02814		RNF144A	-1.10175		SOCS1
ADPRH	1.00882		IRAK3	1.01		PKP4	-1.73256					PFDN5	-1.13909		BPGM	-1.30941		CALU	2.1		SORBS2	-1.09031		ARHGEF39	1.53738		ANKRD50	-1.13758		SPX	-1.46641		INPP5K	-1.05		MYDGF	1.49558		AURKA	2.84441		DHFR
SLFN12	1.04242		XAF1	1.93		SNORD48	-2.39365					SLC25A6	-1.07356		TNFSF13	-1.23925		NOL7	1.17		PLPP2	-1.32196		PDIA5	2.29484		EFHC2	-1.05669		IL1B	-1.85232		EHD4	1.32		LAMC1	1.28434		SMARCA5	1.20245		RAI1
SLC25A15	-1.149		FAR2	1.32		NFIL3	2.24036					SNORD50B///SNHG5///SNORD50A	-1.03731		VNN2	-1.05972		KDELC2	5.01		HIPK3	-1.14065		UCHL1	2.97036		MFAP3L	-2.24343		CD44	-1.11266		IL1RAP	-1.93		IGHV3-23///IGHV4-31///IGHM///IGHG4///IGHG3///IGHG1///IGHD///IGHA2///IGHA1///IGH	2.43612		QDPR	1.30444		FAM159A
PLEKHA1	-1.16775		TRAF1	-1.24		KCMF1	2.2883								SIX5	1.32951		IRF4	2.95		DNAJC12	-1.05013		ABCB9	2.21728		EPHA4	-1.02777		HCK	-1.16995		MRPS16	1.39		FOXP1	-1.04031		JAZF1	-3.60174		DOCK7
KSR1	1.14638		DGAT2	-1.18		BPHL	-1.11402								CCL1	1.21907		AHSP	-1.94		NUSAP1	1.59965		BAK1	1.72323		CSF3R	-1.14907		CD83	-1.29155		ARL1	1.35		TRAF5	-1.0671		GLUL	-2.8634		LY96
RPS15A	-1.0652		SLC38A1	-1.05		PDLIM4	-2.32244								RPS27L	1.14054		RPS6KA5	-1.18		LAS1L	1.03259		NME1	1.5719		WLS	-1.40507		RAB31	-1.0459		NHLRC3	1.25		LOC101929272	1.98469		WDHD1	1.67041		MRPS33
TP53I3	1.41257		CYSTM1	1.38		HEXDC	2.04897								KHDRBS1	1.09598		CD59	1.11		ARAP3	-1.13925		MCHR1	-1.38021		SH3BGRL2	-1.6395		NLRP3	-1.05544		CD302	-1.34		MICU3	-1.00147		SEC24A	2.84939		KRT23
SPSB1	1.40274		MYBPC3	1.32		AHNAK	-1.24243								NAMPT	-1.10774		CENPF	5.36		ROR1	-1.05108		CCNA2	2.06463		PRIM1	1.03099		MALAT1	-1.0942		AIFM1	1.27		MPRIP	-1.10297		SLC45A4	-2.14042		PPP1R1B
HYAL2	1.05543		TSC22D1	2.63		GAMT	-1.97813								FCER1A	-1.71044		SLC6A8	-3.47		PPFIBP1	-1.41313		TRIP13	2.55525		SLC35F2	1.13096		HGD	-1.09852		PRPF38A	1.04		SLC2A5	1.98964		PSAT1	2.54861		FAM101B
EPB41	-1.23421		HPD	4.76		KIRREL2	-2.65658								SULF2	-1.09599		PDXK	1.23		PRICKLE1	1.27484		HIST1H2BF	1.88754		GNAQ	-1.09362		TNFRSF17	1.78773		STAP2	1.18		FAM43A	-1.02213		PDIA6	2.16113		CHPF
SNTA1	-1.11836		NBN	1.32		B4GAT1	-2.61241								NADK	-1.00306		NDUFB4	1.15		IFI6	1.45024		MAPRE3	-1.08781		S100Z	-1.0709		PPBP	-1.34929		HIST1H4J///HIST1H4K	1.29		IGHM///IGHG1///IGHA1	2.00151		LOC100290557	3.38938		LGALS3BP
SECTM1	1.31284		FLVCR2	1.58		PLEKHA7	-2.52061								TNFSF14	-1.02726		RWDD1	1.14		SLC16A13	-1.72831		BCR	-2.05213		MPL	-1.52326		HLA-DMB	-1.16108		MBNL1-AS1	-1.06		CST3	-1.03461		PLEK2	-2.58385		PNMA3
PDLIM7	1.0851		PMAIP1	1.73		EXOC3L1	3.62082								ALPL	-1.73235		DYRK4	1.38		RYK	-1.01561		COL6A4P2	-1.78133		PLEKHA1	-1.00194		MYDGF	1.01742		RTN4IP1	1.46		LOC102725526///IGHV4-31///IGHM///IGHG3///IGHG2///IGHG1///IGHA2///IGHA1///IGH	2.47572		ALG10	2.10913		SEC11C
STARD8	1.30846		BAK1	1.29		C15orf48	3.87701								SLC39A14	1.03111		KDM4B	-1.15		NT5E	-1.2326		FAM83F	-1.42549		FTH1	-1.31796		IGKC	1.52286		DEPDC1	2.51		EIF3F	-1.13504		RGS16	2.08		TNFSF10
GALNS	1.23743		LDHB	-1.16		C3AR1	2.90162								CPPED1	-1.04519		OIP5	6.02		VWCE	-2.4426		MPP1	-1.35843		PECAM1	-1.41039		HLA-DPA1	-1.11396		MZB1	3.8		ITGB2-AS1	-1.04118		MAP4K4	-1.02868		CACNA1A
ZG16B	1.43146		MS4A4A	4.81		RNH1	1.19145								ACPP	-1.22195		NOP16	1.25		ITPRIPL1	-1.36605		PNPLA7	-1.36253		PLXDC1	-1.12566		BACH2	-1.05359		RPEL1///RPE	1.42		SATB1	-1.05711		PRIM1	1.78414		CYP27A1
FAM46C	-1.14394		TOR3A	1.14		FBXW8	-2.42537								SIAE	1.17095		AGK	1.15		NAP1L1	-1.00918		ASPM	2.19947		ALDH2	-1.15628		EZH2	1.04362		IVD	1.03		KLRB1	-1.43561		ARRB1	-1.02875		AURKB
CACNG6	-1.41756		MB21D1	4.22		PRMT8	3.10821								CTXN1	-1.30771		RAD51C	3.87		LYPD3	-1.16445		TXNDC11	1.53281		ARRB1	-1.10477		LOC105376805	-1.0886		TMEM110	1.25		B9D1	1.52658		HSPBAP1	-1.12234		HP
BIN1	-1.01183		CD27	-1.38		HIST1H3F	2.13683								PARP2	1.16057		MBOAT2	-1.1		FITM2	1.1315		CXCL16	-1.76578		BANK1	-1.15992		DUSP2	-1.10391		SPAG5	2.4		LOC101930404///SNORD116-28///SNORD115-26///SNORD115-13///SNORD115-7///SNORD116-22///SNORD116-4///PWARSN///SNORD107///IPW	-1.08964		PTGER4	-1.35245		FAM98A
SIRPG	-1.03312		RPS3A	-1.5		OLFML3	2.69224								RPGRIP1	-1.56407		HAND2-AS1	-3.62		SLC43A3	-1.14731		PXMP4	-1.70584		TXNDC11	1.49104		LAMP3	1.09671		LAG3	2.16		SPATS2L	1.58486		COG1	-1.13732		SEPT4
CD2AP	1.26759		TFEC	2.74		CPZ	-2.35655								RFC3	1.15328		CCR2	1.29		TACC2	-1.06824		PTPRO	1.8683		LEPROT	-1.15726		NR4A2	-1.2887		F13A1	-1.43		TPM1	-1.44124		KIF15	3.22742		TMCC2
SLITRK4	1.28932		LYSMD2	1.3		SBK1	3.66265								GAL3ST4	-1.00749		GRINA	-1.31		CCNT2	-1.37242		ZXDC	-1.00095		PPOX	1.72357		TCL1A	-1.22947		MANEA	2.7		ENPP5	-1.02214		PYGL	-1.506		RNF138
DDB2	1.15313		RMI2	2.56		IGFL1	-2.29796								CCR3	-1.10004		SRP54	1.02		PPP1CB	-1.05467		LINC01235	-1.51756		RMI2	1.13155		GNG11	-1.45926		RAD18	1.46		LGALS3BP	1.44309		DEPDC1	2.77451		PMAIP1
MTHFD2	1.30319		HK3	1.13		MCM7	-2.80214								ANAPC10	1.25339		ATF5	1.1		RPL21	-1.15572		DIO3OS	-1.9584		TRIQK	-1.0136		IGLJ3///IGLV@///IGLC1	1.78141		MPP1	-1.76		SNN	-1.06584		CD300LB	-1.1652		CLDN23
PSG9	1.42541		RNF19B	1.44		AXIN2	-3.32013								ANKRD50	-1.05096		SNRPE	1.49		KLC3	-2.13367		DHX58	1.9025		SPX	-2.23338		SGK1	-1.16992		ZBTB32	1.25		MET	1.3137		CYB5B	1.17566		GOLM1
C17orf58	1.01025		CDK17	4.64		GPM6A	-2.6666								GRINA	-1.22736		KTI12	1.19		IL37	1.13454		HOXC10	-2.1777		CDC23	1.05581		JMJD1C	-1.11461		FAM101B	-1.23		SLC38A10	1.32241		PTTG1	2.61059		DEFA1B
CYP27A1	-1.61157		CD3E	-1.13		SYT8	-2.61738								CACNG6	-1.28701		PPM1K	1.18		SERPING1	2.13267		FCRLA	-1.14606		RACGAP1	1.65044		TMED2	1.00137		BLVRB	-1.97		TEX9	1.48951		RMND5A	-1.18511		CMKLR1
ZAK	-1.06224		XPO1	1.15		SULT1A1	-2.69704								RNA28S5	-1.48204		ATP1A1	1.02		VMO1	-1.25367		GBP1	1.64543		FCGRT	-1.04843		TRIM4	-1.11557		USO1	1.55		FBLN5	-1.04592		LAG3	1.55059		SERPING1
PIP4K2A	-1.34412		GOLGA8A	-1.59		ZNF519	-2.53895								CCNE2	1.19543		TNFRSF10C	-1.6		MRPL16	1.12557		HRAS	1.50295		DNAJC3	1.32157		PCNA	1.12213		IDS	-1.46		TCP11L2	-1.0448		TTK	3.6658		KIAA0101
TESC	-1.4031		ITM2A	-1.16		CYP2D7	-2.75249								ABCB8	1.11853		SSBP1	1.07		LMNA	-1.08596		MYO3B	-1.32038		ZBP1	1.02134		PYGL	-1.02593		EIF5B	1.14		SETD6	-1.07148		MANEA	3.36101		SAMD4A
BACE2	-1.37523		LTBR	1.21		PPIL2	2.41129								SPATS2L	1.21643		ATOX1	1.37		CASS4	-1.42343		RELL1	-1.15679		EGR1	-1.59007		TUBB1	-1.34169		WDR41	1.03		PLK4	1.47914		SERPINA1	-1.25799		TUFT1
ACVRL1	1.00482		SH3GLB1	1.67		BCAS4	-1.86698								CXCR3	1.04467		HMGB2	1.53		CTSE	-1.36175		PSMD6	1.22033		LARP4	1.20768		MIR8071-2///MIR8071-1///IGHV4-31///IGHM///IGHG2///IGHG1	1.59941		UBB	-1.67		MCM2	1.44033		CNOT1	1.81682		PTTG1
LEF1	-1.19307		TOP2B	-1.02		ARHGEF11	1.74395								SLC43A2	-1.0134		BUB1B	5.89		IL24	-1.32173		LOC101927690	-1.57034		NT5E	-1.36912		PROK2	-1.28604		MND1	2.21		AMIGO3///GMPPB	1.05361		CCDC51	1.19374		ABCA1
FAM159A	-1.64119		NDC80	3.89		GREB1	-2.81657								PSMD11	1.09132		TGM3	-1.7		ZNF559	-1.08332		JCHAIN	2.76471		EPT1	1.18852		LOC101060835///HLA-DQB1	-1.02118		ACAT1	1.39		HOOK3	-1.11341		STAP2	1.29177		TYMS
ZNF789	-1.15985		PAM	1.08		APOBEC3F	1.5675								RRBP1	1.16153		G0S2	3.55		CXCL5	-1.7253		SLC48A1	-1.18266		NOG	-1.67242		BHLHE41	1.00007		RRBP1	1.82		BFSP2	1.20488		PIR	1.46559		SLC25A4
CYSTM1	1.08919		SQSTM1	1.01		ANKLE1	1.85506								DHX35	1.06437		AP2A1	-1.49		LGMN	1.07816		RTCA	1.03369		C1QB	1.60393		PNRC1	-1.06173		LOC284454	-1.53		CCDC65	-1.03693		PHACTR4	1.03725		SNRPD1
SLC14A1	-1.68538		CCL3	4.26		TPRG1	-2.61552								MGAM	-1.25789		GALE	3.48		NOG	-1.31385		RBMY2FP	1.2851		SLC24A4	-1.38201		NFKBIZ	-1.19146		SEPT2	1.22		PKHD1L1	1.80864		INPP5A	-1.25634		PRIM2
LMO2	1.21543		LY9	-1.01		BEX2	-2.08927								HBG1	-2.02448		TCN2	2.26		DNAJC3	1.68578		TAF1B	1.56346		LOC202025	-1.02311		RGS18	-1.29107		UCHL1	2.53		MGAT4A	-1.03273		AARS	1.81585		SMOX
RNF10	-1.23248		CLU	1.43		ZC3HAV1	2.05982								PACSIN1	1.08887		MIER2	-2.05		HECTD2	-1.1009		EEF1B2	1.57554		IGF2BP2	-1.12167		NFKBIA	-1.25399		GMPR	-2.34		FAM83D	1.22961		SPAG5	2.6426		NUDT16P1
HIST1H1T	1.01407		LMNB1	2.93		MRPS6	-1.20503								LYL1	-1.00653		RUVBL1	1.05		C5orf34	-1.10398		KIAA0226L	-1.27119		CTDSPL	-1.25929		ZNF595	-1.29131		CDC42BPA	-2.08		DCPS	1.03245		ARHGAP9	-1.23779		OASL
FAM210B	-1.59525		ADCY4	1.13		HIST1H2BE	2.9049								OSBP2	-1.67817		MAP2K3	-1.42		TOM1L1	-1.25197		HNRNPKP3	-1.63892		ZNF185	-1.23776		CXCR2	-1.23594		FARSB	1.18		MPL	-1.45379		ZBTB32	1.44942		KIAA0319L
ZNF442	1.18613		RPGRIP1	-4		EFNA1	-3.0757								OLIG1	-1.07725		CDCA8	3.82		EAF2	1.604		FAM64A	1.95405		CMTM2	-1.81195		DEFB1	1.08771		PIGF	1.38		CYLD	-1.10517		CCNB1	3.41927		AURKA
CEPT1	1.10253		EPB42	-1.85		DDX42	-2.38032								HBG2	-2.03267		FKBP2	4.72		SPRED1	-1.51102		XBP1	1.4273		LOC101060835///HLA-DQB1	-1.33074		RGS2	-1.11955		RILP	-1.57		KIF11	2.03272		TMCC3	-1.77535		OVGP1
PIM3	1.21242		HSPB1	1.08		HCRTR2	-2.76393								RPL8	1.03148		CPSF3	1.1		RARB	-1.02577		SMIM4	1.01731		SRM	1.21676		NRGN	-1.08168		DTYMK	1.54		PRR5L	-1.0154		EXOSC2	1.4863		RNF168
PTPN6	1.23162		CDKN1C	1.52		BCKDHB	-2.34055								OR10G3	-1.09417		KIF4A	4.91		INTU	-1.01418		MTFP1	1.30831		SDPR	-2.20531		LOC105371967	-1.00299		PPIB	1.05		NCOA3	1.12406		LOC283588	-1.24656		ORC1
ADIPOR1	-1.17249		POLR1E	-1.12		CDK5RAP1	-2.18628								YWHAE	1.08366		COX17	1.26		C19orf33	-2.24038		VRK2	1.30269		PLA2G7	-1.28377		NAMPT	-1.04126		KPNA2	1.54		FKBP11	1.71734		CSE1L	1.85177		OAS3
TTC26	1.06116		APOL1	4.56		RPL39	-1.7031								LSM3	1.04868		NET1	2.44		NME2	-1.06005		GPR162	-1.82		IGLJ3///IGLV@///IGLC1	2.58906		CTSS	-1.20631		CENPE	2.65		ZFP36L1	-1.18882		PUS7L	1.32133		AXIN2
ST3GAL6	1.11562		RNF10	-1.22		SEH1L	-1.53087								CENPW	1.46355		SARNP	1.05		AOC2	-1.27823		IFIH1	1.55145		UGGT1	1.0583		RSRP1	-1.04148		VANGL1	1.13		STAG3L2///STAG3L3///TRIM73	-1.00719		CENPM	2.5241		CLEC6A
RALGPS1	-1.12786		ACSL1	1.16		WARS	2.12545								OTOF	1.31426		FMC1	1.18		SLC1A4	1.03104		ATP5G3	1.74551		CALR	1.2145		VNN2	-1.07948		LOC100290146///IGHV3-23///IGHM///IGHG4///IGHG3///IGHG1///IGHD///IGHA2///IGHA1///IGH	3.48		FCRL5	1.35084		ACOT13	1.24617		CCNB1
PFKFB2	-1.25042		VPREB3	-2.49		SIVA1	-1.01525								FLCN	-1.04443		PAAF1	1.14		OPA3	1.10326		RFC4	1.22118		MIR24-2///MIR23A///LOC284454	-1.63529		SRGN	-1.11192		GRWD1	1.33		F13A1	-1.67845		BLVRB	-2.26898		OAS1
CD300C	1.33632		CA4	-2.08		IQCA1	-2.32601								FAM72D	1.3499		GCNT3	-2.6		ISG20	1.03881		LY6G5B	-1.45717		PRDM1	1.30878		DUSP1	-1.07892		RNF11	-1.08		GPRASP1	-1.12262		CDC42BPA	-2.31522		HLA-G
PPIE	-1.18501		PILRA	1.3		IL1RL1	-2.34398								UQCRB	1.0233		RPS27L	1.86		ARFGEF2	1.30189		ALDOA	-1.95464		FAM46C	1.69117		LST1	-1.03422		GPATCH4	1.82		LOC101060363///PPIA	-1.00687		CDC25A	2.69992		BMP6
HCAR2	1.12088		DPH3	1.8		GPIHBP1	-2.71514								PPIL2	-1.12522		WARS	1.17		NT5DC2	1.47851		RPP25	1.21278		LINC00926	-1.66251		IGKV1OR2-118	1.37105		ANKRD44	1.4		SDF2L1	1.35707		EMC7	1.1462		SDSL
IGFBP4	1.3133		FLCN	1.13		NTRK1	-2.81669								RPS21	1.04778		PBK	5.67		HSP90B1	1.20408		MYBPH	-1.8372		F13A1	-1.86163		DPYD	-1.06473		IFI27L1	1.6		PROS1	-1.35769		PSMA3	1.19951		CCNB2
BLOC1S2	1.0027		S100A6	1.62		TSPAN14	1.76748								KCNJ2	-1.10625		TMEM97	2.13		ZNF331	-1.25389		HBE1	-2.95833		STX3	-1.01233		CTSZ	-1.09777		UCHL5	1.5		OASL	1.53499		SLC6A10PB///SLC6A10P///SLC6A8	-2.55852		FRMD3
DOCK7	1.43594		USP25	4.43		CHST1	2.19468								MANEA	1.06929		HABP2	-3.67		DYRK2	-1.10009		TMED10P1	1.1743		BHLHE41	1.54603		HLA-DQA1	-1.46837		CHST12	1.11		IGLJ3///IGLV@///IGLC1	2.23283		SLC27A2	1.65582		TCN1
SLC25A39	-1.3061		FUT4	1.95		SRF	-1.29024								OLFML3	-1.07401		FECH	-2.35		NOC2L	1.11923		NCOA7	1.3879		C4orf46	1.16062		ALOX5	-1.10713		CD59	1.49		FTH1	-1.03172		GLS	1.77315		TOP2A
GYPC	-1.12445		FCGR1A	4.94		LMO2	2.66444								SNX5	1.03957		BIK	2.42		MROH8	-2.23603		PSMB8	1.01724		MIR8071-2///MIR8071-1///IGHV4-31///IGHM///IGHG2///IGHG1	2.33831		OPHN1	-1.02294		LINC00467	1.4		JAML	-1.08866		SKA2	1.95346		BATF2
ACKR3	-1.37902		MARCKS	4.78		IFI44	2.5945								HS3ST6	-1.27145		SMC2	5.4		ZMYM3	1.10662		PLA2G16	1.21809		NELL2	-1.26716		NAPSB	-1.02144		YKT6	1.25		SUGT1	-1.08875		MRPL17	1.10428		FCER1A
PI4K2B	1.03108		CNNM3	-1.26		AKAP4	-2.82758								ALG5	1.02583		RILP	-1.33		FNDC4	-1.19475		UAP1	1.85118		CD200	-1.1216		HBD	-1.14048		LOC100291190///LOC100290320///IGHV4-31///IGHM///IGHG3///IGHG2///IGHG1///IGHD///IGHA2///IGHA1///IGH	2.59		TXNDC11	1.25637		COPB2	1.43084		CCDC151
RTN2	1.1552		RPL36A	-1.52		DPH2	-2.18907								FOXM1	1.01554		STAP1	2.25		TMEM56	-1.0876		MID2	-1.01837		SPINT2	-1.06776		HNMT	-1.12219		LOC100290557///IGLV1-44	3.46		LOC100293211	1.1565		CA1	-2.23809		LAMP3
RPS17	-1.09044		SFXN1	-1.72		IL1RN	2.30185								AVEN	1.01729		SLC25A33	1.14		CDH9	-1.11131		G6PC	-2.33162		GLCCI1	1.3771		RSAD2	1.32206		SFT2D2	1.08		CLEC4A	-1.11257		SEL1L	2.08198		KRTAP10-8
OCIAD2	-1.19473		PRKACB	-1.2		KLHL3	-2.54273								CABP1	-1.01737		SCAMP5	4.81		NECAB2	-1.30153		KDELR2	1.42862		UNC13B	1.00463		TGFBI	-1.27936		MT1E	1.69		BST2	1.04841		CREB3	1.01408		IFIT1
HOPX	-1.74345		HLA-DOB	-1.1		DNAJC18	-2.42003								DEFA4	-1.89522		MRPL39	1.45		NCDN	-1.0031		DPEP3	-1.77025		PDIA6	1.1825		GCA	-1.10004		MSH6	1.07		ABCB9	1.01225		TTC9	-1.17384		CDC20
MAP1A	1.0774		GPR183	-1.83		PPHLN1	-1.02548								MTURN	-1.03798		CHTF18	1.15		GNG10	-1.65452		NT5DC2	2.61025		MDFIC	1.18843		CCL3L3///CCL3L1///CCL3	-1.5021		PLEK2	-2.5		CD96	-1.09269		LOC284454	-1.83128		CEACAM1
MCEMP1	1.1432		CD3G	-1.23		PIGL	-2.26754								ISG15	1.19283		TRIM10	-2.71		PTPRS	-1.52975		WFS1	2.26683		ACOT7	1.10675		SRSF6	-1.01354		FOPNL	1.15		WDR37	-1.05884		DFFA	1.55813		TNFRSF17
ALPL	-1.3398		VPS9D1	1.02		AIFM2	-2.51482								ANKH	-1.19708		TLR7	1.05		P3H3	-1.04456		IDE	1.62745		PDZK1IP1	-1.36365		LOC100129518///SOD2	-1.35158		DSN1	1.01		MFAP3L	-2.10467		FOXO3B///FOXO3	-2.30034		RSAD2
ACPP	-1.19868		MRPL44	1.56		AAK1	-2.36911								WFS1	1.00785		CENPE	5.12		KIF2C	1.95799		SLC25A4	1.5238		LOC101927482	-1.10802		MIR3652///HSP90B1	1.08603		IDH2	1.34		SSR1	1.01682		GNAQ	-1.77636		EPAS1
TMOD1	-2.00974		TLE2	-1.21		TMEM261	-1.70185								DHFR	1.12058		TDP1	1.04		ADRA2A	-1.00624		PLD3	1.87893		RAB31	-1.08517		AHNAK	-1.10215		HAVCR2	1.44		IGHD	2.28494		MIB2	-1.04131		SLC33A1
PDGFRB	1.2683		APOBR	1.01		A1CF	-2.81528								DUSP1	-1.03548		MRPL40	5.56		PAPSS2	-1.09062		GUK1	-1.20488		ZSCAN18	-1.1838		IL1R2	-1.01622		CD1C	-1.76		SEC11C	1.45648		CHAF1A	1.65207		CYP51A1
CLEC6A	1.5567		ATL3	2.6		HIST1H4B	-2.36863								C19orf12	1.08639		BIRC5	3.63		ARHGAP39	-1.08648		NOXA1	-1.00052		IGHV4-31///IGHA1	1.50377		HBA2///HBA1	-1.35917		TTF2	1.65		PTCH1	-1.00667		PSPH	2.07144		TMEM158
DEFA1B	-1.79019		FYB	1.12		FGF5	-2.20614								XKR6	1.08171		COBLL1	5.55		NPHP1	-1.04538		MT1A	1.60192		TRBV27	-2.15169		JUND	-1.05989		SEC14L4	-1.49		SPARC	-1.32783		POLE2	2.85396		CCL8
GBP6	1.76481		ZNF684	3.62		MAP3K4	-1.05624								COBLL1	1.0788		MCOLN1	-1.32		TUSC3	-1.02695		PARP10	1.17953		SLC25A37	-1.28694		ANKRD22	1.45128		METTL2A///METTL2B	1.34		ADGRD1	-1.29204		ETFDH	1.27001		IFIT3
GNG7	-1.05346		CXCR3	-2.05		CALCB	-2.60412								FKBP8	-1.06166		HSPE1	1.47		KIAA0101	2.48856		C2orf49	1.66857		TNFSF8	-1.02702		CCL20	-1.63582		HIBCH	2.15		FAM111B	1.25733		ABCF2	1.05671		TNFAIP6
P2RX2	-1.1061		SECTM1	4.43		NLE1	-2.55941								PRSS33	-1.52894		ORC5	1.39		GSTT2	-1.09598		RNF44	-1.02667		INAFM2	-1.04057		TOP1	1.05651		GLS	1.47		IFI6	1.75863		IL1RAP	-2.19003		SH3BGRL2
CASD1	-1.04227		WDR54	-1.18		PLSCR1	2.90558								KATNBL1	-1.0026		MDH1	1.14		PCOLCE2	-1.30186		KIRREL3-AS2	-1.15147		LOC286052	-1.18558		IGHV1-69	1.11207		HNRNPA3///HNRNPA3P1	1.54		DPYSL2	-1.07463		OIP5	3.13832		IL1RN
NDUFAF1	1.34596		SIGLEC12	4.57		EIF2D	-1.1773								ELANE	-1.68443		MCM5	1.18		LOXL2	-1.69024		WARS	1.32976		FOXP1	-1.0046		HBB	-1.64065		LOC202025	-1.17		ATAD2	1.33566		SSH2	-1.77052
POLL	-1.18953		FZD2	1.66		ZDHHC9	-2.55189								FRY	-1.03005		WDR4	1.76		PI3	-3.00092		CROCCP3	-1.24209		CNPY3	-1.01448		ZFAS1	-1.14711		RAD54L	1.44		SPIB	-1.05648		ARRDC2	-1.07106
CD1A	-1.04		DMTN	-1.15		BIRC5	-2.86955								CAMK1G	1.10309		RNASE2	1.87		SIGLEC16	1.50887		HERC6	1.57646		AATBC	-1.23683					PPID	1.7		ANP32E	1.14526		ERCC1	-1.05837
DISC1	1.06223		KIAA1109	1.33		AFAP1	-2.23089								MBOAT2	-1.02813		CKAP2L	5.1		PPIB	1.28466		MRPL40	2.22075		SLC40A1	-1.32845					ATAD2	1.59		LRRN3	-1.36793		DNAJC9	1.79388
YBEY	-1.28731		SLC6A8	-2.21		LCE3E	-2.3998								LRG1	-1.0382		PLK1	1.89		DENND5B	1.53413		CCL2	4.28579		RGS13	2.08304					OGFRL1	-1.44		LOC100509457///HLA-DQA2///HLA-DQA1	-1.328		MND1	2.46504
TMEM204	-1.43357		LY96	1.33		MEP1B	1.75483								CTSG	-1.60234		LAP3	1.53		BANF2	-1.73191		MT2A	1.56156		BCL2L12	1.03185					LOC728392///NLRP1	-1.15		PHLDB2	-1.02707		HNRNPA2B1	1.30181
DPM2	-1.18803		CCL3L1	2.48		FAM102A	-2.64736								LGALSL	1.05047		ATP5C1	1.11		MTHFD1L	1.09668		GPR84	1.50473		SCML1	-1.1121					PNO1	1.49		IGLV6-57	1.47083		ZCCHC14	-1.1258
TGM2	-1.47167		DDX60	2.55		TGIF1	-2.32876								FFAR2	-1.29853		ORC1	4.35		ATP2B1	-1.41964		GOLGA8A	-1.04046		CPA3	-1.42392					IGLV2-23	3.01		NOTCH2NL	-1.10637		MCM10	3.41765
SLC4A1	-2.12061		GZMA	-1.1		LRRTM2	-2.43995								CXCR6	1.05097		CRLS1	1.94		RGS3	-1.04911		CCR2	1.11523		ZC3HAV1L	1.02866					LOC652493	2.76		MTURN	-1.59168		LRRCC1	1.50972
CCDC106	-1.10548		FBXO7	-1.17		RSPH9	2.47027								MEFV	-1.01253		THAP8	1.21		MAP4K1	1.35313		HIST2H2AA4	1.39439		CBX5	1.10994					CHPT1	-1.57		DDX11L2	-1.37526		ECT2	1.93903
TCP11L2	-1.04127		SLC25A13	3.12		CCR6	-2.5288								LSMEM1	-1.0435		MRPS21	1.38		IGSF3	-1.00698		HRASLS2	2.3911		EZH2	1.48852					CYAT1	3.25		CADM1	1.43386		SAP25///LOC100290658///LRCH4	-1.03219
KCNH3	-1.50749		PTGDR	-3.8		ATF5	1.66364								COX7B	1.07614		ISOC2	1.39		FBXO9	-1.18952		LRR1	1.19785		NAAA	-1.1616					FAM98B	1.72		ERLEC1	1.01596		EXO1	2.37855
PASK	-1.00351		C4orf32	1.96		RPL3	-1.24014								P2RY13	-1.20221		THBD	-1.39		VSIG2	-1.6083		SAMD11	-1.31841		SPIB	-1.06743					CAV1	2.96		ZBTB10	-1.04911		NCAPH	2.71684
FAM102A	-1.01744		C3orf38	1.6		TMEM196	-2.5522								NAT8B	1.0322		DNM1L	4.61		CAMK2A	-2.65087		RPS23	-1.04212		ARRDC4	-1.12111					RFC5	1.36		AK5	-1.08776		MLEC	2.11306
RPL9	-1.17257		HIST1H1C	1.02		VEGFB	2.63142								ADGRG3	-1.01826		SLC48A1	-1.12		KCNK12	1.10067		PPP1R1B	-1.2858		PF4V1	-2.2442					ZW10	1.4		SDPR	-2.04936		YPEL2	-1.10649
WDFY3	1.13748		HIST1H2BC	2.67		SNURF	-1.36468								KRT72	-1.1688		PI4K2B	4.38		ITLN1	-1.62893		RFC5	1.11169		DCPS	1.22743					NUS1	1.25		MAD2L1	1.54799		LIN7C	1.016
L1TD1	1.17363		PDGFA	2.38		SCMH1	-2.34076								CDKN1C	-1.28191		WNK1	-1.1		ZNF662	-1.48711		PLSCR1	1.63319		HDLBP	1.05379					KLRB1	-1.52		SLC24A4	-1.32674		ATG16L2	-1.64682
KRT3	-1.44601		OXNAD1	-3.56		ABCA4	-3.1319								SLPI	-1.026		CLPP	1.01		PTTG1	1.53914		KAZN	-1.681		JAM3	-1.00257					ABTB1	-1.28		RAD51AP1	1.37425		UBE2T	2.93644
RTP5	-1.45692		CLDN23	4.18		QSOX1	1.37228								ACSF3	1.02248		FBXO6	1.62		ENAH	-1.17897		CD82	-1.05602		CENPL	1.13006					IGLL3P///GUSBP11///IGLL1	1.83		SEC24A	1.17789		ERO1A	1.37084
HPS1	-1.16988		PRKDC	-1.05		TOP1	2.20156											GTF3C6	1.92		PARP10	1.40698		TBL1X	-1.08621		HS2ST1	1.12752					SULF2	-1.77		MOB1B	-1.00851		CD93	-1.68663
NCR3	-1.12626		MARCO	1.73		OR4F5	-2.49829											ARFGEF2	4.43		CMTM4	-1.34523		NLRP7	1.91588		TMEM106C	1.00216					THCAT158	-1.65		IDH2	1.03704		CDK2	1.18537
THEMIS	-1.20179		OSBPL5	1.8		CAMKK1	-2.58264											IFI35	1.14		TYRO3	-1.47218		WDR89	-1.73076		BCAS4	-1.19777					IGHV4-31///IGHM///IGHG4///IGHG3///IGHG1///IGHD///IGHA2///IGHA1///IGH	3.23		RPAIN	-1.13064		ZMAT1	-1.31658
BCAS4	-1.00568		FKBP8	-1.43		PKIB	-2.49219											TMEM110	4.36		TRIM58	-2.00613		PASK	-1.12238		YPEL2	-1.07475					TMEM199	1.07		LOC105371967	-1.43971		KLF1	-2.88479
ELMOD2	1.04393		PLEKHB1	-2.03		CPM	-2.42146											SMIM24	-2.35		PTK2	-1.03916		C5	1.09138		SNN	-1.30494					CHAF1B	1.27		MIR146A	-1.05821		PSME3	1.21831
ALAS2	-1.86435		PSEN2	1.69		LRTOMT	-2.50443											NIT2	1.1		SYP	-1.68898		PINK1	-1.03877		XBP1	1.42128					SUV39H2	1.96		GNAQ	-1.00662		TIAM2	-1.50941
UBXN6	-1.17962		RPL36AL	-1.04		BTF3	-1.39701											TMEM126A	1.22		PPT2	-1.07199		ARHGEF35	1.1335		PERP	1.36956					MRPL58	1.09		CALD1	-1.70353		FMC1	1.17261
IFT122	-1.08834		SKAP1	-1.54		ADAM6	-2.43309											AVEN	2.6		SERP2	-1.17775		BRSK1	1.27587		CD93	-1.14842					GALNT2	1.65		FBXO16	1.06302		EIF1	-1.5481
MKS1	-1.30554		RPL27A	-1.01		TTYH2	-2.86352											C2orf47	1.93		CBFA2T3	-1.52908		CR2	-1.09426		HEMGN	-1.15247					GUF1	1.57		SIGLEC10	-1.16975		EME1	1.74341
NCOR1	1.08276		ATP6V0E2	-1.25		ICA1L	-2.2365											SARS2	1.23		MYRF	-1.7083		CYP27A1	-1.26003		GPRASP1	-1.10405					GRAMD1C	-1.95		IGHV3-23///IGHV4-31///IGHM///IGHG1///IGHA1	2.41653		CBWD6///CBWD3///CBWD5///CBWD2///CBWD1	1.32773
LIME1	-1.05679		EGFL7	1.36		ECE2	-2.39915											SKP2	4.81		EXO1	1.81556		ZCCHC18	-1.89148		MAML3	-1.04238					MCOLN1	-1.11		MS4A7	-1.32821		ACPP	-2.09288
CLEC3B	1.01966		VRK2	3.59		ZMYND10	-2.41789											FAM64A	4.23		TFAP2C	-1.08021		MTHFD1	1.54081		TNFSF4	-1.41368					WDR33	1.21		LOC100507472///PCSK6	-1.1426		COA3	1.19166
HLA-DOA	-1.06675		GNGT2	1.37		ARHGEF28	-2.2069											HIST1H2AH	1.09		P2RX2	-1.16159		LSS	-1.68435		AQP3	1.14786					FDXR	1.02		MIR8071-2///MIR8071-1///IGHV4-31///IGHM///IGHG2///IGHG1	2.01063		UCHL5	1.78498
CLUH	-1.05416		RNF135	4.11		PDIA3P1	2.52379											NCAPG2	4.85		DKK1	-1.08282		ZSCAN5A	1.47754		TNIP1	-1.14944					LSM2	1.06		ZNF185	-1.05435		CENPF	2.89075
OR52K2	1.1147		RPS29	-1.81		FRMD8	-2.47943											GYPE	-2.72		ST5	-1.08561		SAMD9L	1.45337		TPM1	-1.43989					SFRP2	-1.78		HLA-DMB	-1.07328		ZNF862	-1.10824
GOLM1	1.18188		NAV1	-2.39		EPB41L4B	3.39155											ITPKB	-1.35		EML1	-1.02893		CEP170	-1.66924		HHEX	-1.17487					GMNN	2.16		HGD	-1.35474		KIF20B	1.59376
TDP1	-1.02584		RPL30	-1.19		DSEL	-2.76355											EIF4EBP3	-2.19		METTL1	1.20899		BCAP29	1.37631		C1orf112	1.03382					CUL4A	-2.02		TNFSF4	-1.41456		NUDT4	-1.0802
MIR600HG	-1.21463		SLC22A16	1.97		PRPH2	-2.40622											LGALS1	1.09		LIPJ	-1.22228		PARPBP	2.64834		CCR6	-1.06028					ACOT13	1.48		PHF19	1.06842		AGTPBP1	-1.25876
CCNT2	-1.13966		CD40LG	-2.95		NPAS2	-2.4801											MEGF6	-1.14		KNDC1	-1.11979		GFPT1	2.23276		TSPAN33	-1.2395					SEPHS1	1.84		TSPAN33	-1.02484		MBTPS2	1.51532
SLC22A18AS	1.03748		TRIM22	1.38		CACYBP	2.89692											HIBCH	1.72		KIAA1217	-1.02413		TP53I3	1.04387		FCRL1	-1.19633					APOOL	1.34		STMN1	1.18127		GZMB	1.19221
ATP1B1	-1.27948		PEBP1	-1.02		WDR54	-1.85619											C11orf84	1.15		RHOJ	-1.02718		SAMD9	1.23747		HGSNAT	-1.08502					LOC81691	1.46		LOC105376805	-1.09733		EPB42	-3.62081
OSBP2	-1.57897		MYL5	-3.67		PLXNB1	-2.24029											RTP4	1.46		KDELR3	-1.08047		AVL9	1.30771		LST1	-1.12335					WDR5	1.37		CXCL5	-2.18045		SRP54	1.26505
SH3YL1	-1.11252		TGOLN2	1.13		DAZ2	-2.47829											GGH	5.66		HNRNPA1L2	-1.03624		ARRB1	-1.09144		IER2	-1.02054					MRPS14	1.66		DSC2	-1.10439		UNC119	-1.2629
TFF3	-1.89494		HIST1H2BG	2		HRAS	-2.54821											SLC1A4	2.98		NTM	-1.01897		ALDOB	-1.75421		CLCC1	1.09835					ACADM	1.37		IRF4	1.11697		IMPAD1	1.59833
OR2T35	-1.2656		CASP7	3.55		NME2	-2.26416											MRPS35	1.39		IFNB1	-1.00518		GPR146	-1.52463		STT3A	1.24677					RALGPS1	-1.08		GUSBP11	1.13881		TMED9	1.48442
ACSL3	1.14021		ADCY3	1.32		HELZ2	1.98356											EMC9	1.68		DDX46	-1.01812		LOC101927362	-1.3344		TAGAP	-1.30676					DDX52	1.33		LOC283788	-1.0127		GABARAPL3///GABARAPL1	-1.81959
AXIN2	-1.3304		TMEM204	-2.48		TYRO3	-2.65725											POLR3H	5.32		EFS	-1.22789		MKRN1	-1.09743		FCRLA	-1.13006					IGLJ3	3.16		STRBP	-1.06227		FAM214B	-1.40975
CLEC4D	1.09648		C17orf67	4.34		SREK1	-2.4977											LMNB1	2.8		EZH2	1.09396		FCER1A	-1.85912		IGKV1OR2-118	2.06393					PYM1	1.07		HS3ST3B1	-1.1012		RNASET2	-1.06561
SPOCD1	1.18341		CLEC4D	4.62		PRSS3	-2.77761											GABPB1	1.61		UBAP2	1.14135		OR2A1	-1.29086		CEP68	-1.09108					GUSBP11	1.76		BRCA1	1.16337		FZR1	-1.18957
MTG1	1.17091		OSBP2	-1.54		RPL24	-1.1719											PSMA6	1.97		JAKMIP1	-1.0503		MND1	1.7076		PCNA	1.52006					FANCG	1.68		MED31	-1.0183		CTSS	-1.08804
LILRA3	1.48865		IL15	1.4		EPHA8	-2.48638											BCR	-2.63		CDCA8	1.2966		SLC39A14	1.87895		NOTCH2NL	-1.2214					RNF213	1.62		CCR10	1.32291		TOP2A	3.54128
OR11A1	-1.3989		LAT	-1.06		ZBTB5	-1.31603											LRR1	3.3		PTPN3	-1.03236		KEL	-2.37633		DDX11L2	-1.39662					HMGB3	2.4		ALDH2	-1.2952		MMP25	-2.02533
TNS1	-1.45072		IL18RAP	1.24		SF3B3	-1.12835											H2AFZ	1.1		SLC2A7	-1.09485		SEC11C	1.64411		LOC254896///TNFRSF10C	-1.27569					DIAPH3	1.91		CHRM3-AS2	-1.05765		FBXO31	1.99871
RPL7	-1.29537		LTBP3	-2.38		FAM181A	-2.45734											GAMT	-2.15		TMEM89	-1.29369		SLC46A2	-1.30982		FAM117B	-1.04065					MRPL39	1.37		ABLIM1	-1.10538		ALAS2	-2.59219
FBXO9	-1.19896		RUNDC3A	-1.34		KCNJ1	-2.60275											PHAX	4.9		PMP22	-1.84046		APOBEC3B	3.32645		AHSA2	-1.04159					LOC100291190///LOC100290320///IGHV4-31///IGHM///IGHG3///IGHG1///IGHD///IGHA2///IGHA1///IGH	2.53		YPEL1	-1.00323		GTF2A1	1.23582
MYL9	1.16924		GBP3	2.41		DYNLT1	1.65077											PPIL1	4.15		POLQ	1.7853		NECAB2	-2.3702		S100A10	-1.02456					HSP90AA1	1.09		RACGAP1	1.23913		LGMN	1.78496
FBXO22	1.14035		FGD2	4.52		TMPRSS7	-2.52903											SIAE	4.73		AVEN	1.21978		SLC30A1	1.22134		PLS3	1.50577					ESCO2	1.7		HSP90B1	1.29205		ITGB2-AS1	-1.06112
ZNF705A	-1.17171		FAM213B	-1.02		KANK3	-2.16272											PAXIP1	4.82		PLK2	-1.08881		TXNDC12	-1.36906		PTGS2	-2.24631					HAUS2	1.22		CPM	-1.04628		KLF3	-1.24571
SMC1A	-1.07779		KCTD12	1.25		GAD2	-2.53034											TIMM8B	1.45		SMAGP	-1.31749		ABLIM1	-1.01334		RCAN3	-1.32385					DENR	1.06		KLRC4	-1.21597		ABCC13	-2.98259
NAV1	-1.04805		STK3	2.95		C4orf36	-2.48954											TIMM21	1.1		CDH3	-1.00612		CHDH	1.33933		EFCAB13	-1.2518					NUDC	1.14		LOC401261	-1.00258		SRPRB	2.7687
RNASEH2C	-1.51034		POLL	-1.01		TXNDC8	-2.37355											SLC25A12	4.79		CD24	-1.31859		CTSE	-1.27839		LOC101930405///IGHG1	1.08378					FTSJ1	1.11		NCAPG2	1.23217		SDF2L1	2.50171
HP	1.30071		TMEM110	4.23		PANK1	-2.47428											FAM98A	2.51		CPNE5	1.59728		TPPP3	-1.93669		PRKCA	-1.02542					RBM38	-1.53		SGO2	1.30145		ITLN1	-2.45606
TRIM4	-1.39386		CYFIP2	-1.54		SEMA7A	-2.48478											NOP58	1.37		AKAP11	-1.17386		ALG14	2.26553		EDC3	1.0745					CERS6	1.12		IFI35	1.24784		SLC48A1	-1.38493
CLYBL	-1.07206		HIST1H2BE	1.99		APOL2	1.8282											CCDC58	4.65		PAX9	-1.11831		YWHAEP7	-1.3726		MIR3671///MIR101-1	-1.04677					LOC100290375///IGHV1-69///IGHV3-23///IGHV4-31///IGHM///IGHG3///IGHG1///IGHD///IGHA1	2.82		CD164	1.1108		TIPIN	2.28837
DEFA4	-1.63807		GPR141	1.78		MFAP2	-2.23488											RBM18	1.69		APOC3	-1.51288		IRS2	-1.19127		ZNF329	-1.0474					LIN7C	1.02		H2AFX	1.01839		FCRL5	2.35271
TUBB2A	-1.67665		KCTD14	2.73		MFGE8	-2.09317											RCN3	-1.18		XAF1	1.50592		NOXO1	-1.44324		RBBP8	1.00254					MCM5	1.39		APITD1-CORT///APITD1	1.11682		AUNIP	1.03319
KLF1	-1.03747		H2AFJ	1.23		DHX33	-1.15447											GTPBP4	1.28		GALNT16	-1.30598		LINC01567	-1.42045		ZFP36L1	-1.1636					HPS1	-1.37		SGPP1	-1.06195		MLH3	-2.64703
PRICKLE1	1.08348		SLFN12	2.75		LHX3	-2.56162											ATAD2	4.5		CYTH3	-1.30223		UFD1L	1.62405		RNF11	-1.03775					MRPL1	1.02		SCML1	-1.03805		ARHGAP23	1.69597
RPL14	-1.45203		PLAUR	3.31		VN1R2	3.56239											ACAT1	1.8		WDR3	-1.08397		STOML1	1.02205		CASP3	1.10754					LOC100292999///LOC100290059///IGHD	2.94		ZNF600	-1.07503		BBOF1	-1.66348
CASS4	-1.04155		CXCR5	-2.83		PARP12	2.23055											DERL3	4.15		STAT1	1.13318		FAM212B	-1.08689		CCNL1	-1.15025					PMVK	1.38		ITPKB	-1.08261		EED	1.03851
ZNF548	-1.1172		COL8A2	3.09		GRN	1.9296											EBAG9	1.03		PLSCR1	1.44274		PRSS23	-1.28738		KLF4	-1.31867					EIF2B2	1.08		FBXO5	1.21339		SEC23B	1.2265
GPR146	-1.0363		FCER1A	-2.05		SRGAP2	2.29634											GABARAPL1	-1.21		RALGPS1	-1.21976		BEST3	-1.08658		RNF141	-1.06397					ETFDH	1.24		CHAC2	1.81023		ABCB9	2.08627
ALOX12	1.14848		PLA2G16	1.35		PATL1	1.07119											GYPB	-2.29		CDH11	-1.0092		AKR1C6P	-1.27123		CENPH	1.04447					LYL1	-1.76		MRPL42	-1.00393		TBC1D7	1.19021
JAK3	-1.1531		GM2A	3.23		KRT75	2.1549											NASP	1.57		SLC39A10	-1.12553		SKA1	2.14746		PTPRO	-1.03908					CNOT9	1.23		MACROD2	-1.11947		CD28	1.19438
SP110	1.04517		AP1M2	1.88		MRVI1	-2.71112											TAF6L	5.07		TSPAN6	-1.09148		EPSTI1	1.47053		CD164	1.17795					POLA2	1.25		KLHL14	1.89414		MRPS18B	1.18663
FCGR3A	-1.21493		DCAF12	-1.34		BAD	-2.10594											NDUFB10	1.11		ENTPD1	1.04572		C2orf71	-1.67622		MYBL1	-1.11457					LOC100291464///IGK///IGKC	2.7		MPO	1.5534		SPNS3	-1.43354
CERS1	-1.31934		NMI	1.51		IGSF5	-2.04646											RNASEH2B	1.16		EIF6	-1.24107		TUBG1	1.12181		RAPGEF5	1.19233					SORL1	-1.26		KLF9	-1.15547		MFSD11	1.06362
LDHB	-1.00343		ATXN3	3.93		DPH5	-1.41767											TCP1	1.01		HTRA1	-1.69517		RBM18	1.08917		LOC101928173	1.07906					NOLC1	1.41		HLA-DPA1	-1.29264		ZC3HAV1L	1.31204
HBE1	-1.24727		SLC4A7	-3.34		FSHR	-2.48492											EXOSC7	1.02		OR8D1	-1.51422		ATOH7	-1.66953		CCNE1	1.11823					HSPD1	1.35		SAV1	-1.06152		RRM1	2.00641
TRIM58	-1.33532		MSR1	3.19		GTPBP2	1.51356											HSPB11	2.39		GM2A	1.0289		NRCAM	-1.7085		LOC100507472///PCSK6	-1.15839					RALA	1.02		INPP4B	-1.09372		LOC100291190///LOC100290320///IGHV4-31///IGHM///IGHG3///IGHG1///IGHD///IGHA1	4.11557
SIRT5	1.02722		PHACTR4	2.38		CTH	-2.5639											FASTKD1	4.66		MPP4	-1.08056		C15orf48	1.86989		HLA-DOB	-1.09619					C9orf78	-1.32		ADGRE2	-1.18796		CPSF3	1.10031
BCR	-1.34697		CDC34	-1.17		MRFAP1L1	-2.54444											MT2A	1.4		DSC2	-1.48263		FATE1	-1.12229		MTURN	-1.58704					CCNF	1.72		NT5DC2	1.03425		CRYL1	-1.09311
MARCO	1.10434		SIGLEC1	1.86		DEPDC7	-2.67276											SCD	2.25		CDO1	-1.06543		HVCN1	-1.63147		BLOC1S5-TXNDC5///TXNDC5	2.03311					HIST1H4J	1.41		HIST1H4H	1.56986		ATF5	1.08418
HOXC10	-1.47137		OLFM1	-3.34		CNR2	-2.49463											OBSCN	-5.07		ABCA1	1.082		OR8J3	-1.79895		2004-08-01	-1.04857					MFAP3L	-1.89		SAMD9L	1.05977		SCD	1.40984
EPB42	-1.49666		PITHD1	-1.15		PPT2	-2.67959											TUBB3	4.8		TMPRSS3	1.19596		MARCH3	-1.07624		IDH2	1.35424					ATP5G1	1.35		NFATC2IP	-1.07132		MRPS18C	1.04481
FGFBP3	-1.22678		APOBEC3H	2.56		SDC1	-2.64514											LARP4	4.7		CCL3	1.11604		SIGLEC8	-1.5764		FOSB	-1.4915					SLC14A1	-3.24		MT1H	1.02668		CTLA4	1.73436
HPCAL4	-1.03761		GSPT1	-1.03		SLC25A18	-2.11196											TPPP3	-1.58		RAP1GAP	-2.75046		MTHFD1L	1.11557		LILRA1	-1.08248					TXNDC17	1.09		NR1D2	-1.22126		ARNTL	-1.1284
PMAIP1	1.29243		ASGR2	1.4		STOML1	1.52917											EXOSC9	1.48		ARHGAP29	-1.15907		ARL4A	-2.43983		SOD2	-1.11476					LOC100293440	3		KDELR2	1.11424		CENPN	2.14143
COBLL1	-1.15162		TEF	-1.36		LHFPL2	1.62461											SMN1	4.39		KANK2	-1.26581		DCBLD1	1.96301		CD9	-1.16991					SUCLA2	1.46		ARHGEF40	-1.03712		PALD1	2.14014
CD28	-1.28555		IREB2	2.09		NLRC3	-2.52532											SCO2	1.28		MEX3B	-1.07301		SLC44A1	1.31762		CLN8	-1.03639					EIF2B3	1.31		BACH2	-1.17302		C11orf24	1.31258
N4BP2	-1.06176		SLC25A39	-1.14		MRPS21	-1.3713											SIGLEC11	4		CIB2	-1.26685		HIST2H2AB	2.458		LIN7A	-1.16712					KNSTRN	1.44		EPSTI1	1.30354		TMEM208	1.60924
PUS7	-1.00393		SELP	1.11		LRRC49	-2.8087											SLC16A13	-1.57		ZFHX4	-1.10692		CD22	-1.2501		AHR	-1.10772					DCPS	1.93		RRM1	1.01419		PRDX4	2.62324
RRAS2	-1.16082		HIST1H2AD	3.02		ABCC5	-1.84321											ARSD	-3.73		CGNL1	-1.05118		ESPL1	2.31214		LGALS2	-2.02276					NDUFA8	1.22		MTMR11	-1.01242		PLCB1	-1.47132
TRPA1	-1.04165		TNS1	-1.42		MACF1	-1.03935											NFIX	-2.81		FXYD6	1.43177		LINC00265	-1.57379		CYLD	-1.06476					TRBV27	-2.19		ENTPD1	1.28036		TNFRSF17	3.52421
HRASLS2	1.00519		OVGP1	-1.65		RAB24	1.76118											COX6C	1.42		EFNA1	-1.32482		VN1R1	-1.48737		RGS16	1.00157					FSTL1	-1.61		SUV39H2	1.12421		ITGB7	1.40586
STMN1	-1.06551		ITGB5	1.26		KLHDC7A	-2.59327											JSRP1	3.54		C12orf45	1.10814		APOL1	1.68041		IGHV3-23///IGHV4-31///IGHM///IGHG3///IGHG1///IGHA2///IGHA1	2.22059					RFK	1.39		HLA-DQB1	-1.23327		SMIM15	1.21152
MGLL	1.00186		STX17	3.62		NDUFB8	-1.02011											TMX1	1.41		PARK7	1.00832		EPHA1	-1.08318		BTG1	-1.02183					MPHOSPH9	1.51		CTDSPL	-1.10034		FOSL2	-1.68175
RASGRP1	-1.17427		KLF1	-1.2		NDUFB1	-2.2967											HIBADH	4.74		SAMD4A	1.63125		GAL3ST4	-1.20726		C9orf72	-1.01					NDUFA7	1.02		SLC27A2	1.01866		SRP19	1.02377
DIP2A	-1.15652		DUSP1	1.13		OR52K2	2.68355											ERH	1.09		CD109	-1.02154		FKBP8	-1.34164		EIF1	-1.06603					GLIPR1	-1.2		GINS3	1.03976		CENPA	3.46748
KIAA1958	1.05593		CCR7	-1.26		OR4C16	1.66484											HIST1H4J	2.78		RBM24	-1.0443		PI4K2B	1.28921		NRGN	-1.57908					LGALS3BP	2.14		NID1	-1.23508		AURKB	2.8006
FSCN2	-1.26557		BCL2	-1.18		EIF5	-2.39964											TMEM187	3.33		HSPA12A	-1.10444		VENTX	-2.22829		PEA15	-1.0407					FAXDC2	-2.29		MLH3	-1.48035		PSMG1	1.55716
PROS1	-1.09637		FAM159A	-1.41		NUDT16L1	-1.00465											ACADM	1.44		EVC2	-1.06282		FZD7	-1.16378		FAM98A	1.11282					MPDU1	1.11		OAS1	1.22757		RFX2	-2.46559
BRINP2	-1.11472		BLK	-1.47		BTC	-2.55188											MAD2L1	5.26		BRSK1	1.12353		TMEM97	1.1086		MIR3652///HSP90B1	1.62516					LOC100293440///IGLV2-23	2.81		SERPING1	1.91417		DDR2	1.11378
PRIM2	-1.21944		FYTTD1	3.05		PPP1R9A	-2.34544											SULF2	-1.13		SEMA5A	-1.22141		KDM4B	-1.31649		HAL	-1.19879					DPM2	-1.52		MCM6	1.03969		CBX5	1.95642
MYL4	-1.0291		BCL2L1	-1.1		KCTD2	-2.21858											TGM1	3.45		BCAN	-1.93291		CDH10	-1.46122		HACD3	1.03755					SH3BGRL2	-2.09		ECT2	1.18914		ARRB2	-1.39836
PLEK2	-1.327		SPNS3	-2.35		ADAMTS19	-2.90633											ACP2	2.56		DST	-1.22395		PCSK9	-1.15142		EBF1	-1.02638					MRPL40	1.07		SGMS2	-1.11779		SGO2	2.41753
TCFL5	-1.00367		ORM1	-2.83		NKX2-3	-2.62379											ACOX2	3.97		LTB4R	1.21437		SLC3A2	1.00632		LOC401261	-1.00397					IGLV3-19	2.8		MANF	1.18508		DLEU2	-1.67034
ADRA2C	-1.26403		CMTM5	1.72		GBP3	3.22064											RBBP8	1.99		PLEKHH2	-1.09473		MAG	-1.40483		CXCL16	-1.04067					SEC61A1	2.39		PTGS1	-1.32045		KIF18B	3.03212
RPL23	-1.54503		CYHR1	-1.64		TSPAN10	2.37222											IGF2BP3	3.68		PCBD1	1.02487		EPHB2	2.09937		STMN3	-1.08699					FRMD4A	-1.95		CD44	-1.04325		MZB1	4.06657
FHIT	-1.45514		MRPS18A	1.21		LRP5	-2.5499											SEC13	2.08		ASB9	-1.03892		ATP5G1	1.70162		ATG16L2	-1.02913					MIS18A	1.47		ANKRD22	2.05848		KDELR1	1.7978
DMTN	-1.20674		GZMM	-1.18		DECR1	1.2014											RFC5	3.71		KRT18	-1.12244		RMND5A	-1.09516		F2RL1	-1.14681					MGAT2	1.02		C19orf33	-1.24497		LOC100292046///C4B///C4A	-1.99719
CA1	-1.16122		SIT1	-1.51		CLPSL2	-2.35044											RPS19BP1	2.59		MELK	2.0919		NLRP6	-1.84972		LINC00936	-1.38256					ALYREF	1.19		BLOC1S5-TXNDC5///TXNDC5	1.62999		CCNE2	1.49586
CTSG	-1.36894		RIT1	2.58		C1QL2	3.11761											MME	-1.03		ISLR	-1.41873		BST2	1.02608		MCTP1	-1.04792					PARP1	1.52		MARCH6	-1.19039		GYPC	-2.1942
TIAM2	-1.13432		TCEA2	-1.77		DLX1	-2.73202											PIM2	1.07		ACAP2	-1.13121		APOOL	1.86226		SEC24D	1.13307					RTN1	-2.15		GATA3	-1.04954		RXRA	-2.32216
ELANE	-1.00809		BATF2	1.49		DPM3	-1.14397											GSK3A	-2.41		TRIM2	-1.42024		DEFB1	2.75012		ADGRE1	-1.1328					SLC1A4	1.69		PLXDC2	-1.02785		NFIC	-1.06428
GMPPB	-1.01992		ARHGEF9	-1.9		LYRM2	-1.52867											HIST2H4A	2.02		RAPH1	-1.27122		DLK2	-1.07407		PVALB	-1.07576					CHCHD1	1.05		LGALS2	-1.7517		DENR	1.07328
GYPE	-1.03957		SELENBP1	-2.46		ZNF160	-2.49488											XRN1	2.51		TMEM67	-1.00788		STT3A	1.18075		SNCA	-1.41996					DCTPP1	1.15		TRAF3IP3	-1.31327		PIGO	1.05511
ITM2A	-1.17609		ALPL	-1.49		ARHGAP17	1.29126											POLD1	1.14		FBLN1	-1.03199		TEK	-1.63194		SPDL1	1.08665					PUS7L	1.41		ZFP90	-1.03993		TMEM135	1.3374
TRIM7	-1.06317		DTX3	-2.08		SETX	1.60256											DCUN1D5	2.73		CDCP1	-1.00083		ANKUB1	-2.3428		MOP-1	-1.0924					FKBP7	1.5		MX1	1.52935		HVCN1	-1.14954
ROPN1B	-1.12141		FBL	-1.18		MPG	-2.58906											TAS2R8	-4.66		ANXA8	-1.23343		RPL39L	1.02278		P2RY14	-1.4388					SENP6	-1.2		MAP3K7CL	-1.71076		DSCC1	2.3524
BCL2L1	-1.10685		RBMS2	2.41		AWAT1	-2.55276											TTC27	3.7		CDHR3	-1.33994		NSMCE2	1.9768		ERAP1	1.39088					ADGRE3	-2.14		IFI44L	1.63208		NCOA3	2.0507
CLDN7	1.02246		VAMP1	-1.02		SLC2A10	-2.30452											ABCB9	2.04		KIAA0895	-1.06729		DDX49	1.59922		PTGS1	-1.04318					CREBRF	-1.19		CTSS	-1.03551		ZNF518B	-1.16175
IL17REL	-1.12528		S1PR1	-1.16		ZNF789	-2.57667											DSCC1	5.2		SERPINB5	-1.4152		TRAPPC6B	1.41103		HCK	-1.30392					LOC100291190///LOC100290320///IGHV4-31///IGHM///IGHG3///IGHG1///IGHD///IGHA1	2.93		EFCAB13	-1.0308		GINS3	2.31115
RPLP1	-1.15278		TRIM14	1.82		ZNF80	-2.67105											TMEM208	2.1		CCNA2	1.67603		MS4A13	-1.61863		PLPP5	1.01469					NDUFS7	1.04		REL	-1.04174		DICER1	-1.505
IRF5	1.09557		MS4A1	-1.91		MXD4	-1.51831											IDE	1.8		ATM	-1.02643		SLC30A3	-1.31918		PRKAR2B	-1.53158					PBX1	-1.82		CD93	-1.00456		DERL1	1.74514
GYPB	-1.01006		HSD3B7	2.76		FA2H	2.67101											APITD1-CORT	4.47		KEL	-1.89581		GJC2	-1.68179		CA2	-1.33647					WDFY2	-1.16		PF4V1	-2.05368		TNPO1	1.21313
			SPOCK2	-1.17		HNMT	-2.30944											R3HDM4	-1.67		SLC4A1	-2.58092		ERI1	1.24239		ISG15	1.14646					SPATS2L	2.33		IRF7	1.18673		LOC100290557///IGLV1-44	3.85067
			SESN3	-1.8		SFRP1	-3.37705											MTDH	1.66		CPM	-1.2252		LAMP3	2.15197		SPARC	-1.30472					SKA3	1.83		IFIT1	1.71854		TMEM106B	1.34214
			DERL1	1.86		WFDC10A	-2.55646											ITLN1	-3.67		MT2A	1.19234		PRICKLE3	1.50127		ITGB3	-1.01256					ADCY3	1.34		APOBEC3B	1.90049		MYDGF	2.48037
			TREML2	1.09		MOCS2	-2.89926											PDCD5	1.61		TFPI	-1.08382		ARHGAP27	1.17039		LINC01215	-1.18585					TMED9	1.16		PRKAR2B	-1.45955		ARMCX3	1.46615
			CFAP45	-3.25		MTUS1	-2.86281											SLC25A5	1.02		CPPED1	-1.07467		ITM2C	2.04945		HSPD1	1.10473					CCT4	1.09		ELOVL3	1.06557		ALYREF	1.64967
			KRTAP11-1	-2.96		CADPS2	-2.46753											IPP	4.08		MATN2	-1.04024		ZNF280C	-1.23048		GPRC5D	1.28794					RAN	1.17		SLC40A1	-1.069		CD46	-1.04314
			TRPV4	1.91		SLC16A10	-2.59308											TOE1	1.21		PGM2L1	-1.08234		CKS1B	1.7931		NAP1L3	-1.00289					DHDDS	1.11		NME1	1.05302		EIF5B	1.78938
			TOMM7	-1.1		RPS17	-1.51019											STYXL1	1.08		GOLGA8B	-1.06279		NFIX	-1.15423		LOC105371967	-1.41736					ZNF174	1.24		MCTP1	-1.02988		PCGF5	-1.68181
			GIMAP6	1.1		RRAGD	1.70436											AK6	5.21		FGD1	-1.04436		TRIM6	2.64698		KNSTRN	1.01693					API5	1.3		RSRP1	-1.07547		PARPBP	2.59381
			HAGH	-1.04		CDK3	-2.30227											SLC25A46	2.03		DMBT1	-1.26526		LDHA	1.50011		NME1	1.21307					PCBD2	1.45		OAS2	1.11704		PPIL1	1.67673
			GCNT1	4.06		IBA57	-1.95417											PEX3	4.8		BRD4	-1.4087		OIP5	2.43491		IGLV6-57	1.59169					BCL2L12	1.28		DONSON	1.08333		DCUN1D1	-1.2252
			CARD6	2.72		MAPK7	-2.54732											RASGRP3	4.87		COL8A1	-1.15345		SCCPDH	1.36204		ST3GAL6	-1.05722					LOC730101	2.19		CXCL11	2.04264		POLQ	1.9711
			TP53I3	2.24		SPNS3	-3.43495											NANS	1.09		CAMSAP3	-1.42134		CDCA3	2.9648		TUBB1	-1.85956					PI3	-3.9		NET1	1.1522		C1orf112	1.37713
			ZNF827	-1.08		SPACA9	-2.29992											GCDH	1.09		SLC2A10	-1.20806		HINT3	1.04746		ANKRD55	-1.01129					MRPL18	1.03		MYO1D	1.28179		KIFAP3	1.07193
			STARD8	3.37		AMOT	-2.03901											TMEM51	1.18		POPDC3	-1.15292		IFI6	1.47797		IRAK3	-1.19306					MCPH1	1.18		IGHV3-23///IGHV4-31///IGHM///IGHG3///IGHG1///IGHA2///IGHA1	1.70042		KIAA1324	-1.61085
			LRRN3	-1.37		IKBKAP	-2.24451											HIRIP3	2.51		ZNF334	-1.13935		RPL3L	-2.20067		NAPSB	-1.15655					PHGDH	2.1		RAB27B	-1.20244		MAML3	-1.6776
			SLC37A1	1.36		FXYD6	2.40504											LARS	1.15		EEF1B2	1.52917		SIK1	1.7978		UBA5	1.07998					PTTG3P	1.83		AATBC	-1.05209		PSMC3IP	1.18304
			PRDM5	3.89		AASS	-2.48664											PLA2G16	1.56		RNASE2	2.08077		L1CAM	-1.4559		SRGN	-1.53667					LOC100290375///IGHV3-23///IGHV4-31///IGHM///IGHG3///IGHG1///IGHA2///IGHA1///IGH	2.3		IGLL3P	1.09054		KANK2	-1.08708
			GAMT	-2.86		SERTM1	-3.09039											TDG	1.1		GSTM2P1	-1.17279		CTTN	-1.65902		POU2AF1	1.51565					GGCX	1.16		TCL1A	-1.07128		SKA3	2.02569
			ADCY9	1.71		IFT81	-2.4824											HIST1H4H	1.67		TRIM23	-1.18677		ABCA1	1.46975		MYLK	-1.57791					ZDHHC16	1.29		CMTM2	-1.51079		EIF4G1	1.01472
			IL18R1	2.14		ABTB2	2.94517											BRICD5	-1.99		EPB41	-1.24498		PPM1F	-1.05497		HIST1H1C	1.07906					TMPRSS3	1.19		DERL1	1.0842		ATP6V0C	-1.2068
			GYPC	-1.1		TMEM37	-2.53067											MRPL41	1.03		HESX1	1.81707		RRH	-1.19943		MIS18A	1.00046					CBR1	1.18		UBE2J1	1.01216		FKBP8	-1.77676
			IL15RA	2.63		TMEM35A	-2.76899											GADD45G	4.72		MYL6B	1.02625		KIF20A	1.69821		DUSP5	1.46235					UTP11	1.32		HPR///HP	1.29284		PSMA2	1.02841
			SLC46A2	-1.65		DLG2	-2.61757											NFU1	1.53		LOXL1	-1.07741		NCAM1	-1.1182		HCAR3	-1.68398					PANX2	-1.32		MIR7110///PDIA5	1.12935		FAM101B	-1.31574
			TSPAN5	-1.26		LGALS8	1.30498											OXCT2	4.29		PRRG2	1.07062		EIF2A	1.26496		C2orf68	-1.0147					KDELR1	1.34		EGR1	-1.29615		SERTAD2	-1.30723
			RHEBL1	2.3		NAV1	-2.32111											LEO1	4.6		BNC2	-1.14179		RRBP1	1.08537		PPBP	-1.68391					FAM126A	1.31		RSAD2	1.82571		VRK2	1.24709
			SLC4A1	-1.86		CYFIP1	-2.43779											DBI	1.04		SAMD9L	1.25101		ABCB4	-1.91214		FOS	-1.35162					POLR3G	1.9		PTGS2	-1.8391		LARS2	1.411
			IRF5	1.11		ITPR3	-1.37517											MRPL23	1.24		SRPX2	-1.01818		HARBI1	1.37537		HERC2P7	1.17994					XBP1	1.5		TUBG1	1.15189		HIBCH	1.92834
			MEF2A	1.61		ZNFX1	1.76537											SRSF10	1.04		ZNF335	1.03514		DDX60	1.30038		TUBA1A	-1.09993					CENPH	1.52		AIM2	1.15904		JAML	-1.5577
			HEG1	1.1		OGDH	-2.35847											LSM3	1.34		HMMR	2.21654		MFAP4	-1.82789		CALD1	-1.64741					HSPA5	1.03		TGFBI	-1.271		MRPS14	1.76846
			TGM2	-1.18		RNF152	-2.58337											C1QA	1.52		RHD	-1.88964		FAM102A	-1.05512		GUCY1B3	-1.373					SUB1	1.12		KLF4	-1.10736		CENPQ	1.44535
			HNRNPLL	3.75		EMILIN1	-2.56929											CALCR	-2.27		BEND6	-1.26631		IL23A	-1.5841		PLXNC1	-1.00649					CCDC51	1.01		FCN1	-1.12059		CHRM3-AS2	-1.23001
			HAGHL	-1.22		PGPEP1	2.68194											KIAA0319	-5.67		PPM1E	-1.11785		CKS2	1.62038		DNAJB11	1.18399					ORC1	2.16		TCF7	-1.11257		RFT1	1.54835
			EPHB1	3.85		GTDC1	-2.60803											CDCA7	1.46		EPHB4	-1.29138		SYT17	-1.69297		ZMAT3	-1.00684					TAF11	1.07		HIST1H3F///HIST1H3B///HIST1H3H///HIST1H3J///HIST1H3G///HIST1H3I///HIST1H3E///HIST1H3C///HIST1H3D///HIST1H3A///HIST1H2AD	1.0638		ZNF467	-1.63967
			ANXA3	2.68		NPY2R	-2.31411											FAM129A	-1.09		KLF3	-1.14402		SORL1	-1.54148		VIMP	1.05822					WDR12	1.41		TUBB1	-1.43245		CHAF1B	1.37934
			TIFA	3.12		GLO1	-1.69114											UTP14C	1.1		RBM41	-1.34763		GRID2	-1.54685		DSC2	-1.04142					PECAM1	-1.58		SMC2	1.19605		UCHL1	3.14649
			VWA5A	2.99		CCBE1	1.65918											KIF15	4.74		CHRNG	-1.114		XAF1	1.39299		CLPTM1L	1.15103					DCAF13	1.1		VPS13C	-1.0428		STMN3	-1.23849
			LATS2	1.57		CWH43	-2.30995											MTX1	1.55		THRA	-1.34904		MRGPRE	-1.51814		GNG11	-1.85447					WNK1	-1.3		IRAK3	-1.08608		MANF	2.24477
			HSPB9	1.71		SDSL	2.11889											ATP5J	1.27		CFL2	-1.18342		CNPY2	1.00883		THCAT158	-1.13599					SFXN4	1.26		MT1X	1.04043		LOC100291190///LOC100290320///IGHV4-31///IGHM///IGHG3///IGHG1///IGHD///IGHA2///IGHA1///IGH	3.37947
			SPIN1	2.45		GTPBP3	-1.39644											NOLC1	4.39		SCG2	-1.13634		HMBS	-2.12123		NR1D2	-1.02078					LOC100290293///IGHM///IGHG1///IGHA1	2.53		DEFB1	1.38663		TROAP	2.72205
			SNX20	1.42		CASP5	3.42688											SPSB1	3.97		TMEM143	1.02152		PHC3	1.61372		FCRL3	-1.26297					BRD4	-1.04		HLA-DRB4	-1.7799		RAD18	1.7126
			ADHFE1	-1.5		FNDC4	-2.44087											DCTN6	2.81		FANCI	1.57526		POC1A	1.21429		EME1	1.03569					CCNE1	1.82		AHNAK	-1.01864		CLN5	1.25833
			FGFBP2	-1.05		ZP1	-2.35254											LSM4	1.04		C1orf106	1.48847		SETD4	1.9033		WASF3	-1.00246					DDHD1	1.02		FAM69A	1.01374		ERI2	1.45587
			ENPP2	4.18		GAS7	-2.60164											AIM2	1.2		PCNA	1.08942		FBXO5	1.46175		NLRP3	-1.4083					TUBGCP4	1.16		MMP8	1.80214		PDHA1	1.19781
			ZNF221	3.55		FIGLA	2.15827											RHEBL1	2.97		TBCEL	-1.30751		GATB	1.12348		OSM	-1.33333					ATP2B1	-1.01		LRRFIP1	-1.13584		ASCC3	1.2281
			AAMDC	2.35		ELMOD1	-2.49262											LYL1	-1.34		GFRA3	-1.26042		COL4A3BP	1.21661		LRRFIP1	-1.29693					SEC24A	2.03		TRAM2	1.11203		FBXO5	2.3063
			IL16	-1.05		AKIRIN2	1.25549											NRAS	2.81		GPX6	-1.14746		GBP1P1	1.90132		EPS8	-1.05119					ASUN	1.18		HERC6	1.05722		LOC100290293///IGHM///IGHG1///IGHA1	3.74985
			HIST1H3H	1.69		MIR99AHG	-2.01629											SEC61G	1.54		IFT88	-1.13658		ACAT1	1.13045		UBE2G1	1.0343					ABCF2	1.13		RASSF3	-1.0257		SEC14L4	-1.24848
			DPP4	-1.34		KITLG	-2.31522											MRPS22	1.87		GLIS3	-1.18747		RPS15	1.30881		PPP1R15A	-1.1159					SLC4A1AP	1.01		FAM46C	1.29882		FOPNL	1.40192
			ACOX2	3.2		PRELID2	-2.1057											CNPY2	1.15		STARD13	-1.04355		C3AR1	1.42675		RNF130	-1.02313					AKR1A1	1.02		HSPA13	1.26391		DEPDC1B	2.85241
			APOBEC3F	1.04		TDRKH	-2.19612											BROX	4.67		LDHAL6A	-1.19583		ACPP	-1.15593		LONRF1	-1.0811					IGHM	3.51		TMEM255A	1.48277		CCNB2	3.4819
			OCIAD2	-3.49		CASP2	-1.0945											CHAF1B	3.09		ANKRD1	-1.36981		HHLA3	-1.37842		CCNY	-1.04112					RFC3	1.51		SEL1L3	1.4276		KNSTRN	1.52474
			IGFBP7	1.22		CFL2	-2.23595											IER3IP1	4.86		GYPC	-1.43609		GRAMD1B	1.90143		PBX1	-1.05407					TGM2	-1.67		GNG11	-1.53177		HEMGN	-1.63405
			ATXN1	-1.6		QRFPR	-2.53121											NDUFA8	1.5		GUK1	-1.10592		CDCA8	1.25121		TAL1	-1.27685					CCNI	-1.25		CDKN1C	-1.13781		CMSS1	1.59541
			MEFV	2.66		KRTAP12-1	-2.76051											HIST1H1C	1.07		INA	-1.03626		PATJ	-1.24161		RGS18	-1.44623					RPRD1A	-1.11		IGHV4-31///IGHA1	1.03312		DPAGT1	1.44287
			SLC26A8	1.36		TSEN54	-1.36475											IPO11	3.21		LGR4	-1.08937		SMPD3	-1.69528		BNIP3L	-1.05964					FBRSL1	-1.11		HERC5	1.22745		SEC61A1	3.09268
			MAGED1	-1.22		MLKL	1.73665											TNFSF14	-1.24		OAS1	1.6571		CCNF	1.32188		IER5	-1.30171					MYBL2	2.25		MIR3652///HSP90B1	1.32831		BCCIP	1.0882
			AREG	3.55		GGT1	-2.45457											TRIM69	1.04		SDCBP	-1.03853		OR52B6	-1.09778		ITGB2-AS1	-1.10004					CTDSPL	-1.63		TAL1	-1.15856		TIMM44	1.06473
			ITGA2B	1.24		MRPL43	-1.04162											SAR1B	5.37		LYPD1	-1.31178		PSMB9	1.01863		C5AR1	-1.08979					BYSL	1.46		DENND5B	1.20778		MCPH1	1.51892
			FOSL2	1.13		GAS2L3	-2.87453											CEP76	4.93		LIPG	-1.11673		HTR3A	-1.46679		EGR3	-1.39464					GMDS	1.11		SNCA	-1.18224		LSS	-1.05925
			FECH	-1.73		ANKRD33	1.79142											RRP7A	1.59		TRIM9	-1.23461		CTSF	-1.04418		HLA-DMB	-1.25454					COA4	1.14		ZNF503	-1.03361		CENPJ	1.40376
			SLC22A15	1.67		DACT1	-2.22736											CCDC167	1.31		SOCS1	1.65611		OLIG2	-2.2785		TREM1	-1.45279					CALU	2.33		IFIT3	1.53113		VPS37C	-1.14055
			NRN1	3.65		FRS2	-2.2428											FUCA2	1.2		PDZK1IP1	-2.402		FXYD6	2.26611		HLA-DPA1	-1.34906					LRRCC1	1.32		CD300LF	-1.03898		LOC100290036///IGHV4-31///IGHM///IGHG3///IGHG2///IGHG1///IGHA2///IGHA1///IGH	3.92111
			CBWD3	1.56		CCDC171	-1.90711											ZNF593	4.29		AHCTF1	-1.35868		IFNL1	-1.66608		ZNF83	-1.1278					PFKP	1.23		MT2A	1.04153		ATP2A1-AS1	1.7101
			RBM18	1.18		DIXDC1	-2.20298											A3GALT2	-1.89		IL27	1.5974		ORC6	1.9352		TBC1D8	-1.11148					RAD51C	2.09		F2RL1	-1.04284		C10orf54	-1.26011
			GOSR2	1.44		SEC61A2	-2.50521											PTPN2	2.5		PDE8B	-1.24667		FIBP	1.69572		BTG2	-1.08282					DNAJB11	1.41		TMEM106B	-1.02072		RHBDD1	1.08523
			UNC93B1	1.58		PAX2	-2.60032											COX6B1	1.09		HSPA4L	-1.32302		WLS	-1.0455		KCNE3	-1.07182					HSPBAP1	-1.1		PDZK1IP1	-1.07334		AGPS	1.38985
			FMNL2	3.47		LY6G5B	-2.52609											PYCRL	1.14		ITGB4	-1.05601		C19orf48	1.15046		OTUD1	-1.06311					TIFA	1.26		EZH2	1.02397		PSMD11	1.20388
			RPL31	-1.02		OLA1	-2.14253											PLEK2	-2.75		LAMA3	-1.0581		BANK1	-1.1522		RASSF4	-1.06421					LOC729083	-1.25		RNASE2	1.25765		CDCA5	2.83749
			ABCC3	1.42		NOP9	1.49368											C11orf24	1.13		RAB3B	-1.42448		RUBCN	1.19253		KDELR2	1.29577					LOC100291682///IGK///IGKV3-20///IGKC	2.82		UGT2B17	1.17302		ACOT7	1.33062
			FAM210B	-1.22		TENM2	-2.60173											IREB2	2.42		GJB2	-1.12081		MAN1A2	1.63427		DERL1	1.27981					SERBP1	1.03		PPOX	1.10564		MYL4	-2.48632
			OR52A5	2.96		DCUN1D2	-2.01738											ESPL1	1.85		CXCR5	-1.05249		DMRTB1	-1.46943		B3GNT5	-1.23827					ARHGAP42	1.93		PAICS	1.05215		MAP3K2	-1.01074
			TCF15	1.06		FGFBP3	3.07363											NEUROG1	-1.67		E2F6	-1.04403		EBF1	-1.80464		TNFAIP2	-1.03341					POLR2D	1.2		CCDC34	1.05396		LYL1	-1.95198
			CLIC4	1.39		IFI6	2.56762											NUP107	1.33		STK33	-1.00732		TRIM5	1.17253		BCL10	-1.17967					FAM212B	-1.85		PDIA6	1.06285		MRPS25	1.42771
			SPG11	1.25		HMOX1	1.72386											SFRP2	-2.62		TSHR	1.27967		DARS2	1.56751		DENND5A	-1.03014					TMEM135	1.2		PPBP	-1.32731		OLFM1	-1.48783
			BRICD5	-1.78		ABCA5	-1.9867											NAA15	4.66		MICU3	-1.1034		DTNB	-1.01285		FCRL2	-1.13868					LRRC59	1.12		GUCY1B3	-1.14212		GUK1	-1.46672
			OBSCN	-3.94		SCG5	-2.32079											AAMDC	2.97		REEP5	-1.0642		KPTN	1.34825		GNAS	1.36447					SNX5	1.82		FCGR2A	-1.01199		HMGB3	2.55917
			CD1C	-3.15		DTD1	-1.20722											ZC3H15	1.43		GSTM3	-1.12141		DDIAS	1.1856		FAM30A	1.04684					PDHA1	1.1		RGCC	-1.07359		TM9SF4	1.07648
			LRFN1	1.42		MYOT	-2.5456											SLIRP	1.43		OSBPL8	-1.16112		OR2A25	-1.3484		CXCR2	-1.57078					RBL1	1.57		NRGN	-1.30289		FKBP3	1.22061
			GATB	2.72		CASC4	-2.46767											ATL3	2.73		CACNG1	-1.30823		NDUFS2	1.17351		FAM20A	1.10952					LOC100291464///LOC100130100	2.67		FOSB	-1.09127		KIF14	3.05984
			TNNT1	2.94		ENO3	-2.73194											CHEK2	2.98		PHKG1	-1.11776		ELAVL3	-2.18926		HESX1	1.09654					LOC286052	-1.07		ETV7	1.13306		MAP3K13	1.12051
			CCDC136	-2.65		SFTPC	-2.45899											ADPRHL1	-5.24		TTC7B	-1.09875		TUBB	1.42081		LRRN3	-1.12339					NDUFAF1	1.67		LOC100996919///CD8B	-1.06478		C16orf72	-1.04729
			NCR3	-1.14		KLHL22	-1.39549											UFSP2	2.79		PSAT1	1.21624		PLXND1	-1.17149		MALAT1	-1.15116					FAM64A	1.37		SMC4	1.04221		ACADM	1.80669
			PTGDR2	-2.03		C10orf111	-2.23509											KIR3DL2	-2.4		PDE5A	-1.2034		SNORD53	-1.17729		SIGLEC1	1.421					LOC100287927	1.52		UAP1	1.24101		USO1	1.36083
			GSX2	3.54		FYB	3.43283											RBBP7	1.2		ZNF140	-1.11882		BCCIP	1.22976		DNM3	-1.16315					SFR1	1.37		CMPK2	1.19908		IL4R	-1.18486
			PPIE	-1.29		GCKR	-2.57406											HSPA5	1.07		BAIAP2L1	-1.10854		TMEM155	-1.06967		RXRA	-1.02873					KNTC1	1.21		HP	1.10357		TUBA1A	-1.38221
			KIAA1324	-1.57		NRL	-2.19083											METTL7B	4.91		SARDH	-1.12028		DOK7	-1.14063		ODF3B	-1.12416					POLQ	1.95		ELOVL7	-1.02014		TAF11	1.15129
			CD28	-1.25		NMB	-2.34215											RRBP1	1.66		BCAR1	-1.08165		PIWIL4	1.70321		GAS7	-1.02803					TBCCD1	1.02		EGR3	-1.15999		LOC202025	-1.4193
			GOLM1	3.27		FAM19A2	-2.6931											COA7	2.64		ORC1	1.10491		MTRR	-1.72643		CKAP2	1.07018					IGK///IGKC	1.92		CCL8	1.79602		TRIM10	-1.66665
			SNRPN	-1.29		SLX1A	1.28439											RTCA	3.28		SECTM1	1.09972		DNA2	-1.62361		GALM	1.00058					MARCKSL1	-1.08		RNASE3	1.14499		PLK4	2.59951
			ST14	2		DPF3	-2.35073											CCL7	-1.38		LRRC17	-1.17407		DHFR	1.41336		LOC102724229///RASA4B///RASA4	-1.03667					ELP3	1.2		STEAP4	-1.07097		LOC100129034	-1.11675
			ECHDC3	3.45		CHI3L1	-2.39962											APOBEC3H	2.91		ALYREF	1.14449		PLVAP	-1.37677		PTGDR	-1.0685					MB21D1	1.11		NORAD	-1.0703		DOCK5	-1.78166
			ACAD11	-3.02		EML1	-2.30694											RHBDD1	1.74		NTN4	-1.18174		OR4L1	-1.16534		ZFP36	-1.15023					THBD	-2.27		MS4A4A	1.11787		SHCBP1	3.90415
			KIN	3.11		FAM83H	-2.30326											ARFGAP3	1.15		PDE1C	-1.36593		WDR17	-1.39034		MAL	-1.00534					COPB2	1.2		CTTN	-1.12778		FAM117B	-1.01022
			VWCE	-1.4		BOK	1.58532											MPZL1	-1.16		DENND2A	-1.12213		HOXB7	1.56498		CFD	-1.2472					ABCC13	-2.95		RGS18	-1.07769		YIPF5	1.00041
			LONRF1	1.75		HSF2BP	-2.9208											MRPL13	2.54		ZCCHC5	-1.08034		WDR34	1.84415		LOC101927402	1.03534					IGKV3-20	2.82		MYLK	-1.24924		LOC100294156///LOC100292046///C4B///C4A	-2.31287
			CLCN3	3.47		NFKBIB	1.30868											CCKAR	-2.05		PPID	-1.15568		CDY1B	-1.25537		WTAP	-1.09314					IARS	1.17		VCAN	-1.02283		OGFOD1	1.45644
			LPAR6	1.71		SAA1	-2.38769											DPH3	1.84		RAP2B	-1.06289		SPRY4	-1.73667		TPD52	1.23841					TRIP6	1.07		TNFRSF10C	-1.18153		SLC11A1	-1.38499
			PTP4A1	1.49		GPNMB	-2.7756											LOC81691	4.61		ARSJ	-1.28662		SPATS2	1.86619		PLXDC2	-1.08411					RIOK3	-1.64		AMFR	-1.14349		CCHCR1	1.1097
			MEIS1	3.11		SPX	-1.96261											XPO1	1.11		MYOM3	-1.18803		CCNB1	1.55192		G0S2	-1.74892					SEC23B	1.09		ANXA1	-1.14119		POLA2	1.33576
			RUFY4	2.58		FAM46A	1.77819											SGO1	4.19		PTPRM	-1.27528		CENPA	2.78671		LYST	-1.02314					ARV1	1.11		PDE5A	-1.03698		EZH2	1.86037
			TOX2	-3.32		ZNF584	-1.86448											CEP128	5.37		ESYT3	-1.00741		ECE2	1.81274		MANF	1.38626					NDC1	1.97		XAF1	1.02983		TOR3A	1.31177
			ELMOD2	2.12		LRIG3	-2.04824											DDX11	2.03		AFAP1L1	-1.03171		OLFM1	-3.04761		PIM2	1.05167					CD164	1.49		TREM1	-1.00447		GRK3	-1.36246
			CXXC5	-1.07		FAM19A4	-2.54122											LRRC45	1.85		CXCL2	-1.18206		ZNF705A	-1.27267		RAB27B	-1.24031					CRELD2	1.48		LOC101930164	1.19125		ANP32E	2.6388
			SBNO2	1.18		RCE1	-2.50698											ACAD9	2.43		TIAM2	-1.04564		FAM179A	-1.30459		FH	1.29332					IGLL5///IGLV3-16///IGLV3-25///IGLC1	2.75		LAMP3	1.23412		PARP1	1.6762
			HSF2	-2.14		ULBP1	-2.00263											TPGS2	-1.11		EYA1	-1.15131		HIST2H3C	1.59789		CSE1L	1.0012					MRPS10	1.55		POU2AF1	1.0076		LOC286052	-1.30194
			GDAP2	1.87		ANXA8	-2.41107											LGALS3BP	1.53		HOXC6	-1.04019		MCM7	2.52768		RNA45S5	1.05085					HEY1	-2.29		CD24	-1.08921		NEK1	1.13758
			SLC31A1	2.12		TMEM199	1.27551											HPDL	4		SCARA3	-1.12263		FARP1	-1.41762		CD44	-1.28584					CENPQ	1.38		CCL2	1.60936		PRDM1	1.34842
			ENO3	-1.36		TSR1	2.67171											SPTSSA	3.45		LRP12	-1.10577		UBASH3A	-2.00604		MCM6	1.36381					AMY2A///AMY1C///AMY1B///AMY1A	-1.05		PROK2	-1.23083		USP28	1.47697
			UTRN	2.96		PIP4K2C	1.40741											MLST8	4.4		GEM	-1.17388		KIR2DL4	2.07908		FANCG	1.1074					LOC100290036///IGHV4-31///IGHM///IGHG3///IGHG2///IGHG1///IGHA2///IGHA1///IGH	2.89		ITGA2B	-1.00889		HNRNPA3///HNRNPA3P1	1.3016
			GAL3ST4	-2.63		CHST6	-2.16831											DGAT1	-1.18		SHROOM2	-1.03354		NPR3	-1.53126		JMJD1C	-1.2492					ECT2	1.91		CXCL8	-1.50289		CENPE	3.18989
			MYLK	2.67		SRSF10	-2.84926											FAM188A	3.77		AJUBA	-1.09013		GALK2	1.60745		MAGED1	1.09853					UMPS	1.53		HBA2///HBA1	-1.41848		H2AFX	1.90579
			PPP2R3B	-1.22		ANXA3	3.69534											TM7SF3	1.09		KLF1	-1.49748		SSSCA1	1.61405		CLEC2D	1.07131					REPS2	-1.87		GBP1P1	1.07255		MEGF9	-1.50654
			SPTB	-1.31		DNAL1	-1.95157											GBA	2.04		EFHC2	-1.25895		RASSF2	-1.15051		LY75-CD302///CD302///LY75	-1.49077					ACSBG1	-1.2		CXCL10	1.52353		PMVK	1.32796
			ANKRD33	1.08		NMNAT2	-2.18598											HIST1H4C	1.1		SRPX	-1.23553		ZNF219	-1.28415		CCR2	1.10113					PARP2	1.39		C2orf88	-1.06667		POLR3H	1.57339
			TXNL4B	1.03		IFIT5	2.27357											THOC6	1.46		ETNK2	-1.0763		B3GNTL1	-1.00271		IER3	-1.77621					PDIA5	1.93		DUSP1	-1.19865		SMC2	2.60905
			XCL1	-2.21		S100A13	-1.84969											EED	1.05		LRRC74A	-1.12167		AEN	1.52718		EAF2	1.06437					LOC100290375///IGHV3-23///IGHV4-31///IGHM///IGHG1///IGHA1	3.28		HCAR3	-1.06583		WDFY4	-1.01031
			COL6A2	-1.22		ZNF3	-2.27436											FAM207A	3.51		PTPRR	-1.03085		ARAP3	-1.29717		KLRB1	-1.27985					PLVAP	-1.31		NR4A2	-1.02066		KIF20A	3.22153
			SEC24C	3.51		OR5K1	-2.30339											NCOA7	1.15		PMM1	1.00874		LRRC15	-1.12173		ELOVL7	-1.17961					IPO11	1.51		RGS13	1.15849		IGLV2-23	3.1248
			LILRA6	2.37		CHST4	-1.86688											CLEC1B	1.38		RBPMS	-1.06965		BRICD5	-1.52322		MMD	-1.07337					ACOT7	1.45		FRG1BP	1.43783		ARHGAP26	-1.44895
			CD68	1.78		BICDL1	-2.34342											RFX2	-2.24		GNAQ	-1.15227		C2orf48	1.32951		CFP	-1.06044					MRPS25	1.41		G0S2	-1.00361		AP2A1	-1.0692
			CMTM2	-1.03		ELF2	1.96029											CD40	4.16		ADCY1	-1.04992		VTRNA1-2	-1.13226		CLEC7A	-1.01733					C1GALT1	1.11		LOC100509457///HLA-DQA1	-1.40542		CA4	-1.6647
			ARIH1	3.23		GTF2IRD1	-2.46323											LONP1	1.49		HBE1	-2.4786		GADD45GIP1	1.89309		ZNF503	-1.00587					GFPT1	1.42		OLFM4	1.25367		MAPKAPK3	-1.04086
			B4GAT1	-1.38		SLC46A1	-2.91387											PIR	4.54		CDC73	-1.05404		AGRP	1.16496		LGALSL	-1.04924					ATP6V0C	-1.02		IL6	1.06712		CHCHD7	1.47917
			ZMYND10	-1.58		MYO9A	-1.43728											CMSS1	4.58		BATF2	1.70348		CMTM2	-1.34399		PROK2	-1.49583					MRPL37	1.2					HNRNPAB	1.49524
			ARL8A	3.04		TCAIM	-2.31557											SAPCD2	2.08		NT5DC3	-1.08125		F2RL1	-1.18565		CLEC12A	-1.20562					MRPL52	1.11					DCPS	2.14148
			FAM216A	-1.25		SGSM2	-1.23846											SSNA1	2.07		RAC1	-1.0347		DCLRE1A	1.89904		JUN	-1.02422					CEP76	1.32					LIN7A	-1.8722
			ELOVL7	1.12		UROS	-1.16458											SUB1	1.57		REV1	-1.00125		SLITRK1	-1.29086		PRR11	1.13782					CACYBP	1.18					MRPL40	1.3293
			CD69	3.06		DNAJC28	1.95733											COA4	1.96		HSF1	-1.0456		PTH	-1.03752		TGFBI	-1.41734					AGK	1.1					CLEC2D	1.57503
			EPN2	-1.16		ADAMTSL5	-1.98379											PHTF1	3.03		MCM7	1.21515		PSMA4	1.03133		LTB	-1.10783					BMS1P20	3.06					DIRC2	-1.41409
			SAMSN1	2.43		C2orf40	-2.32301											MRPS9	1.69		DTNA	-1.13011		RAD51B	1.19205		CTTN	-1.3089					KCNH2	-1.23					CKAP5	1.12207
			BROX	3.32		GPR37	-2.38243											CHAF1A	2.3		SEPT4	1.68332		GTPBP2	1.78442		C2orf88	-1.29623					AIMP2	1.03					KBTBD11	-1.19515
			WDR41	1.26		RPL17	-1.83151											MRPL3	1.56		CEACAM1	1.35719		CASP3	1.17874		PYGL	-1.1193					ZNF713///MRPS17	1.46					GMPR	-2.12243
			TMIGD3	3.85		SLC30A2	-2.60277											CBFA2T3	-4.37		SCGN	-1.67724		PARP9	1.13584		LOC105376805	-1.15578					MRPL50	1.27					SEC61A2	-1.0081
			CD7	-1.21		TVP23C	-2.29842											HBQ1	-1.73		FRMD6	-1.2753		FOXA2	-1.05965		TCL1A	-1.16299					HAUS1	1.12					SULF2	-2.04219
			RHOT1	1.41		GLIPR1L2	2.37296											CD320	1.59		PLEKHG2	1.02138		GLRX2	1.04059		NCAPD2	1.00381					TSEN15	1.5					BUB1B	3.39654
			RAP1GAP	-1.94		KIAA1191	-1.20387											RPL34	5.23		KLF9	-1.19133		SERPING1	-1.20369		PROS1	-1.19623					MAN1A2	1.6					PLXDC1	-1.2803
			RASGEF1B	3.51		CD86	-2.61945											SPCS2	1.35		CADM3	-1.27316		SMIM24	-2.10027		STON2	-1.03292					SRM	1.62					GGCX	1.33819
			RPL17	-1.04		MID2	-2.51888											ST7L	4.7		RGL1	1.24978		POLE2	1.39146		RGS2	-1.11528					CKAP5	1.13					IGHV4-31///IGHM///IGHG4///IGHG3///IGHG1///IGHD///IGHA2///IGHA1///IGH	3.85289
			LRFN3	-1.54		MECOM	-2.63078											SLCO5A1	4.19		SEMA3C	-1.4694		FDPSP2	-1.10649		NAMPT	-1.24942					RNF123	-1.32					APITD1	2.28363
			TAS2R8	-3.07		ADAR	1.54136											GPR55	3.64		KATNBL1	-1.17748		OR2Z1	-1.57335		MS4A6A	-1.14255					MBP	-1.34					CYCS	1.46185
			C2	1.33		ACTA2	1.78846											GLRX2	4.23		LARP6	-1.634		LPA	-1.70719		ITGA2B	-1.24134					ALG8	1.39					FCHO2	-1.64482
			ACO1	-1.54		ABLIM1	-2.94836											TXNDC15	-1.09		PML	1.23249		HIST1H1C	1.08995		LOC401317///CREB5	-1.01772					PIF1	1.83					MCOLN1	-1.18202
			GPR146	-1.11		C16orf74	-2.22865											STT3B	3.56		CABYR	-1.05395		TSPYL2	-1.44152		DPYD	-1.071					BNIP3L	-1.61					CCDC58	1.20514
			ISYNA1	-1.09		PDLIM3	-2.19843											MRPS31	1.05		STAP1	1.48121		TNFRSF10B	-1.40543		CTSS	-1.17496					KLHDC10	1.24					EXOSC3	1.61339
			SNCA	-1.21		IL1RAPL1	-2.09681											CHEK1	4.23		CYP8B1	-1.10876		DSC2	-1.61763		ABLIM1	-1.03521					KIAA1324	-2.4					SLC16A5	-1.24506
			RRBP1	1.2		SLC50A1	1.64909											ELMOD2	2.74		C1QTNF1	-1.16864		SPTY2D1	1.74667		ISG20	1.04556					GOLGA3	1.01					AP5S1	1.09119
			MICAL2	-1.62		TEFM	-2.31654											USP1	4.45		PALM	-1.20172		SAMD12	-1.09592		P2RY13	-1.13264					ORMDL2	1.01					LOC100290146///IGHV3-23///IGHM///IGHG4///IGHG3///IGHG1///IGHD///IGHA2///IGHA1///IGH	4.18076
			NSMF	-3.04		SEPT5	-2.27212											HIST1H2AE	1.72		CENPA	1.4338		SEC61G	1.00041		ASAH1	-1.00721					TRIM10	-1.62					MYADM	-1.04063
			ST6GALNAC4	-1.06		TMEM246	-2.20996											IQCG	3.79		COL4A5	-1.08086		STAT1	1.0272		TSC22D1	-1.14806					COPZ1	1.02					SLC2A3	-1.36905
			SLC8A3	3.22		C7orf31	-2.38778											RGL1	2.74		HHLA3	-1.15001		CASS4	-1.74515		RASSF3	-1.00631					UTP4	1.1					CASP3	1.11358
			NPHP1	3.21		RAB40AL	-2.21485											KDM6B	-1.12		SPON2	1.53001		BICDL2	-1.74906		SERPINA1	-1.2133					TANGO2	-1.09					ITCH	1.41022
			PNPLA7	-1.38		FAM218A	-2.54928											NUDT1	1.08		TGFA	-1.14928		NT5C3A	1.22435		FGR	-1.04645					TXNDC15	1.52					IGHM	4.11638
			NUP50	1.64		CES1	3.58725											BMP2K	-2.13		APOBEC3B	2.07858		TGM3	-1.40596		PDE5A	-1.15101					DERL2	1.33					PRDX6	-1.11288
			PABPC4	-1.46		OR13A1	-2.28683											PACSIN1	2.36		TMEM102	-1.31001		RHBDD1	1.20436		LOC100509457///HLA-DQA2///HLA-DQA1	-1.01389					FAM83D	1.73					ANLN	3.28055
			C4orf33	1.99		RAET1L	-2.13645											CCDC90B	1.13		MLF1	-1.02518		SFTPD	-1.75432		VCL	-1.10869					SPTB	-1.84					ASUN	1.37809
			LGMN	2.13		SOGA3	-1.92069											NME7	3.43		NBPF1	-1.17166		CMKLR1	2.07111		RPA3	1.00426					NCAPD2	1.44					AOC3	-1.40858
			OLIG2	-3.66		CSTF1	-2.11041											EEFSEC	1.2		ADAM33	-1.05853		CHRNB3	-2.07079		ANXA1	-1.3495					MRTO4	1.27					SLC38A10	2.33338
			SLC30A1	2.75		CTPS2	-1.22542											CASP7	3.73		LAMP3	1.6765		PMM1	1.77413		UGT2B17	1.47683					KLF1	-2.57					CENPI	1.28022
			RCBTB2	1.41		TERT	-2.11161											SIRPB2	-1.34		WDR25	1.00194		ATAD2	1.64967		ALOX5	-1.12669					HSPE1	1.3					LNP1	1.0942
			TTC13	-1.04		STXBP6	-1.83193											CCDC51	3.32		ADGRL2	-1.18158		LTC4S	-1.93882		DUSP6	-1.05423					SPA17	1.13					SUB1	1.42766
			DIAPH2	1.02		SLC2A11	-2.1757											IGF1	4.46		NCAPG	2.12509		RNF11	-1.31228		ND6	-1.19033					RPL39L	1.17					MXI1	-2.22906
			RNF43	3.1		NBN	1.88982											C6orf203	4.06		TCEAL9	-1.25594		MAGEA6	-1.13179		TMEM40	-1.15069					TUBB	1.01					GPCPD1	-1.14422
			SNF8	1.02		VAPA	-2.23709											PRR4	4.23		ST14	1.15954		HES6	1.3422		HLA-DQB1	-1.16019					CKAP2L	1.67					PFKFB4	-1.82216
			AEN	3.01		TMEM268	1.71733											CDK2	2.02		RAET1G	-1.07395		AVEN	1.50704		RGCC	-1.08179					EPR1	1.66					RPA3	1.62044
			TBXA2R	1.97		MTBP	-2.36671											CXCR3	1.2		BMP2	-1.12261		IMPACT	-1.4807		VNN2	-1.11064					RPN2	1.07					CD1C	-1.84753
			CACNA2D3	-3.46		DDB2	1.81399											MGLL	1.26		LY6K	-1.05533		NKAP	1.44537		HIST1H4H	1.0773					GOT2	1.04					IFRD1	-1.40905
			SNRPD3	-1.03		OR13G1	-2.43199											NABP2	1.09		FAM173B	-1.05506		SAXO2	-1.10995		STEAP4	-1.14213					CCDC34	1.8					KIAA0232	-1.05745
			SGK1	-1.13		ALAS1	-2.27376											CBR1	2.01		TGFB2	-1.15264		MAGED4B	-1.07034		PF4	-1.44922					COQ3	1.12					LOC100292999///LOC100290059///IGHD	4.00872
			PASK	-1.91		TTC8	-2.30056											PTTG2	1.53		IFI44L	2.25049		BPIFA1	-1.47708		BACH2	-1.00956					WBSCR22	1.25					PHLPP1	-1.21667
			IL5RA	-3.38		NUP62CL	-1.79081											MIS12	1.11		CNIH2	-1.45185		ARHGAP35	-1.25338		DMXL2	-1.18294					ERCC1	-1.02					SEPHS1	2.10009
			CD79A	-1.46		SYCP2	-2.20287											CHPT1	-1.13		SERPINB7	-1.17687		CHTOP	1.43007		TXNDC15	1.05677					ATP2A1-AS1	1.59					DARS2	1.66178
			NMT2	-2.5		LURAP1L	-1.97173											SHFM1	1.19		HRASLS	-1.04744		EIF2AK2	1.1108		HBA2///HBA1	-1.62778					RUVBL1	1.3					SSR3	2.26034
			KIF1B	3.22		MAVS	1.86824											PRPS1	1.18		PRKAA1	-1.08916		IDH1	1.27658		ACRBP	-1.21568					ILF2	1.09					RNF182	-2.69895
			KLRG1	-1.97		HIVEP2	1.21786											NDUFAF2	1.32		KCNIP3	-1.18093		CARNS1	-1.30422		P2RY12	-1.01977					DERL1	1.24					RAPH1	-1.17523
			C11orf71	1.42		LRRN4	-2.38788											GYG1	1.05		MSRB3	-1.0749		RIPK4	-1.13036		CXCL8	-1.98272					PSME3	1.3					MRPL46	1.07003
			SLC22A1	2.01		IDH2	1.30118											GATA1	-2.34		SYDE1	-1.14232		FRMD4B	-1.2908		GUSBP11	1.18396					AHCY	1.24					CCDC34	1.72175
			FBXO32	-2.69		MRPL16	1.71405											MICAL2	-1.77		CXADR	-1.28314		LRRC43	-1.28146		CST3	-1.10121					FAM13A-AS1	-1.33					GMDS	1.59218
			HIST1H4E	2.35		CATSPERB	-2.2282											NEFH	4.34		HJURP	1.65558		SLC16A13	-1.60334		EGR2	-1.15554					LDLR	1.3					CENPL	1.48876
			APBA2	-2.92		PCGF3	2.20693											TMEM258	1.03		TOP2A	2.23254		SUSD4	-1.07805		ALOX12	-1.05387					CENPL	1.42					FAM69A	2.20639
			YPEL1	-1.06		PPP2R2C	-2.41754											YIF1A	1.46		CDH13	-1.10636		CTRL	1.23553		TYROBP	-1.0095					PXMP2	1.59					BMS1P20	3.37634
			JAKMIP1	-2.48		TOMM7	-1.32742											JAK2	3.89		PRADC1	1.13878		GLRX5	-1.07608		CD83	-1.30198					MRPS7	1.12					GPATCH4	1.7369
			RBBP6	1.03		GNG4	-1.82772											TMEM41A	4.4		POLL	-1.02713		DCAF4L1	-1.35844		CLC	-1.20401					PDCD4-AS1	-1.01					ORC6	1.93982
			BDH1	-2.6		MARK1	-2.71839											GCNT1	4.27		TUSC1	-1.15326		DGUOK	1.09824		SAMSN1	-1.03421					CENPJ	1.07					HRASLS2	2.9874
			SMC1A	-2.92		HIST1H4F	-2.37303											SLC35A3	4.05		TMEM136	-1.28252		C1GALT1	1.20929		TNF	-1.81027					NRG1	-2.29					NOTCH1	-1.2705
			TCF3	-1.11		GDF15	-2.55515											CTSL	2.83		PRKAR1B	1.16695		GAD1	-1.26982		LY86	-1.00538					COMMD1	1.02					LOC730101	2.59097
			AZI2	3.51		DDX58	1.79336											PSMD14	3.45		SNX5	1.08761		LOC100131023	-1.35458		ARHGAP6	-1.08065					RPS6KA5	-1.12					PTTG3P	2.00726
			LARGE2	-1.91		STMN1	-2.60674											SLC30A5	1.96		KIF23	-1.05444		POLR3D	1.71747		FCN1	-1.08586					NUS1///NUS1P3	1.02					KNL1	2.75744
			PRKAG2	1.51		ZNF512	-1.04839											LAPTM4B	2.78		EPHA2	-1.11392		MT1H	1.49122		NFKBIZ	-1.03993					MAP3K2	-1.06					NET1	2.58933
			NKAIN1	3.36		CSRNP3	-2.19279											IPO4	2.84		MID1	-1.34768		CDHR3	-1.67091		LILRA2	-1.037					IGKV1D-13	2.56					TIMELESS	1.68191
			HHEX	2.59		LMO7	-1.80859											HIST1H4D	2.11		SMARCA1	-1.13817		SIX5	1.6145		NFKBIA	-1.02964					DCLRE1A	1.02					ZAK	-1.23556
			MRC2	-1.82		RBMS2	2.40549											DNAJC15	2.28		HS3ST6	-1.25222		ARL1	1.5966		HNMT	-1.10189					TMEM208	1.27					PRPF38A	1.26008
			TSNARE1	-2.1		UQCC1	2.35923											ZNF300	4.32		IMPDH1	-1.29852		NBN	1.18993		PHLDA2	-1.01308					WDR34	1.87					STRAP	-1.48145
			BCKDHB	-2.72		HIST1H1B	-2.10385											FOXO3	-1.28		KISS1R	-1.18095		TTTY6B	-1.82692		TMEM107	-1.94099					SDC2	-2.61					DDX52	1.20426
			ELL2	2.67		MB21D1	2.52139											RAC3	-3.13		TPM2	-1.03409		MIR382	-1.47667		TREML1	-1.18061					LOC652494///IGHM	1.89					FBXO43	1.39392
			FANCL	3.06		DNAH5	2.04248											COL18A1	-1.12		POU2F1	1.12062		SPC25	1.88746		BRE-AS1	-1.14765					LOC100294352///LOC100287598	-1.78					DNAJA4	-1.09104
			SIGLEC9	1.49		STRC	-2.44133											NLRP12	-1.26		FJX1	-1.46443		TMEM167A	1.06667		KRT23	-1.20523					C19orf33	-2.22					EIF4E	1.0191
			HPS5	1.01		FZD9	-2.05556											TMCO1	1.03		TRDN	-1.29277		PATL2	1.05668		CMTM5	-1.02147					PREB	1.42					PHKA1	1.604
			CHRNB1	1.05		GALNT16	-2.30166											UBXN10	-1.25		CLDND2	1.04591		PAICS	1.03096		GCA	-1.00474					RUNDC3A	-2.38					NCBP2	1.43967
			CYBRD1	-2.09		IRF2	3.39951											VRK1	4.56		VEGFA	-1.19298		SCGB3A1	-1.4637		SEPT5-GP1BB///SEPT5///GP1BB	-1.25251					FAM104A	-1.23					LOC100290146///IGHV4-31///IGHM///IGHG1///IGH	2.65748
			RNF145	1.85		ARSK	-2.5459											KIF20A	2.44		AZIN2	-1.04822		MDK	1.61377		HBB	-1.63664					G3BP1	1.47					PCBD2	1.70125
			DBNDD1	-1.17		B4GALT5	1.27822											C15orf48	4.25		IL1A	-1.08507		LOC730101	2.3869		LOC100129518///SOD2	-1.39813					HSPH1	1.34					PDXK	1.31728
			NOS1AP	3.42		C12orf50	-2.35886											SNRNP27	1.15		C1orf210	-1.15232		SLC10A7	1.1656		NR4A2	-1.27918					SEH1L	1.01					ALDH1L2	3.27099
			PLA2G4A	1.93		NR6A1	-1.95558											HIST1H1B	3.93		RECQL4	1.43346		MMP28	-1.57597		CXCL1	-1.27587					SHISA4	-1.57					ESPN	-1.47862
			KRT1	-1.5		FAM189A2	-1.97085											ESR1	4.35		KIF18A	-1.51857		TRAM2	1.52991		EPRS	1.05158					CTLA4	2.17					EZR	1.10246
			PTTG1	-1.86		SEBOX	-2.52207											SENP7	-3.47		MAP1S	-1.12624		MEG3	-1.35849		IL1B	-1.63291					GAR1	1.53					ABHD5	-1.41884
			RIN1	2.56		PCDHGB5	-1.91077											RAP1GAP	-2.85		GZMB	2.16393		NME4	-1.06434		IGHV1-69	1.15095					HIST1H2BD	1.42					NEK6	-1.67482
			GNMT	-1.02		ADAMTS16	-2.32953											PAK1IP1	2.86		JAZF1	-1.01443		CD244	-1.34967		PLAUR	-1.06723					ALDH18A1	1.43					LST1	-1.43234
			SUCNR1	3.62		IFITM5	-2.28216											ACSM5	-4.84		PAGE2	-1.11413		HIST2H2BE	1.31512		IGLL3P	1.11902					LIG3	1.27					TSHZ3	-1.43059
			FPR2	2.3		GLYATL2	-1.96206											TAF4B	2.84		AGTR2	-1.17656		AGBL1	-1.83756		PPIB	1.07115					HNRNPLL	1.45					DENND1B	1.28447
			CDR2	-2.34		DNAJC13	1.32972											VKORC1L1	3.77		SPRR2B	-1.08494		CCDC134	1.96478		SNORD3D///SNORD3C///SNORD3B-2///SNORD3A///SNORD3B-1	-1.56206					NFIX	-1.67					HOTAIRM1///HOXA2	-1.79657
			TBC1D17	-3.27		USP54	2.32448											FCER1A	-2.74		CALB2	-1.1318		BAGE2	-1.73087		CLU	-1.05049					LOC652493///IGK///IGKC	2.76					HIRIP3	1.55447
			SCLT1	1.19		OAS2	2.50105											BARD1	1.71		FAM167A	-1.05025		JAK2	1.13453		P4HB	1.22314					MAP3K7CL	-1.81					GGH	3.43503
			ANPEP	-1.02		PIWIL2	-1.78506											TBRG4	4.14		DMRTB1	-1.15779		APITD1	2.11819		PDK4	-1.00962					SLC44A1	1.46					CXCL6	-1.26497
			TMEM199	1.25		MTNR1A	-2.35786											TAF1B	1.42		LMO3	-1.09177		KRT23	-1.42807		TSC22D3	-1.07327					C3orf14	1.66					NR4A1	-1.31639
			ITGB3	1.33		UCMA	-2.38523											FAM92A1	-4.53		CAV2	-1.04235		C8orf37	-1.36399		FCGR3B	-1.1475					HYOU1	1.45					CAV1	4.03702
			GCNT2	2.89		WDR60	-2.28822											TMEM256	1.33		PGM5P2	-1.0908		FAM204A	-1.44454		BCL2A1	-1.11375					DGAT2	-1.78					NFIX	-1.09359
			LARP4	3		IFNE	-2.19098											PSEN2	1.65		RCAN1	-1.05401		LINC00051	-1.6365		SERPING1	1.04045					EBNA1BP2	1.29					TMEM19	1.6706
			MFSD14B	1.03		IL31RA	-2.60553											PIGH	1.03		S100A3	-1.18385		FBRSL1	-1.10262		CCL3L3///CCL3L1///CCL3	-1.26229					LOC100287723	2.61					PRKCI	1.73169
			SIGLEC7	2.07		ATP4B	-2.59693											WASF2	-3.22		ZNF10	-1.05893		NBPF7	-1.11636		HES1	-1.26132					CREM	1.27					RALY-AS1	1.46384
			GPRIN3	-1.02		SLC22A20	-1.98772											BATF	1.16		CKMT1A	-1.11263		CHD3	-1.55631		KCNJ15	-1.04923					PRC1	1.99					NXPE3	1.16768
			STAP2	3.41		HMX1	-2.58794											BFSP2	2.29		WNT5A	-1.1431		KLHDC8B	1.61265		IFI6	1.13314					MCM3	1.53					NUP37	1.76059
			LIPE	-1.23		RBM17	-1.39906											ARV1	1.14		RBMS3	-1.00926		FAM98A	1.07327		DUSP1	-1.09388					SRR	1.38					SLC39A7	1.19744
			SRD5A1	1.06		DMGDH	-2.21499											MB	-4.8		KRT34	-1.05664		RILP	-1.71392		TOP1	1.03663					NCBP1	1.21					ACAT1	1.58539
			ZNF302	-1.83		ADAM23	-2.41043											CLCC1	3.61		RAB17	-1.00418		ZNF365	-1.33648		IL1R2	-1.04131					HNRNPD	1.28					WDTC1	-1.06808
			USP13	-2.53		F9	-2.69109											CCNF	2.73		WASF3	-1.32183		HNRNPA3P1	1.17029		HBD	-1.06401					ERI2	1.55					GATA1	-2.06042
			FBXW9	-1.97		COL6A1	-2.52475											ERLEC1	3.34		CENPN	1.68336		LAMC3	-1.11874								FAM69A	1.68					LOC652493	3.18813
			TOR4A	1.32		SRSF12	-1.62544											NOC3L	2.75		CPE	-1.11737		DSC1	-2.03398								TOMM70	1.28					MYBL2	2.50738
			KRT18	-1.47		LY6K	-2.09448											SLC6A16	-1.67		IGFBP3	-1.29028		FPR3	1.54968								CHAC2	2.47					ZDHHC21	1.3418
			ZBTB12	2.67		PLPP1	-2.46961											RBM45	2.59		TMPRSS9	-2.03326		RBMS2	1.93282								LOC100286909	-1.51					LOC100289612	2.27254
			SYNGR2	1.13		MT2A	2.29586											GINS4	3.97		EPB42	-2.45124		LINC01311	-1.15939								MRPL51	1.11					FGD2	1.25883
			PCSK6	2.95		GSTA3	-2.2215											HIGD1A	2.84		LAMB1	-1.20469		OR2T34	-1.40151								SNRPN	-1.09					COQ5	1.26704
			LDOC1	-2.5		PRR3	1.74658											MAP1S	-1.37		GRB10	-1.0976		BATF2	1.99232								RBKS	1.26					MRPL27	1.4397
			FHIT	-1.2		CALR3	-2.38701											INTS7	-1.98		VSX2	-1.33153		GBP4	1.2247								BRWD1	-1.01					KCTD1	1.18851
			LMTK2	2.23		SFMBT2	2.74128											FH	2.23		PRELID2	-1.03056		EYA3	1.49263								ARHGEF40	-2					PSMC3	1.38335
			GTF2IRD2	-2		CPLX3	3.09476											TOMM40L	2.7		PXDN	-1.14694		MERTK	2.27661								SPTSSA	1.12					TBXAS1	-1.02801
			RGS1	2.56		CT47A7	-2.08239											ATP1B3	1.05		DGAT2	-1.16033		EIF6	-1.61958								MTDH	1.01					SOX6	-1.59625
			PUS10	2.92		ACO1	-1.73244											UBE2G1	1.76		GTF2IRD2B	-1.30981		KC6	-1.02634								POLA1	1.31					ERCC6L	1.64579
			P2RY12	2.49		COL15A1	-1.82579											TMED7	4.11		DLEC1	-1.21093		MORN3	-1.42895								TAF1B	1.07					LONP2	1.3164
			LANCL1	-1.64		CTSL	2.32111											KLC1	3.86		EFNB3	-1.16488		MYOG	-1.44111								DNA2	1.43					IL11RA	-1.19798
			BTBD3	3.02		CLTA	-2.39272											ETFA	1.1		SLC34A3	-1.09757		SPINK8	-1.32321								MTHFD1L	2.05					HSPD1	1.54867
			SLC2A5	-1.33		APOE	-1.93674											EGF	3.51		ISCA1	-1.14288		TRPM4	1.81793								CD9	-1.31					NDE1	-1.23994
			LAMP5	1.64		ARMC8	-2.32477											PRPS2	2.1		SHMT1	1.07299		BCORL1	-1.03747								EBP	1.59					PSMD14	1.50255
			RAB11FIP4	-1.04		CLCN1	2.82173											ST6GALNAC2	-1.04		MRAP2	-1.08809		BTBD9	-1.02115								GMPPA	1.2					RUFY2	-1.19002
			CALML4	1.86		SMC2	-2.08938											PSD	-1.38		CXCL10	1.93883		PCBP3	-1.34111								SPCS2P4///SPCS2	1.38					CSTF2	1.28592
			XCL2	-1.15		TCF7	-2.10065											STAC3	3.97		NFE2L3	-1.23921		HRK	-1.99038								SMARCA5	1.1					IGL	3.11563
			IMMP1L	-1.41		HTR3A	-2.49925											METAP2	1.28		KIF13A	-1.02253		TRIB1	1.03036								LOC100132910///GALNT2	1.52					NME1	2.03707
			FOXN2	1.05		GAGE2C	-2.68321											COX15	1.19		MEIOB	-1.10015		HSPA13	2.39636								AQP1	-1.58					UBE2W	-1.18449
			ELF2	1.4		OSGEPL1	-2.71108											CDK4	1.03		LMTK2	1.07015		PSMA3	1.02478								TXNDC5///BLOC1S5	2.13					GUSBP11	1.84297
			HSD17B8	-1.84		CUX1	-2.43648											NUDT2	1.07		ACKR3	-1.33859		FGGY	1.33926								BCLAF1	-1.31					RFC4	1.97275
			ERCC1	2.32		PPARGC1A	-1.78952											UFD1L	1.07		DPPA4	-1.18206		C20orf181	-1.34498								MPL	-1.94					PRSS16	1.09664
			HIST1H2BJ	1.46		PPP2R1B	1.3065											AIFM1	4.52		ATP8B5P	-1.01709		TMEM268	1.03891								SLC35B1	1.14					SRR	1.39752
			CD86	2.53		DBNDD1	-2.60841											RAB8B	3.18		KRT8	-1.58789		SUCNR1	1.21782								GALE	1.04					TCEAL9	1.4528
			ECE2	1.46		AGTRAP	1.65287											TRPS1	-4.96		CDCA2	1.51178		LOC105373460	-1.20897								RWDD2B	1.37					RRP1	1.27857
			NLN	1.42		DDX31	-2.12922											DHCR24	1.75		CSRP2	-1.10698		PVALB	-1.79848								NCAPG2	1.72					FANCL	1.06094
			DCUN1D4	-1.29		TMEM151A	-2.24033											C1QBP	2		GABARAPL2	-1.08426		ORC1	1.07473								RHNO1	1.05					COPA	1.39979
			PHLDA2	2.86		OR56A1	-2.30599											C18orf25	2.65		MOV10	1.03312		KCNG4	-1.20051								MAGOHB	1.66					DONSON	1.95637
			LARS2	1.9		SPRR2B	-2.21571											RPL10	-4.94		CTNNB1	-1.08943		TP53BP2	1.59113								DDOST	1.06					CALR	1.37108
			CTLA4	-1.86		HERC2	-1.68384											ICAM3	-1.01		IGSF1	-1.08364		MYOF	1.24709								ZNF124	1.05					SFRP2	-1.12972
			RETN	1.33		VPS51	-1.34982											BAG2	2.79		CACNA1I	-1.30727		SH3RF3	-1.10499								C8orf33	1.31					GLDC	3.33219
			KBTBD11	-1.28		ARHGEF39	-2.13245											AIMP1	1.53		ID1	-1.21678		NME2	-1.38872								EXO1	1.92					CADM1	2.84782
			TMEM260	2.35		FAM171A1	-1.3096											POLE2	1.54		RTN3	-1.07883		SPIB	-1.22811								TMEM164	-1.2					TMCO1	1.116
			PLA2G15	1.7		ITPRIP	1.31978											CNGA2	-4.28		TIPIN	1.35395		IFNLR1	1.72712								KLHDC8A	-1.55					E2F7	3.06197
			H2AFV	-1.23		CYCS	-1.95292											ZCCHC10	3.23		KITLG	-1.1833		PSMD14	1.02079								SLC39A14	1.39					GMNN	2.09886
			EXT2	1.82		SMCO4	1.68651											TFRC	1.05		DNAJC22	-1.0411		NCAPD3	1.10041								NCAPD3	1.23					NPRL3	-2.22364
			ZCCHC7	-1.39		ATRN	-2.30776											HLTF	3.32		RNU2-1	-1.13405		PLK4	1.81912								VTA1	1.01					EIF2S2	1.06535
			PTPN2	1.58		MANBAL	1.56799											SPTBN4	4.25		ALDOB	-1.02642		RAB30	1.77417								CDC7	1.27					INHBC	1.16825
			TTC26	2.2		FOLH1	-2.86118											MRPS33	1.73		MARCH4	-1.26106		PSD3	-1.02268								NATD1	-1.48					HAUS2	1.4679
			CAPS	-1.44		CACNA1B	1.41706											MRPL42	3.75		IGIP	-1.09577		PKMYT1	1.79273								EXOSC3	1.67					CXCL8	-1.64064
			SARDH	-1.01		HS3ST1	-2.31951											SKA3	4.27		SLC25A37	-1.38863		SGO1	1.74356								HDAC8	1.18					WLS	-1.76645
			GPR12	3		EXOC3L4	-2.23931											HYI	1.57		PACSIN1	1.06454		RSAD2	2.13036								TNFRSF17	3.18					SEMG1	-1.12914
			KRT72	-1.41		CYP2C18	-2.30056											TRAF3	4.34		ABL2	-1.18204		JUP	1.88877								PDCD2L	1.27					LOC439911	-1.193
			CCNE1	-2.74		RPS11	-1.166											EPHB2	1.66		IGFL1	-1.10144		CNTNAP2	-2.64764								ZFAS1	-1.34					FARSA	1.02567
			RNF141	-1.19		PAX9	2.93717											PIGK	2.56		GNGT2	1.0429		SYT9	-1.65848								STT3A	1.92					NQO1	1.25577
			SCAPER	1.21		UBR3	-1.39236											GPR84	2.65		RNF152	-1.16192		PDGFRB	2.13079								SLC16A7	1.09					UGGT1	1.54906
			NAGA	1.43		SLC26A5	-2.02676											PYCR1	1.51		JMJD1C	-1.72035		MRPL35	1.20111								IGKV4-1	2.29					COBLL1	2.13821
			PRRG4	3.32		ARMC6	1.8756											MSH6	1.81		PHC3	1.02222		RPE	1.13552								PARPBP	2.15					PAAF1	1.34964
			SPOCD1	2.59		SLC13A3	-2.27744											CAPS	-2.24		NLRP1	-1.25448		FSIP2	-1.21743								KIFC1	1.45					CISD1	1.47665
			NT5E	-3.14		MIPOL1	-1.87781											LSM7	1.06		SRPK2	-1.11333		MAMLD1	-1.71447								MRPL24	1.07					LAP3	1.07657
			NACC2	2.51		ZNF329	-1.7856											MRPL51	1.22		FAT1	-1.49945		RPL6	1.64229								TREM1	-2.09					TGFA	-1.65844
			GATA2	2.63		ZNF300	-2.05923											NAT1	2.76		UACA	-1.01073		TAS1R2	-1.09641								RMDN1	1.23					MTHFD1	1.63572
			SLIT1	2.46		TBP	-1.2253											AVPI1	1.02		CALY	-1.21203		TNFRSF9	-1.3955								IGK///IGKV3D-15///IGKC	2.71					TANGO2	-1.2048
			RAB22A	-1.5		BEST3	-2.18611											CDK17	4.38		ALAS1	-1.0827		KAAG1	-1.37367								SDPR	-1.56					YKT6	1.47826
			CUX1	1.87		MDN1	-2.07262											QRFPR	-4.82		R3HDM4	-1.29798		ZNF702P	1.56441								SEC11C	1.9					GTF3C6	1.19304
			VSIG10L	2.56		RIPK3	1.23993											VBP1	1.24		SPTBN4	-1.31074		OAZ2	-1.08148								ALDH5A1	-1.49					SPC25	3.30895
			TMEM255A	2.83		PBRM1	-2.66224											TMEM86B	-1.88		TMEM246	-1.10794		ETV7	2.05438								MRPL51///SPTLC1	1.13					ABCB6	1.23551
			HIF1A	2.98		ASH1L	1.98022											CMC1	1.96		MCM10	1.24917		ENOX2	1.26003								ACO2	1.04					CHCHD1	1.15569
			INPP5F	1.75		FABP9	-2.4041											NDUFA11	1.01		GINS3	1.02189		GBP6	2.52953								NME1	2.02					RCN3	-1.15884
			STAB1	1.17		MICU3	-2.06596											TXN	1.01		RPGRIP1	-1.60883		SOX7	-2.19003								OLFM1	-1.26					FTH1	-1.39177
			TMEM187	2.16		CDHR3	-2.3895											UBR7	2.95		PRMT8	-1.08913		GTF2IRD2	-1.09733								ATP5J	1.09					GPD1	-1.06449
			NFE2L3	1.92		GBP4	2.76312											SPTY2D1	2.05		RGS20	-1.25136		LOC101929331	-1.23863								RCCD1	1.31					CIT	1.53827
			LYRM4	-2.38		BST2	2.15689											VRK2	3.74		NOSTRIN	-1.09213		WISP3	-1.35766								ASPHD2	1.13					LOC100291464///IGK///IGKC	2.51061
			LARP4B	3.27		ITGB4	-2.04405											NOL6	-1.75		NCKAP1	-1.14924		IQCJ	-1.3348								RASGRP3	1.16					PVALB	-2.06038
			GJB4	2.55		SLC38A1	-1.13575											ERAS	-2.9		FOXA1	-1.34382		HMGB3	1.73216								PIR	1.09					CXCL16	-2.19581
			STOM	1.16		PSG6	-1.9818											STOML2	1.05		KDM3A	-1.27061		ST14	1.92595								VIMP	1.55					ZNF37A	1.06364
			HEY1	-3.09		KRTAP12-2	-2.10303											GALNT1	4.46		ARHGEF40	-1.0767		SAMD4A	1.6547								INPP4A	1.27					HAX1	1.02553
			TRIP4	2.9		TFAP2A	-2.29834											NOL11	1.05		GCAT	-1.13884		HSH2D	1.15062								DENND1B	1.03					PLK3	-1.85689
			TARS	1.02		HIST1H2BC	2.49761											DNAJB9	1.8		EFCAB11	1.53902		PCDH7	-1.55402								HBQ1	-2.67					RBBP8	1.43455
			OSBPL10	-3.02		ITGA6	-1.94787											OR5T2	-2.17		IFNE	-1.10175		ASCC3	1.29239								STAT1	1.02					MAN1A2	2.008
			NT5DC1	-1.61		OR4B1	-2.44958											EDEM1	1.18		PHLDA2	-1.06289		MCUR1	1.02064								PAAF1	1.07					RCCD1	1.2631
			FFAR3	3.1		BCAS3	-2.34388											AKIP1	2.62		EIF5A2	-1.03835		HCN2	-1.27366								VWF	-1.22					ASPM	3.44369
			RAB13	2.23		SUMO2	-1.35042											DTWD1	4.56		HMBS	-1.16019		PHGDH	1.2984								TMEM86B	-1.53					UQCC2	1.55025
			COL23A1	3.01		FBLIM1	-2.1913											WDHD1	3.13		SLC17A9	1.27173		HPR	-1.35794								PLEKHG3	-1.37					SNX5	2.18192
			MYO10	2.51		CBY1	-1.47863											MRPL36	1.01		FILIP1L	-1.34555		ALDH3A2	1.42466								DPEP2	-1.49					VIMP	1.99396
			SLC39A11	1.31		TLR4	1.63682											GFPT1	3.06		S100A13	-1.09981		ZRANB2	1.24514								TROAP	2.01					CSTF3	1.09546
			RHBDD1	1.01		MROH8	-2.04762											GAS1	-3.66		GRAMD1C	-1.2337		TEAD2	-1.25239								EMC1	1.07					TTF2	1.30528
			PHTF1	2.16		RUNX3	-2.03545											SLC39A11	1.64		COL6A1	-1.14791		ATE1	1.23162								CYAT1///IGLV1-44	1.65					C19orf33	-2.49358
			EVI2A	2.44		SYT13	-1.70761											MRPL53	1.01		TMEM151A	-1.03364		MIR744	-1.57205								NEFH	1.77					LOC100290375///IGHV3-23///IGHV4-31///IGHM///IGHG3///IGHG1///IGHA2///IGHA1///IGH	2.69974
			LIN7A	2.4		PAIP2	-1.98059											ADHFE1	-1.08		IKBIP	-1.31467		MEGF6	-1.21979								KIF20B	1.26					SUSD6	-1.08634
			MMD	1.18		ABCB9	-1.98218											ADGRL2	-3.74		VSIG8	-1.09411		SCN5A	-1.18432								PHAX	1.33					BPNT1	1.28092
			SLC43A1	-1.26		PCDHGA3	-2.33278											RBM19	1.95		SERPINA13P	-2.47143		SNORD56	-1.29381								NHP2	1.17					HAL	-1.6437
			NRIP1	3.16		MMP15	-2.45232											SLC25A19	1.35		PAPPA	-1.01909		ADD2	-1.08416								LOC652494///IGHV4-31///IGHM///IGHG3///IGHG1///IGHA1	2.2					LOC100293440	3.09146
			FMR1	1.73		MSRB3	-2.06135											INTS5	2.79		MPDZ	-1.16167		SFRP2	-1.04647								NQO1	1.28					FAM83D	1.80611
			C9orf3	2.77		ABCA6	-2.79011											DHRS7B	1.52		CPLX3	-1.20174		PRDM9	-1.17438								OGFOD3	1.05					MTCH2	1.54817
			CREB3L4	-1.2		FAM234B	1.7879											TM7SF2	1.42		VENTX	-1.22096		CCDC13	-1.27759								HIST1H2AM	1.22					EMC3	-1.27213
			BCAS4	-1.18		PRKD2	2.14172											EIF3J	3.57		C3AR1	1.2377		PCDHB3	-1.43176								CCDC58	1.21					CCT2	1.46285
			HIST1H4K	2.77		ZNF626	1.31332											CSE1L	1.43		PTTG3P	1.26122		OR51M1	-1.14118								PID1	-1.86					NARS2	1.0607
			RPL7	-1.32		MARCH3	-1.64339											GPR32	-1.74		MFSD2B	-1.19673		RAMP2	-1.08982								SIGLEC12///SIGLEC10	-1.54					SHARPIN	-1.2855
			FAM19A5	2.71		SUN1	-1.39658											PLPP5	1.51		NDUFC2	-1.11139		ACKR1	-2.06833								FIGNL1	1.27					B9D1	1.33641
			HMGCL	1.78		TM4SF18	-2.31401											OTOF	2.12		PCDHA4	-1.08607		SPSB1	1.45545								SMC4	1.52					NDUFS7	1.10908
			NLRP1	-1.72		GCG	-2.13553											MRPL2	2.62		ADGRE3	-1.38155		HLA-DQB1	-1.08503								KRT1	-3.76					IGLL3P///GUSBP11///IGLL1	1.7761
			LGALSL	2.41		C9orf24	-2.63661											RWDD2A	2.74		KCNJ10	-1.24521		HYAL1	-1.27092								NAA25	1.07					CCDC50	1.19406
			SLC4A1AP	1.8		CPT1C	-2.32354											CKAP2	3.92		AURKA	1.7469		CENPN	2.13174								SEPSECS	1.2					UST	-1.04835
			HECW2	3.05		GBP1	2.7908											PLSCR1	1.69		DDAH1	-1.25434		CYP2A7	-1.55036								IL13RA1	-1.66					GALM	1.92655
			CD164	2.63		CYBRD1	-2.75923											AGPS	2.32		PPARGC1B	1.02106		UNC119	-1.00924								ECE2	1.15					RAD51C	1.85098
			NCAPH2	-1.21		ACADSB	-2.05678											CBX5	1.43		DTL	1.27188		GPR68	-1.09521								HYPK	1.05					KAT8	-1.08114
			SPTLC2	2.8		KCNMA1	-1.8177											SMC4	5.38		CELF5	-1.07866		PSRC1	1.43241								PKMYT1	1.44					IDH3A	1.63624
			NME4	-1.62		TMEM62	1.27984											HCCS	1.28		AOX1	-1.31063		SBF1P1	-1.24782								EXOC5	1.1					GALK2	1.05621
			PRRG2	2.76		WDR31	-1.94258											MAFK	-1.63		BATF	1.23104		PML	2.1296								KDELC2	1.12					YARS	1.01342
			CSTF2T	1.26		RBL2	-1.44395											PDCD2	1.29		SH3GL2	-1.1058		ASAP3	-1.24003								IL15RA	1.18					MGAM	-1.44157
			RMI1	2.77		CLEC7A	2.67075											RAD51	4.21		TTC8	-1.05413		RAMP3	-1.57413								MBOAT2	-1.67					SERBP1	1.16691
			TGM3	-1.09		NTM	-1.86037											HMGB3	4.67		BPGM	-1.10244		TNFRSF10C	-1.0909								CPPED1	-1.64					POLR3G	2.09203
			FCRL2	-1.81		DDR1	-2.57609											UBE2T	2.3		CXCR3	1.40794		IL1RAP	-1.41836								KPNA6	1.01					FAM53C	-1.01661
			ZNF267	1.19		REP15	-1.69415											SERINC3	3.98		PRRG1	-1.37956		LOC401357	-1.06597								IDE	1.26					BNIP3L	-1.20618
			AKIP1	1.46		CHRNA3	-2.77499											SPDL1	2.64		GLYATL1	-1.07196		REPS2	-1.11706								GEMIN6	1.42					DHX34	-1.31948
			DUSP13	1.78		PLCD4	-1.75067											LIPF	-4.37		SPR	-1.02068		TOR1AIP2	1.4429								ESPN	-1.45					GRINA	-1.5529
			SYT7	2.69		ABCG1	2.11665											PER2	3.31		NEFH	1.14366		MAL	-1.12908								UBA5	1.35					FTSJ1	1.23716
			CITED2	2.02		PGM5P2	-2.13779											PPP1R8	3.79		MIB1	-1.11113		C1orf68	-1.43527								EXOSC4	1.03					GMPPB	2.17602
			ZNF618	1.56		FRAS1	-1.8908											HEMGN	-2.21		BNC1	-1.2945		SNX5	1.33134								TRAIP	1.15					NOTCH2NL	-1.22593
			AGPAT3	2.17		FOSL2	1.50984											SNRPD2	1.02		ALDH1A3	-1.23805		HIST1H2BG	1.41004								USP48	1.18					TRAM1	1.58756
			CACNA1A	2.94		TET1	-1.86527											FANCI	2.7		PARVA	-1.05146		ASB11	-1.13245								BHLHA15	2.89					PPM1K	1.15261
			RNF13	2.88		MIER2	2.20981											AGPAT3	2.87		OSBPL6	-1.05284		TULP4	1.21316								MED20	1.12					ZDHHC18	-1.57876
			CNTNAP3	-2.91		ATF4	-2.23328											DEFB1	4.18		MRGPRE	-1.14546		SKIL	1.29913								MTMR2	1.01					ZBTB34	-1.17122
			RAP2C	1.35		RNF130	1.26858											OR51S1	-3.49		C4orf45	-1.24287		C11orf1	-1.31324								SOX6	-1.8					PTEN	-1.20413
			MRPL42	2.48		SS18	-2.40323											SHPK	1.37		ZNF473	-1.24182		CDK18	1.77462								GPD2	1.15					TAF1B	1.05334
			SPRED1	-1.98		OR5V1	-2.14964											KEL	-1.52		SPZ1	-1.04157		MYO1D	2.40289								C2	1.95					C16orf59	1.05785
			DMRTC1	-2.76		CAPN10	-2.28846											TAF5L	3.53		SLC26A8	1.49107		AOC3	-1.87824								IFI35	1.48					IL1R1	-2.10804
			BCAP29	2.83		COL16A1	-1.89481											CTDSP1	-2.56		LMCD1	-1.02635		MEOX1	-1.5727								MRPS28	1.45					HSP90AA1	1.26221
			EEF2K	-1.16		NCAM2	-1.84416											ECT2	4.04		SPC25	-1.00005		TMC4	1.57745								CA1	-2.25					HIPK1	-1.09356
			SLC47A1	1.82		OR1F2P	-2.37324											PPAT	2.27		PDE4C	-1.1013		DNAJC30	-1.00362								LILRB4	1.31					ASAP1	-1.2388
			SLC35A3	2.67		CD38	3.14468											FZD3	4.15		NXN	-1.10583		ACOT11	-1.08918								IMPA2	-1.2					PHC3	1.02204
			VCPIP1	2.86		TNFRSF8	-2.57023											TRUB2	1.55		S1PR2	-1.15589		ZNF484	1.33499								SEC14L1	-1.01					ARAP1	-1.10799
			PPP2R2B	-1.38		SIRT2	1.64603											AREG	3.91		OR2T33	-1.16496		ANKRD54	1.48467								GID4	-1.22					ARRDC4	-1.69081
			DAAM2	1.97		ZNF367	-1.8781											RPA3	1.06		MGARP	-1.18903		EFS	-1.51636								CCDC47	1.15					TCF19	2.56359
			MERTK	1.52		RCCD1	-2.39327											FANCL	4.09		IGLL1	2.22405		RFC3	2.21124								FUT8	1.07					GFPT1	1.67548
			FBXO39	2.09		ZNF337	-1.27955											GCLM	4.33		C1QTNF4	-1.0171		BMX	-1.20241								CPOX	1.1					GLRX2	1.10456
			BPIFA3	2.64		KCTD4	-1.75703											TMOD1	-2.07		MAMDC2	-1.22384		UXS1	-1.25534								WASF3	-1.47					NEK2	2.89893
			MAPKAPK2	2.3		WNK2	-2.04496											UGT2A1	-3.75		SH3BP4	-1.38061		OR2T33	-1.57803								LRP8	1.14					PADI2	-1.41026
			LRRC70	2.88		RARB	-1.8923											FKBP3	1.47		ARMCX1	-1.08672		HEMGN	-2.17798								KDELC1	1.49					NRAS	1.1051
			GJA4	2.9		ZFYVE26	1.14325											NAXE	1.28		NDC80	1.24682		C11orf88	-1.23445								POLR3K	1.11					EFCAB11	2.00217
			NR1H3	2.42		DHX35	-1.92205											ATP6V0A2	1.96		FBXL8	1.04565		CES1	1.75344								MCM8	1.48					PMP22	-1.50642
			CCL1	1.56		OSBPL1A	-2.51557											VPS54	4.12		TFAP2A	-1.30827		OAS3	1.75794								CDKN2C	1.24					SFR1	1.17526
			ST3GAL6	2.14		PDE1C	-2.5015											WDR12	2.5		LY6E	1.10985		PRDX4	1.25551								LOC100129550	-1.25					MRPS30	1.33631
			ACOX1	-1.21		MARCH10	-2.20832											FAM78A	-1.16		LIMCH1	-1.35768		MIR638	-1.73232								GSTCD	1.44					MRPL19	1.69245
			FAM20A	2.54		IGF1R	-2.45038											KLHL14	4.11		CENPH	-1.15847		CXCL6	-1.08141								TRMT5	1.21					FAXDC2	-1.43481
			ABLIM3	2.79		KRT7	-3.11008											MYOF	1.11		MTHFD2	1.0326		CCDC183-AS1	-1.03052								MRPS33	1.08					HSP90B1	2.97015
			ZNF197	2.56		ARSJ	-2.39656											GTSF1	1.65		ANTXR1	-1.14406		MSH5	1.29356								PACSIN1	1.5					MGAT2	1.74785
			RTCA	2.07		KIF13A	-2.014											PSMG1	1.02		VLDLR	-1.0057		RNLS	1.2019								SLC27A2	1.9					RPGR	-1.06868
			CCDC172	-2.78		PCNT	-1.00824											RGS12	-5.13		PFN2	-1.41934		MSLN	-1.50005								RANBP1	1.38					TTN	-1.35862
			IGFBP2	3		TMEM200A	-2.322											BPNT1	3.94		UBE2T	1.52051		PDE8B	-1.14164								IFI6	1.64					PAICS	1.75671
			DDB2	1.95		PACRG	-2.14423											BLCAP	-1.33		DEPDC7	-1.11782		DGAT2	-1.26478								TIMM17A	1.06					C19orf12	1.01261
			MEN1	2.14		FCGR1A	3.0243											TBC1D23	3.25		DUSP13	-1.00436		ESPN	-2.39528								DCAF10	-1.23					ARL1	1.63629
			FAM89A	1.36		COL8A2	2.02311											ACOT13	1.8		MS4A1	-1.36236		UBA5	1.3635								C1orf112	1.16					KEL	-1.38756
			SPHK1	1.1		EEF2K	-1.67571											PIAS2	1.05		FCHO2	-1.37905		ORC5	1.08316								CDK2AP2	1.19					RNF130	-1.26634
			PRICKLE1	2.21		PPP4R4	-2.18203											ANKRD35	-2.87		CYGB	-1.36899		B4GALT4	1.2741								NUDCD1	1.37					E2F8	3.38443
			ELOVL3	2.65		FAIM	-1.82635											NDUFAF5	-1.78		EVA1A	-1.27827		NAA35	1.40633								CYBRD1	-1.5					ANKRD44	1.54963
			MYOM1	2.41		MEF2D	-1.20696											GKN2	-5.19		PLAT	-1.11941		IFIT3	1.72989								MIPEP	1.23					PDLIM2	-1.07446
			ARHGAP18	2.89		CACNG1	3.7786											NDUFA4	1.01		ILDR1	1.00678		TIGD3	-1.72722								DLEU2	1.23					KCTD15	-1.41741
			TCTN1	-1.12		TMTC4	-1.90043											DHX29	4.26		MAB21L2	-1.20979		NAIP	-1.31863								THBS1	-1.37					ARF4	1.34654
			ACVRL1	2.73		SCARA3	-2.03443											TPSAB1	-3.47		KIF11	1.83829		OTOGL	-1.25067								C10orf10	1.41					WBSCR22	1.55739
			ORC2	-2.04		TP63	-1.98896											SSB	1.35		TEK	-1.1777		SRGAP3	-1.16531								HIST1H4H	1.7					TMEM71	-1.20468
			DNAJC15	1.54		INSM1	1.84775											MTRR	1.76		KCND1	1.20623		GGCX	1.32993								RTP4	2.14					PPP4R1	-1.27151
			TMEM86B	-1.08		TEX9	-2.17111											RIDA	4.15		SEZ6L2	-1.19905		AKNAD1	-1.31012								HELB	1.09					NCK1-AS1	1.03338
			TPSAB1	-2.35		PSTPIP2	1.94833											AGGF1	4.05		SNX7	-1.2115		TTK	1.18854								RAD51D	1.3					TMEM45B	-1.701
			RNASE3	1.4		KIF12	-2.44444											FKBP1A	1.53		SPIRE2	-1.07384		MS4A1	-1.30542								WFS1	1.6					ROPN1L	-1.32835
			TLR6	1.79		FNDC1	-1.67359											TRIM37	4.49		LDLRAD2	-1.18399		EGF	1.2265								ZRANB1	-1.06					DDHD1	1.13962
			SAR1B	2.91		SMU1	1.40471											ZNF519	3.95		TMPO	1.09011		MIR212	-1.43814								TBC1D10A	-1.01					ZNF215	1.62351
			GPATCH11	-2.83		FAM81A	-1.74341											GINS3	3.07		DKKL1	-1.00446		PIR	1.78487								UNG	1.24					RNASEH1	1.45312
			SIM2	-2.07		PTH1R	-2.66613											SENP5	2.61		MSMB	-1.02921		CD1E	-1.6083								PDE12	1.02					SEL1L3	2.80465
			PCMTD2	-2.31		ADPRHL2	1.18196											VCP	1.25		GTSE1	1.20361		GABRB3	-1.22867								CMSS1	1.34					LOC652494///IGHV4-31///IGHM///IGHG3///IGHG1///IGHA1	3.31427
			SOX18	2.63		DEFB107A	-2.93302											CAV2	-1.23		PPP1R3C	-1.37159		CDK1	2.1043								CNOT1	1.38					LOC100291464///LOC100130100	2.79904
			HIST1H3E	3.14		DCLRE1C	1.79606											KMT5A	3.6		PCDH10	-1.0377		PCDH15	-1.50495								HBB	-2.36					LOC100290375///IGHV1-69///IGHV3-23///IGHV4-31///IGHM///IGHG3///IGHG1///IGHD///IGHA1	3.71659
			ST3GAL4	1.37		CXCL6	-2.21279											SLC4A3	-5.1		MND1	1.53582		MED8	1.03776								NTHL1	1.11					PRDX1	1.22002
			GLYATL1	2.82		RIMBP2	-2.16025											HIST1H3C	4.09		ATP2A3	1.00864		NHLRC2	1.42668								OGFOD2	1.05					TOMM70	1.3271
			HIST1H3I	2.76		BRF1	-2.48874											CLCN3	3.98		PEG10	-1.05942		TOP1P2	1.12523								CENPI	1.2					KDM5C	-1.09876
			NRAS	1.67		SIPA1L2	1.60594											MYRIP	-4.99		PPM1L	-1.22106		LLGL2	-1.36485								GABARAPL1	-1.36					HIST1H2AM	1.1207
			TFPI	2.23		CDPF1	-1.41119											MRPL47	1.75		PKLR	-1.00337		CLEC2A	-1.239								EMC9	1.09					MRPL22	1.51299
			LRPPRC	-2.8		LRRC17	-1.85159											KIFAP3	1.65		CFAP52	-1.00747		AASS	-1.43251								PCCB	1.05					ZDHHC16	1.27119
			HIST1H2AM	1.96		JPH2	-1.95215											ANGPT2	-3.86		NR2F6	-1.17413		CLEC4GP1	-1.58332								DNAJC9	1.42					ECE2	1.2844
			TTC25	-1.19		GJB3	-2.28657											ZW10	3.21		DSC1	-1.30022		FOXC2	-1.23016								PSMC3	1.27					PLA2G7	-1.2244
			BRI3BP	-1.86		SP110	1.76347											RPL10L	-4.77		NOCT	1.07454		TRIML1	-1.4173								LOC100294156///LOC100292046///C4B///C4A	-2.08					PRIM2	1.48932
			RPA4	2.58		CELF5	-2.17873											GHRH	-4.54		KIF20A	1.80994		BRD7P3	1.13518								GNAQ	-1.07					ATP2A2	1.37058
			PSMA1	-1.79		KLK1	1.80382											OXCT1	2.15		OASL	1.17223		NRG1	-2.4717								DPY19L1	1.26					GOT1	1.66206
			CRYGS	-1.44		FASN	-1.41753											SLC12A2	4.1		HMGCS2	-1.0749		MX1	1.02862								SCD	1.41					LOC652493///IGK///IGKC	2.91889
			CCKAR	-1.12		ADTRP	-2.43161											CENPM	1.8		ATP10A	-1.13647		SPDL1	1.73378								CNPY2	1.24					COA4	1.07107
			KIAA0753	-2.07		PPP1R17	-2.41759											ZNF484	3.23		KRT7	-1.46572		RBL1	1.43502								LOC100130725	-2.08					FOS	-2.10171
			EPPIN	-2.7		HSPA12A	-2.02614											HPRT1	2.55		MOCOS	-1.07316		KDM2B	-1.76987								GTSF1	1.3					TUBG1	2.2034
			RBM19	1.28		ZFYVE1	1.21509											MDP1	1.45		RRM2B	-1.23226		ZNF599	-1.52594								CTPS1	1.38					SLC25A4	2.05683
			ACMSD	2.65		TBC1D8B	-1.95768											C11orf80	3.44		CC2D2A	-1.1228		C19orf54	1.0177								DARS2	1.39					PHB	1.367
			SLC24A1	2.91		SARDH	-2.09834											ALOX15B	-1.33		GLT8D2	-1.09507		RAET1G	-1.45927								CCT2	1.21					MRPL18	1.06216
			MAB21L3	2.89		C14orf105	-2.32896											ZSWIM1	-2.17		MAK	-1.24988		FRMPD3	-1.12861								RNASEH1	1.14					SKA1	2.77713
			NCALD	-1.49		MAP2K6	-1.88583											TULP4	2.05		ASB16	1.47616		SLC10A1	-1.25705								KEAP1	1.06					CDC25C	1.06059
			DDX43	2.1		ALKBH2	-1.12069											EBP	2.58		MAGEA6	-1.11253		LMTK2	1.52709								BATF	1.17					LOC100289610	-1.06518
			FAM122C	2.98		IFNL1	-2.21406											AQP10	-3.9		BAMBI	1.61584		ZNF580	-1.29533								HBA2///HBA1	-2.48					PDCD4-AS1	-1.18492
			TNFSF18	-2.75		DLX2	2.04874											CGN	3.9		VGLL2	-1.14184		LRRCC1	1.08673								GNS	1.2					SPCS2P4///SPCS2	1.59985
			PIWIL4	2.95		ANKHD1	-2.38484											C1QC	3.45		FHOD3	-1.19499		GPC2	-1.10822								CLPB	1.11					STMN1	2.0084
			FMR1NB	2.04		IFI16	1.55239											SEL1L3	1.41		PDLIM4	-1.04723		AMACR	-1.31595								SHMT1	1.48					MUT	1.13371
			RDH13	-2.49		OXNAD1	-2.6651											SLC39A8	3.46		NME1	1.26388		FIBCD1	-1.18654								GLRX5	-1.27					PINLYP	1.55478
			ACOT11	-2.54		CACFD1	1.15959											FUBP1	1.04		HAVCR2	1.31205		UNC13A	-1.00562								BICD1	1.21					ELMOD2	1.22341
			DHRS3	-1.1		COQ7	-2.19556											DOK3	-1.76		IRX2	-1.31942		RECQL5	1.21454								PRMT5	1.06					MRPL58	1.24252
			TRIM25	1.49		HLA-F	1.4486											NRIP3	-2.53		GPA33	-1.03438		BHMT	-1.22238								DLEU2L///DLEU2	1.24					MT1E	1.0827
			GCDH	-1.47		PSG4	-1.78012											BZW2	1.55		PSD3	-1.04241		MCEMP1	1.02578								EFCAB11	1.7					LOC100130837	-1.41585
			STX1B	1.63		IAPP	-2.02759											COMMD4	3.86		HEMGN	-1.33627		ASB7	1.64712								CBFB	1.03					MED20	1.14573
			SMPDL3A	1.52		GPT	-2.05444											DTL	4.8		CXCL6	-1.01138		SLC2A11	-1.42003								GLMP	1.16					HACD3	1.7165
			AIG1	1.11		WASF1	-2.24779											RFC3	3.54		STC1	-1.62421		DNAJC5B	-1.38566								SLC25A17	1.04					MYO1D	2.89272
			NDUFAF2	-1.63		TOMM22	-1.03646											NBR1	2.18		PTPRK	-1.41443		CREB3L1	-1.37539								FOXRED1	1.32					SDC1	3.78
			PITPNC1	-2.85		IL22	-2.1961											PRC1	2.66		MEOX1	-1.0423		NCBP2	1.48002								ZDHHC2	-1.57					GORASP2	1.20264
			TUBGCP6	-1.28		RYR3	-2.22454											FCRL5	2.59		HIF3A	-1.07172		C16orf74	-1.45729								WDYHV1	1.14					CD44	-1.08705
			PMEPA1	-2.54		IL6ST	-1.60824											ESAM	1.26		GREM1	-1.18073		T	-1.48221								NLN	1.27					AMIGO1	-1.02614
			FEM1B	2.79		KISS1R	-2.39467											LTV1	4.65		KLF12	-1.03021		CNTNAP4	-1.14228								SEC24D	1.11					ZFHX3	-1.17109
			BVES	2.66		NAA60	1.86297											NTHL1	2.36		MYCL	-1.05195		SLC25A53	-1.29079								NEIL3	1.49					TIGD3	-1.75946
			REPS2	1.02		C19orf66	1.60521											C4orf46	1.46		NR4A2	-1.02266		ERVV-2	-1.53543								ANGPT1	-1.24					CENPH	1.69596
			TMOD3	1.4		CCDC74B	-2.00883											SSBP3	-1.01		CYFIP1	-1.09117		TARBP2	1.23295								C1GALT1C1	1.4					FH	1.25927
			BEX1	2.08		ANKRD39	-1.18352											PALD1	3.58		FAXDC2	-1.09497		IGF1R	-1.74003								SEL1L	1.75					MCM3	1.5222
			FBXL16	-2.8		SCAMP4	1.24658											NAA35	3.55		NCAPG2	1.29961		MIR99B	-1.19368								HINT2	1.01					ZFP36L2	-1.10122
			TC2N	-2.42		NTRK3	-2.29538											FANCE	1.33		GAS1	-1.13189		FAM129C	-1.131								ITGB3	-1.33					NDUFA8	1.30062
			PCGF5	2.73		RPS12	-1.12154											IMPA1	3.3		STXBP1	-1.09018		FEM1B	1.26685								IL12RB2	1.34					SHC1	1.0011
			ENO2	-1.34		PCDHB10	-1.75314											AGXT	-4.02		FLNC	-1.35056		HBG2	-2.56508								NELL2	-1.41					TXNDC5///BLOC1S5	2.31715
			PTCRA	1.97		PCDHB5	-1.67598											OR2W3	-2.47		DMTN	-1.60968		KIAA1324	-2.09428								FCGRT	-1.19					CLN6	1.15739
			IKBKAP	-1.06		GOLGA7B	-2.48782											PDSS1	2.52		KRT71	-1.21866		SNORD37	-1.1837								SPATS2	1.98					CHI3L1	-2.25762
			SIAE	2.75		SPATA7	-1.77435											IL4I1	1.51		FGFR3	-1.06793		GAK	-1.1898								EAF2	1.6					SRP68	1.22085
			MFSD12	1.26		C19orf73	-1.90058											RHBDD3	2.64		SNF8	1.24962		CCR10	1.34676								CLCC1	1.52					C8orf33	1.37427
			HBG2	-1.08		SERPINA9	-2.27471											ZNF268	4.11		RRM2	1.62257		DEPDC1B	2.04689								PFAS	1.14					CAND1	1.26588
			MOB3B	-1.63		MASP1	-2.39469											IFI27L2	2.11		GHRHR	1.06129		PRPF18	1.01302								ARL5B	1.16					SHMT1	1.81358
			HIST1H2BN	2.26		SLC29A4	-2.36838											OSBPL6	-1.55		WWC1	-1.21686		CELF4	-1.35338								LDAH	1.44					C9orf72	-1.26033
			ADAMTSL4	2.02		SLC5A12	-2.26059											DET1	3.82		F3	-1.42407		VMO1	-1.07105								UFM1	1.1					ALG1	1.22919
			UBE2G2	-1.58		GALNT12	-1.88808											C1orf131	1.84		PLK4	1.38152		BCL2L11	1.46121								PFDN6	1.18					TCF4	1.13106
			GCNT3	-1.2		CGB5	-2.03449											THOP1	1.31		FBLN2	-1.36863		ZFYVE28	-1.16635								ATP8B2	1.28					FBXO18	1.13375
			PKIG	-1.14		EFHC1	-2.30672											KIN	3.35		CYP1B1	-1.25483		TROAP	1.29632								NRGN	-1.35					MYL6B	1.65751
			TWF1	2.29		C1QTNF3	-2.21801											TERF1	4.25		PPIC	-1.35504		TM9SF1	1.39018								ALAS2	-2.88					NDUFA7	1.17349
			USP30	1.75		TMEM116	-1.02507											ASF1A	4.22		GALR2	1.13733		MYADML	-1.20421								CABP5	-1.28					ZNF593	1.66008
			ARMCX3	1.03		PCDHA4	-2.36539											NBEA	-2.24		PPP1R17	-1.07658		SMOC1	1.74172								SNN	-1.03					CREM	1.46465
			RNF138	1.55		BHLHE41	-2.07813											CCL2	4.55		PLPP4	-1.0879		E2F6	-1.06733								TIMM21	1.33					ZFAS1	-1.5009
			AKAP7	1.52		IGF2	-2.15784											NUCB2	3.52		KRT80	-1.22544		CTGF	-1.03443								PNPT1	1.35					NCAPG2	1.82485
			NOTCH2NL	2.14		ATP6V0A4	-1.597											ALCAM	3.39		KLHL2	-1.31865		LYPD5	-1.10055								PML	1.18					TFRC	1.44022
			ABCA13	2.91		RBPMS	-2.0698											MYO5A	1.05		PNOC	1.29885		MAT2B	1.21488								MASTL	1.2					ARL17A	1.22367
			ZNF473	-2.81		KRT18	-2.27444											PROS1	-3.07		GMNN	1.57919		TOR1B	1.037								PRMT6	1.28					CYAT1///IGLV1-44	1.52968
			NECAB2	-1.37		TTC36	-2.43776											STK39	1.73		EPSTI1	1.02427		HIST1H3H	1.1299								CLPTM1L	1.1					ZDHHC1	-1.23521
			HBG1	-1.06		CCDC103	-2.21908											TUBB2A	-2.43		ODF3L2	-1.06648		ANXA10	-1.24412								PIGK	1.27					ORMDL2	1.07563
			TMEM126B	1.18		CTSD	1.51891											WASH1	-1.23		HIST2H2AB	1.02551		LCE1B	-1.14666								PRDX6	-1.09					CR1L	-2.29373
			GRAMD1C	-2.96		ERBB3	-1.66532											TIMM10	1.46		SH3D19	-1.20643		ALDH4A1	1.37521								TOMM5	1.13					CSNK2B	-1.22822
			C3orf22	-2.55		PJA1	1.79706											DDB2	2.43		NAMPT	-1.23056		B3GAT1	-2.11715								SAAL1	1.29					CHSY1	-1.18913
			ZNF683	-2.21		ARMC4	-1.65271											SETBP1	1.89		MS4A15	-1.01971		NAV2	-1.40313								MPZL1	-1.42					KLHL2	-1.13045
			HEATR9	-2.13		SPRED1	-2.99149											NCAPH2	3.67		IFI27L1	1.02674		SLC26A8	1.84478								ERLEC1	1.13					BHLHE40	-1.27839
			GADD45A	1.29		INA	-1.97074											HNRNPLL	3.84		NR2F2	-1.36716		MS4A6E	-1.10282								PARP11	1.42					SCIN	2.08921
			STK38L	-2.59		C1orf21	-2.32565											ATP2B2	-2.05		UBA5	1.16533		RPS21	1.1059								RRP15	1.26					LOC100287723	2.88044
			MYO1A	2.76		RCOR2	-2.06546											CBLN4	-1.41		PAX8	-1.02192		MIR1263	-1.26607								TNNT1	1.8					UNC13B	1.9915
			SIRT5	1.12		MATK	-3.14066											TPRKB	2.96		DPYSL5	-2.1636		PTGDR2	-2.57044								ZNF185	-1.15					PRRC1	1.62616
			IKBIP	-1.48		RXRG	2.52281											TMEM241	2.93		WBSCR17	-1.13873		HYAL4	-1.25604								TRAK2	-1.36					LINC00936	-1.2981
			GPRC5C	2.68		ADCY1	-1.91619											GOLM1	3.66		MYO7B	-1.26101		EBF2	-1.23003								TSHR	1.69					SP140	1.27144
			ITLN1	-1.96		SHPRH	-2.28022											PFKM	3.83		STAB1	1.27464		SERTM1	-1.32064								CYAT1///IGLV2-18///IGLV3-19	1.36					DENND3	-1.12887
			NOV	-2.42		AQP12A	1.89449											RCN1	2.5		CLN8	-1.12844		VTA1	1.39087								B9D1	2.04					MRPL57	1.1057
			SUSD4	-2.04		WISP3	-1.73633											NRIP1	3.73		LAMC2	-1.10684		SUFU	-1.05543								RCC1L	1.06					DHDDS	1.26152
			KLHL3	-1.36		SPATA18	-1.99377											TROAP	3.35		NRP1	-1.32664		WFDC2	-1.02629								KDELR2	1.33					DDX11L2	-1.74086
			L1TD1	2.69		SULT1C3	-1.74895											BLNK	3.59		DLGAP5	1.58418		DPT	-1.31495								TMEM97	1.67					PTAFR	-1.82504
			B4GALT4	1.29		NOA1	-1.0249											SLCO1B3	-2.18		DBNDD1	-1.1498		SLPI	-2.40977								SIGLEC17P	-1.35					IGKV3-20	3.95614
			STBD1	2.75		FNDC11	-2.1057											GNG5	1.04		PABPC5	-1.04348		KRT6B	-1.0598								SLC12A6	-1.01					DKC1	1.0862
			SCCPDH	1.2		PLEKHS1	-1.78166											LTBP2	-2.24		LGALS9	1.24405		MCOLN1	-1.04418								PEX3	1.39					LOC101927402	2.10097
			CCSER2	-1.05		PTK2B	2.00449											PTP4A1	1.2		PCDHB2	-1.11708		MAGEA9	-1.26496								SEC13	1.02					NONO	1.14132
			TMED7	2.58		WDR66	-1.55874											SNRPB2	1.51		STC2	-1.45756		MKI67	1.62314								MRPL3	1.07					BLM	1.48187
			LRRC74A	2.62		MKS1	-2.10991											FBXW2	1.25		CFB	1.47135		AMER2	-1.09137								OAS2	1.81					XIAP	1.09259
			CD83	1.29		FGD6	-2.38193											CHCHD1	1.22		AUNIP	1.33191		THUMPD3	1.11307								BRCA1	1.63					LINC01000	-1.41203
			FNDC3A	2.86		LHX6	1.1043											CEBPZ	1.07		TRNP1	-1.01054		LARGE2	-1.25803								SIGLEC1	3.1					NAA15	1.2365
			TMEM8B	-1.56		FKTN	-1.61248											PIGF	2.29		KCNA6	-1.09573		PLLP	-1.32861								DDIAS	1.59					NOTCH2	-1.32657
			TPPP	2.67		DACT3	-1.88029											LRRC28	2.54		MAPK8IP2	-1.10847		STK31	-1.35059								MRPL12	1.4					LOC100291190///LOC100290320///IGHV4-31///IGHM///IGHG3///IGHG2///IGHG1///IGHD///IGHA2///IGHA1///IGH	2.75841
			ING4	2.16		PKD1L2	-1.72525											PUS7L	4.19		CNN3	-1.71367		AJUBA	-1.55404								PARM1	1.64					RUVBL2	1.18081
			DOPEY1	2.2		VPREB1	-2.32098											ASUN	3.94		SPTLC3	-1.01426		ZNF366	1.61186								RAB30-AS1	1.16					AMY2A///AMY1C///AMY1B///AMY1A	-1.24803
			LACTB	1.49		RASL11B	-1.68981											MYBPH	-2.94		HIST1H3C	1.07464		TNFSF10	1.20973								LSM5	1.01					RTN4IP1	1.27735
			MMAB	-2.8		SCP2D1	-2.37973											CDK12	1.26		COL5A1	-1.28184		CDH20	-1.14934								HS2ST1	1.08					TMEM70	1.15838
			AK4	2.51		PSMC3IP	-2.58861											TMEM99	1.5		PLOD2	-1.31487		METTL1	1.03805								NOP16	1.18					IRS2	-1.99843
			HERPUD2	2.92		ASB9	-1.81229											GBP1	2		GJA1	-1.48036		ITPRIPL1	-1.25178								FCER1A	-1.51					CCDC15	1.16829
			GCKR	2.65		PROC	-2.01502											SLC25A13	2.76		SMAD5	-1.14466		SRR	1.16715								SLC7A6	1.15					ATG4A	1.07095
			CCDC137	2.56		STOM	1.24968											VENTX	-1.84		SHROOM3	-1.18718		CPAMD8	-1.13294								RFX5	1.05					SRM	1.94515
			GBP6	2.57		EWSR1	1.83881											MAGT1	1.73		MYO1B	-1.25758		OPN3	-1.28666								JMJD1C	-1.11					RNF175	-1.14367
			PHACTR1	2.4		DSTYK	-1.17288											FAM89A	1.95		CCNG2	-1.51281		TBC1D21	-1.22545								TCTN1	-1.06					MOXD1	2.04074
			PPARGC1B	2.86		SERTAD2	-1.0438											CRYBB1	3.82		SPAM1	-1.00263		WDR12	1.08162								LOC254896	-1.08					HSD17B11	-1.0172
			FGF14	2.58		FNDC9	-2.4805											DBNDD1	-1.05		CDKN3	1.8681		PBX1	-1.86915								PCMTD1	-1.01					APOOL	1.38655
			GABRB2	-3.29		TRPC7	-2.17272											PYM1	1.87		IFI44	1.12405		SHC2	-1.03204								PGAP1	1.38					SAR1A	1.30493
			OLIG1	-1.46		MAGEA12	-2.07594											NTRK3	-4.13		KIAA1324	-1.35007		MARK1	-1.43348								GBP1	1.76					BET1L	1.4584
			TAAR5	2.47		WDR3	-2.00046											PKD2	3.17		B3GLCT	-1.00301		CHIC1	-1.11071								FGFR1OP2	-1.46					SLC6A6	-1.1777
			CMC1	1.31		KRTAP10-9	-2.23006											HYOU1	4.27		THAP10	-1.1198		LINC01396	-1.01689								FMC1///LUC7L2	1.32					SLC2A14///SLC2A3	-1.47966
			C8orf37	2.51		ADM	1.61482											UBR1	3.39		THBS2	-1.27831		CCDC155	-1.16681								CDC23	1.59					IGLJ3	3.51556
			KCNN4	-1.02		RBMY2FP	-1.96409											NUS1	1.92		NETO1	-1.13603		EPDR1	1.17859								ARSB	1.05					MAD2L1	2.57099
			SAMD14	1.28		LARGE1	-1.57404											KRT23	-2.68		ADGRG6	-1.16759		CDH24	-1.09314								EPT1	1.65					PARM1	2.38135
			CD276	-1.09		ASPN	-1.83316											RMND1	2.39		YAP1	-1.40305		NPM3	1.0169								LAPTM4B	1.09					PYM1	1.03534
			CLYBL	-1.5		LRRTM1	-2.07334											NAA30	3.44		REEP1	-1.02912		VSIG8	-1.54495								HINT3	1.8					SLC1A4	2.03947
			TARDBP	-1.2		AZIN2	-2.14644											MIEF1	1.73		SFRP1	-1.41979		TTC30A	-1.24077								GLDC	2.55					LOC100293440///IGLV2-23	2.75466
			C1orf74	1.39		BMP2	-2.14267											CFAP45	-3.33		SKA1	1.18062		EPB41L4B	-1.82181								SPRYD4	1.11					LOC100290528///LOC100290146///IGHV4-31///IGHM///IGHG4///IGHG3///IGHG1///IGHD///IGHA2///IGHA1///IGH	4.60179
			PPCS	1.52		SYNGR4	-2.12733											IPO5	3.5		FRMD4A	-1.14751		LHFPL4	-1.10584								NPM1	1.32					TMEM214	1.49926
			NAT16	-2.53		HS1BP3	1.39759											WDR24	-1.09		RBFOX2	-1.34925		MCF2L	-1.4222								IGLV4-60	2.82					LOC254896	-1.08077
			OR5T2	-1.03		NF2	-1.83227											SLC25A24	-4.1		DKK3	-1.67093		ZNF771	-1.38068								LOC100292046///C4B///C4A	-1.68					STT3A	2.48837
			MYF5	2.54		SUPV3L1	-1.40921											EIF4E	2.93		FBXO22	1.04706		NIPSNAP3B	-1.35668								CBWD6///CBWD3///CBWD5///CBWD2///CBWD1	1.03					HBZ	-2.63477
			CLEC4G	1.39		MNX1	-2.16918											KAT2B	-1.28		OR4F5	-1.03556		EBAG9	-1.52794								RELL1	-1.1					RAD50	1.26488
			GEN1	2.39		MST1R	-1.64628											CSTF3	2.52		TGM6	-1.06001		KIF2C	1.61688								PITHD1	-1.27					TMEM189-UBE2V1///UBE2V1	1.00346
			SUOX	2.63		PIGP	-1.63317											UGDH	2.5		MAMLD1	-1.01356		HIBCH	1.02294								NAA15	1.15					MARCH6	-1.22018
			GATA3	-1.09		OR5C1	-2.04829											TMED2	1.2		RHOD	-1.08548		CETN3	-1.42796								CEP128	2.26					TPPP3	-1.51468
			NBL1	-1.74		C22orf29	-1.63732											MCM6	3.75		SLC35F2	1.07648		TTC9	-1.19106								ADA	1.13					ALDH3B1	-1.01054
			TMEM99	-1.36		MBNL2	-1.69706											TCTA	-1.22		ASPRV1	1.37577		FBXO9	-1.18342								TMEM19	1.22					MYO15B	-1.26002
			DGKI	2.7		VANGL1	-1.98349											SPAG4	3.29		SPACA4	-1.06245		SCG5	1.39684								GPT2	1.09					TRMT5	1.37427
			SREK1	2.49		CLGN	-1.71343											CTLA4	1.58		THY1	-1.45042		C19orf33	-2.03201								VIPR1	-1.04					MIDN	-1.72213
			SLFN11	1.16		TBX3	-2.21029											ACOX1	-2.16		SENP7	-1.07863		PIF1	-1.24241								PROS1	-1.59					POLR3K	1.02633
			FGD4	2.04		RNF39	2.41738											SPC24	1.34		PCDHGB6	-1.01763		LST1	-1.03487								IRS2	-1.78					ERC1	1.16692
			SPTSSA	2.2		SBSPON	-2.16891											PBX1	-2.47		STIL	1.08418		BRD4	-1.50456								APOL1	1.13					TUBB2A	-2.6863
			CNTNAP2	-2.66		MTERF2	-1.9161											DCAF13	2.06		CKAP2L	1.59295		TBC1D4	-1.13201								CCR10	1.72					MRPL24	1.2618
			GPR150	-2.76		SPANXD	-2.0311											SLC37A1	1.33		SPTB	-1.03217		CDCA7	1.07473								KCTD1	1.04					LOC100288617	-1.37512
			ALAS2	-1.06		CORIN	-1.70446											EXOG	4.05		SLC35G2	-1.08069		CHMP5	1.02693								SPC24	1.3					CALU	1.83132
			ANKMY1	-2.44		RHBDF2	1.46491											CKS2	3.48		KIR2DL5A	1.26932		ANO1	-1.16248								ANKRD36BP2	2.24					ZDHHC9	1.13649
			PTPRO	2.25		KLHL7	-1.77914											RPF2	3.2		PCSK1N	-1.09246		OR5K4	-1.42664								GSTZ1	1.07					TMEM245	1.00902
			APBB1	-2.17		AJUBA	-1.54538											ABCA1	1.09		UCMA	-1.0137		DPP3	1.1345								MCM7	1.17					LACTB2	1.43718
			ENKD1	-1.05		MDK	3.02657											ZMYND19	1.83		PTPN14	-1.06097		TMIE	-1.13927								SPNS3	-1.22					TMED4	1.03074
			LDB3	2.15		EFL1	-1.62463											CBX3	-1.61		DUSP4	-1.04725		GRIN3B	-1.09957								TLR7	1.84					LDAH	1.80482
			VNN2	-1.1		MSMB	-2.08767											PNPLA7	-1.35		ACTL6B	-1.13523		TRIM74	-1.01911								JCHAIN	1.66					SORD	-1.39646
			CUZD1	-2.31		FBXO32	-1.3147											MFSD8	2.22		HSH2D	1.38153		OR51F1	-1.02101								LRRC20	1.09					F5	-1.36736
			MYL9	1.19		CLMP	-2.75507											LIPJ	-3.25		ALG14	1.16969		OPA3	1.1956								ZNF746	-1.03					MTX2	1.11755
			CLEC1A	1.25		NIPAL1	-2.00905											PTCD2	3.13		CNTNAP2	-1.41764		C16orf54	-1.40724								GSG2	1.33					IGK///IGKV3D-15///IGKC	3.3201
			CDC7	-2.47		KRTAP27-1	-2.29955											RECQL	3.41		CA1	-2.01346		C2orf40	-1.42716								BOLA3	1.31					ADAM8	-1.28638
			IDH3G	-1.53		NCKAP5	-1.66006											MTA3	3.01		TMIGD3	1.09064		RUFY4	1.57587								MMACHC	1.25					DNA2	1.24628
			TOR1A	1.3		PRKAR1B	-2.20583											PIGW	3.66		FOXD1	-1.30437		MIR133B	-1.16765								RAD50	1.17					API5	1.78328
			CTNNA1	2.2		KALRN	-2.0742											DCLRE1B	3.94		DNER	-1.35232		PROSER1	-1.30859								HRAS	1.01					NPL	-1.57225
			C6orf106	1.17		WT1	-1.91185											RPF1	1.68		SOX9	-1.30601		PKNOX1	-1.14043								GABARAPL3///GABARAPL1	-1.39					KPNA2	1.55286
			ACBD6	-1.65		VSTM2A	-2.2815											ACTL6A	1.05		ANKRD12	-1.14207		TBX22	-1.05347								PLK1	1.14					CDKN2C	1.40746
			ZNF831	-2.65		KMT5B	-1.72655											ZMYND10	-1.24		MCF2L2	-1.02189		ESPNL	-1.03616								YIF1A	1.25					SOS2	-1.04882
			PPP1R12B	-2.05		FNBP4	-1.55335											PRRG2	3.31		CPA3	-1.19348		RIN2	1.20949								ACTL6A	1.2					HS2ST1	1.83035
			CCDC63	-2.78		C1QBP	-1.09719											PHACTR3	-3.98		GPX8	-1.48696		EPB41L1	-1.51639								KIAA1257	-1.12					NDUFS6	1.12774
			GSTM2	-1.27		LAMB3	-1.9365											NDUFAF6	3.15		TTK	1.69454		CEACAM1	1.35148								EIF1AX	1.02					TNFSF4	-1.48406
			CDC40	1.15		CPLX1	2.63421											GAB2	-3.06		RND3	-1.4987		JSRP1	2.53174								TMEM106C	1.26					SMC4	1.37644
			MT1B	2.65		TFDP3	-2.25611											FADS2	3.39		EGFLAM	-1.34821		DIP2A	1.59033								CHEK2	1.12					AIFM1	1.35724
			MAP1A	2.83		BEST4	-1.95853											CCT3	1.34		OBP2A	-1.00884		PTPRC	-1.01062								PNPO	1.01					SPATS2	2.55679
			AGMAT	-1.32		GNB4	1.91085											HAUS1	2.6		ANP32AP1	1.08543		TOR3A	1.05083								LOC101927402	1.6					PIF1	2.18592
			NDUFB3	2.64		DUSP28	-1.32221											HIST2H2AA3	1.01		C14orf105	-1.09732		PPP1R12B	1.2202								EPB41	-1.28					EXOC5	1.04995
			MESP1	2.14		IMMP2L	-1.72416											RPL39L	3.86		LOX	-1.1332		TTTY17A	-1.11025								PAPSS2	-1.31					C3orf14	1.30092
			HIST1H4D	1.31		ZNF471	-1.82166											CPA4	-3.64		GLRB	-1.17475		C1QA	1.05628								MIF	1.01					TRPM6	-1.14779
			SIM1	2.52		FGFBP1	-1.60114											GAR1	1.46		TLR7	1.18699		AKAP12	-1.11976								TSC22D3	-1.27					IFNGR1	-1.0061
			AOX1	1.43		TTLL7	-2.4514											WSB1	1.95		CMPK1	-1.00143		ATRNL1	-1.12854								FCRL5	1.82					RGL2	-1.15139
			C17orf50	-2.57		RARRES1	-1.53454											NUDT6	3.74		GPNMB	-1.02918		GPX6	-1.22052								SLC25A4	1.59					SETDB2	1.27116
			RAPSN	-1.6		RGS9BP	-2.05665											MRPL50	2.04		C1orf112	1.02568		NSG1	-1.00424								SLCO4A1	1.84					GNG10	-1.18844
			OR2W3	-1.69		PDE1A	-2.11542											SLC3A2	1.13		ITGB7	1.3506		HBG1	-2.45062								FKBP11	1.83					IGKV1D-13	2.81863
			CENPM	-1.54		RABGGTA	1.90764											PTGFRN	-2.75		OLIG2	-1.49823		GRB10	-1.00677								SPATA6	-1.11					ERLEC1	1.71986
			DKK4	2.16		PRAMEF8	-2.24119											ELP4	1.38		TRMT2A	-1.05332		IFI27L2	1.04961								GORASP2	1.12					SEH1L	1.24571
			ABCE1	-2.31		GFRA1	-1.75276											SAC3D1	1.73		SHISA2	-1.39247		SYCP3	-1.24602								NEXN	1.87					PPP2R5B	-1.084
			DOCK6	-1.64		RP9	-1.16734											PEX13	2.97		CCR6	-1.04601		ALDH1L1	-1.37318								VARS	1.22					LOC100287274///LOC100133150///LINC01000///LINC01002	-1.34446
			ZNF529	-1.49		TDP1	-1.9881											SLC33A1	3.82		SV2C	-1.06967		NOLC1	1.01652								FRY	-1.04					SUV39H2	2.06086
			ZNF484	2.24		TTYH3	1.38671											OAS2	1.02		SFN	-1.08959		TIAM2	-1.39084								BBOF1	-1.7					WDR91	-1.01196
			PLEC	-1.68		GTSF1L	-2.31486											B4GALT2	3.38		VENTXP7	-1.08891		MIR526A2	-1.12474								RAB6B	-1.06					TMEM97	2.09161
			CCNB2	-1.28		PAGE1	-2.41693											VPS8	1.24		SNAI2	-1.30713		SKP2	1.41457								GPR157	-1.23					RMDN1	1.30711
			EXOC1	1.54		C8orf46	-1.97918											CPNE5	1.27		TTTY11	-1.01182		PLCH1	-1.35176								TMEM106B	1.11					LSM2	1.09618
			NR3C2	-1.8		NUDT11	-2.23384											TMEM11	1.38		SPIRE1	-1.20718		GPATCH4	1.18293								GPHN	1.09					SUCLA2	1.45997
			RTN2	2.61		LSM4	-1.03192											HP	1.34		ALOX15	-1.04039		P4HTM	-1.05133								MFSD2B///FKBP1B	-1.06					IGK///IGKC	2.28608
			RBM45	1.67		HIST1H2BH	1.58974											TMPO	4.2		RFFL	-1.0427		CXorf21	1.14073								DDX11L2	-2.16					UBE3C	1.13044
			ABHD2	2.29		FZD3	-1.95858											ANKRD37	4.47		NKX3-1	-1.51942		PTPN21	-1.02211								NABP2	1.09					PIGF	1.31503
			MTMR6	2.68		LRSAM1	-2.22651											DHX35	3.43		SPNS3	-1.14434		SLC25A34	1.22864								DAPK2	-1.33					MIR21///VMP1	-1.10382
			GLIS3	-1.98		STARD5	-1.51886											MRPL44	1.24		MYBPH	-1.05602		PPM1K	1.37868								MT1X	1.31					POU6F1	-1.35872
			ATP8B2	-1.63		CDC25A	-1.96288											GTF2H3	3.24		UAP1	1.38079		MPZL1	-1.37561								CARNMT1	1.08					BCL2L12	1.24586
			POLR3B	-1.03		NAA20	-1.54151											KRT18	-1.44		GATA1	-1.34483		AK4	-1.36431								LAMC1	1.93					ALDH5A1	-1.53462
			KLK1	1.16		EDDM3A	-2.40731											SNX22	-4.26		EEF1A2	-1.07862		MAP3K4	-1.62511								CENPO	1.07					IGHM///IGHG1///IGHA1///IGH	1.77754
			CLDN12	1.5		ZNF200	1.32052											PPM1L	-2.53		PRR30	-1.01053		EFHC2	-1.32095								MTFR1	1.06					LMBRD2	1.49212
			FASLG	1.76		MAP6D1	-1.54419											HECTD2	3.51		BRIP1	-1.00285		SNORA74A	-1.07386								FKBP2	1.22					MRPS28	1.2184
			ARF6	1.94		ACAD11	-1.48636											POLR2D	2.29		CNKSR3	-1.12626		LILRB1	1.31766								C1orf174	1.65					PDZD11	1.19871
			CER1	1.72		AK2	1.67175											SEC23IP	2.81		FAM46B	-1.05373		PPIL3	-1.31737								ACP2	1.25					FYN	-1.52919
			RNF185	1.77		PPP2R2B	-1.33028											NF1	3.67		CEP128	1.36372		HBD	-1.38335								SKIV2L2	1.01					C1orf174	1.89458
			PATJ	-2.25		NAA16	-1.70163											PRR14L	-2.28		GGH	1.64043		FAM131B	-1.32987								PPAT	1.78					SLC16A1	1.50598
			SNED1	-2.48		ORAOV1	-1.07044											AMIGO2	3.06		DDR2	1.05404		EZH2	1.80961								SPOUT1	1.08					ANG	1.5708
			EPC1	1.6		GRPR	-1.64388											USP30	2.43		IQCA1	-1.01164		EDAR	-1.01531								BPNT1	1.3					N4BP2	1.1565
			KRT23	-1.32		CDKN2B	-1.73548											TWF1	3.17		THBS1	-1.32723		PLXNA4	-1.04963								ZBTB20	-1.11					ZW10	1.41124
			LRRK1	2.71		TMEM164	1.82734											SORCS3	-4.52		DNAJB4	-1.04551		SHISA7	-1.39299								VRK1	1.05					UCK2	1.9979
			RTP5	-1.56		ME3	-2.01342											HINT3	3.8		SLC25A10	1.1859		CUL3	-1.15823								BRCC3	1.24					PIGK	1.60283
			RORA	-1.05		CPB2	-2.07317											LIN28A	-3.22		PHOSPHO1	-1.41995		ELFN1	-1.35084								OTOF	1.35					TXNDC11	1.85502
			KNL1	2.25		UBA5	-1.75287											ERCC1	3.12		C19orf45	-1.17466		OR51A7	-1.00912								NR1H3	1.12					CKB	-1.32368
			MEP1B	2.53		LCK	-2.34654											CNTNAP3	-3.7		CAP2	-1.50046		MIR30C1	-1.23688								GCSHP5///GCSH	1.52					PRICKLE1	1.14044
			DSG3	-2.36		TAS1R2	-2.23885											MRPL9	1.5		ELOVL3	1.12029		ACSM5	-1.09778								SAMD14	-1.06					MSL1	-1.17393
			MAP3K8	1.07		SPANXN3	-1.54238											UQCRQ	1.31		KIF15	1.08591		MIR1238	-1.08197								ZC3HAV1L	1.19					HBB	-2.26025
			ROCK2	1.64		SAT1	1.40868											UCHL5	1.83		MX1	1.26869		BAIAP2	-1.47585								TRAPPC3L	-1.13					WDR12	1.41816
			RBM10	2.09		ANAPC11	2.349											PSMG3	1.49		PDE1A	-1.05562		SEC14L4	-1.32581								ASF1A	1.06					TIMM23	1.07405
			STXBP5	-1.23		CENPO	-2.02114											LIN54	3.25		LCE3E	-1.02427		MKRN3	-1.19877								DIRC2	-1.01					CREB5	-1.85362
			NT5DC2	-1.06		ASB12	-2.12378											CDKN2A	3.71		SYT17	-1.05149		DISC2	-1.53708								WBP2	-1.09					EFHD2	-1.021
			ARL3	-1.08		ZNF718	-2.58704											POLR1B	2.9		CACNG6	-1.33912		AR	-1.50432								RICTOR	-1.24					ELP3	1.32611
			ASPG	-2.49		ZNF70	2.30545											WNT5B	1.08		GBP1	1.04762		CACNG6	-1.44736								GNG11	-1.29					MBOAT7	-1.57402
			MCMBP	2.13		SLC35F3	-1.66407											SREK1	3.66		TSKU	-1.07501		IRF4	1.35592								MYOF	1.58					GAS7	-1.36783
			PBX4	-1.38		NUP155	-1.66196											PUM3	2.56		CARD10	-1.18734		PRSS58	-1.17121								MCCC2	1.41					AHCY	1.3867
			GEM	1.9		ARL10	-1.7884											MLLT11	1.5		ACPP	-1.15624		INCENP	1.31032								GDAP1	1.08					BLNK	1.88735
			DBF4B	2.32		DPYSL3	-1.83981											FEM1B	3.82		BRCA1	1.04542		FASLG	1.65294								LEO1	1.56					GLT1D1	-1.76782
			C10orf35	-1.33		ARF6	2.27368											ORC3	2.72		HTR3A	-1.03657		NBPF10	-1.32675								PRR11	1.61					CDCA8	2.14368
			IL27	1.73		DNAJB7	-1.8055											ERCC8	3.79		LPAR1	-1.2181		FTHL17	-1.18431								ERGIC2	1.02					ROGDI	-1.48608
			TCIRG1	1.63		RPL5	-1.60901											FASTKD2	2.22		MDK	1.09345		CYP4F12	-1.74634								HRASLS2	2.04					TMOD2	-1.71343
			SFRP2	-1.07		CNTNAP2	-3.63665											MAPK6	3.86		LCK	1.00958		TIMD4	2.61783								DNAJC18	1.38					EMC4	1.11227
			TUBA3C	2.08		GEMIN8	-2.13847											B4GALT4	1.54		CPA4	-1.44617		MCTS1	1.43953								ATP1B1	1.01					COPZ1	1.15468
			NME7	1.98		KIAA1024	-2.16689											GET4	3.68		SPTY2D1	1.04238		HIST1H4D	1.65547								GINS4	1.18					RFC5	1.32162
			GPER1	2.9		C17orf82	-1.81665											TEX30	3.83		CDC25C	1.34955		SLIT3	-1.30598								CCNJL	-1.77					FOXRED2	1.22486
			C17orf53	1.83		ZNF311	-1.55013											DYRK1B	-1.08		HEPACAM2	-1.07813		SPINK9	-1.37701								MCEE	1.23					KAZN	-1.49137
			CNGA1	1.36		CLEC9A	-2.48815											OSTC	1.6		TMEM74B	-1.0112		GAGE12J	-1.34731								ABHD5	-1.14					AHI1	1.18572
			IFNA5	-1.49		PCBP4	-1.6965											ZNF75A	2.48		APOBR	1.16588		MPRIP	-1.43809								SFXN1	1.09					LYAR	1.29941
			ZNF7	-1.29		ZNF569	-1.58525											MPP6	3.15		CSH2	-1.02682		DUT	1.06671								ATF5	1.1					NDFIP2	2.2908
			CALCR	-1.09		IGFL3	1.69152											PTPN22	2.09		CHAT	-1.09285		FAHD2A	1.03846								NT5DC2	1.52					ST7L	1.01099
			SOGA1	1.71		OR4P4	-1.8032											VWA5A	3.02		FERMT2	-1.4173		DYRK2	-1.56097								OTUD7B	1.01					SEC63	1.07937
			SLC39A10	-1.48		OR10J5	-2.02492											SRSF3	1.18		FAM72D	1.17265		ZNF654	-1.39767								DUSP5	1.77					SLC35B1	1.48297
			MCM9	1.53		MORN4	-1.73875											C9orf116	3.76		LGALS12	-1.03554		TNNT1	1.39358								RAB11FIP1	-1.11					INPP4A	1.57083
			RPL10	-2.97		WWTR1	-1.59661											GLYATL3	-1.83		NEK2	1.63451		MIR1289-1	-1.21538								LIN9	1.16					LPAR2	-1.51551
			ESPN	-1.18		SLC4A8	-1.86486											LAX1	1.32		MUC1	1.0216		PIGF	1.29042								TDP1	1.37					CLPTM1L	1.56766
			PRDM12	-2.24		TDRP	-1.89944											CHSY3	-3.35		ZNF439	-1.00887		PRAMEF10	-1.21996								CFAP45	-1.71					PRSS23	-1.24739
			TSSK1B	1.42		METTL10	-2.53989											HOXA7	-1.35		COBLL1	1.08943		H1F0	1.35179								TSPAN2	-1.6					ITGAX	-1.52751
			TMEM45B	-1.5		UBALD2	1.39165											TRNT1	3.16		FARP1	-1.19277		GBP3	1.889								TMEM214	1.09					SLC44A2	-1.07553
			PDE7A	-2.13		CRYAB	-1.78694											RALGPS2	3.99		PHLDB2	-1.11782		NEUROG3	-1.24151								APOL6	1.45					LOC254896///TNFRSF10C	-1.48899
			ALDH5A1	-1.46		BPIFA3	-2.79031											CSTF1	1.21		TGM3	-1.27018		TRIM7	-2.37967								HNRNPM	1.02					IGHV4-31///IGHM///IGHG3///IGHG1///IGHA2///IGHA1///IGH	3.43674
			SRL	2.06		CENPP	-2.42028											CCDC50	4.12		EFEMP1	-1.36349		LDB3	-1.53219								TMEM70	1.03					RNASEH2A	1.88134
			MCM4	-1.6		KRTAP10-11	2.732											NEURL1	-2.82		GBP4	1.11875		CD320	1.08543								HNRNPA3	1.08					EAF2	2.05678
			IL17RC	2.38		ERI3	1.8905											GNRH1	-1.74		PSG8	-1.03439		CA4	-1.18131								KLHL14	2.45					LRCH4	-1.04852
			NUP58	1.34		CDH24	-2.03133											TMEM44	1.15		DPEP3	-1.01968		DACH1	-1.13064								ERC1	1.07					EGLN1	-1.24163
			ABCA12	1.44		PPIL4	-1.53802											RMI1	3.82		RAI14	-1.30864		ITGB4	-1.17456								TRAM2	1.68					LAX1	1.9233
			LDHAL6A	-2.86		RAB7B	-1.51688											ZNF45	3.89		ABI3	1.02947		LEMD1	-1.24382								IGLV6-57	1.97					COX5A	1.12286
			FOXN1	2.21		RPTOR	-1.65642											ZC2HC1B	3.82		CD302	-1.0288		NET1	1.2617								FER1L4	1.19					GARS	1.27117
			HOOK1	-1.75		ADAT2	-2.16173											COPS2	3.87		IL4I1	1.21894		IPO5	1.08109								LOC100292959	1.07					CEP128	2.92963
			MAPRE3	-1.1		SV2C	-2.25218											LSM5	1.08		ASPM	1.6269		C1orf146	-1.00682								MYCBP	1.06					UAP1	2.31703
			GABRP	2.38		GORASP1	1.42033											TTK	4.09		AFF3	-1.06642		PRAMEF12	-1.40855								AOC3	-1.29					CXCR4	-1.24624
			SHTN1	1.21		CNTFR	-1.99457											MAX	-1.31		IFI30	1.07747		CFB	1.54146								QDPR	1.32					RALA	1.09125
			METTL21B	-1.14		TNNI1	3.59878											MRPL33	1.42		BEND2	-1.00023		HBQ1	-1.47718								TPM1	-1.23					PRR11	1.65152
			BMPR1B	2.4		AKR1B10	-1.65361											HPS5	1.17		PTGDR2	-1.34298		PSMC3IP	1.36994								PIGW	1.08					CAPN15	1.01626
			TERF1	2.68		EYA1	-1.62794											SLC35F2	2.25		RPS7	1.28611		NECTIN1	-1.3178								C1QA	1.27					C5AR1	-1.57163
			PPIL2	-2.01		SLC6A15	-2.34246											MAPK1IP1L	1.24		DNAAF1	1.23546		NR6A1	-1.29349								SLC35B3	1.32					GPR180	1.35034
			ANKDD1A	2.14		NGF	-2.32865											RAP2C	1.55		LRRC49	-1.06201		SLC27A2	1.013								ELP4	1.05					TRAK2	-1.00773
			HRASLS2	2.19		COPS3	-1.0488											HPS1	-1.31		APCDD1L	-1.00606		PGPEP1	1.0472								CXCR3	1.54					PAWR	1.40706
			PCDH1	-2.56		HNRNPLL	2.88298											HSP90AA1	1.34		PRSS33	-1.48659		AMOTL1	-1.23824								LOC200772	-1.31					MRPL35	1.5639
			GPALPP1	1.9		PTK2	-1.81128											FAM24B	-1.16		SPRY4	-1.05263		SERINC5	-1.05779								HPDL	1.53					HMGA1	1.07751
			PLSCR4	1.45		PSG9	2.58061											MAN1A1	3.58		CCL2	1.78311		SHF	-1.25454								LOC100506098	1.2					NUTM2B-AS1///NUTM2A-AS1	1.00312
			HIVEP1	1.5		HS6ST3	-2.10698											BBOF1	-2.4		CLTA	-1.01537		USP21	-1.13374								ANG	1.27					ATP8B2	1.59436
			SH3GL2	2.67		TTC12	-2.0674											NUP50	1.92		MKI67	1.04098		SMAD5	-1.35568								ORC5	1.17					IRF4	1.43574
			GALE	1.8		C17orf50	-1.92778											METTL6	3.14		SLC30A2	-1.00547		FXYD7	-1.19746								AUNIP	1.22					ACAT2	1.2575
			NAIF1	1.8		GALNT14	1.73139											FAM71F2	-4.01		SLPI	-1.26454		NUTM2F	-1.3								PRSS33	-2.94					PEX3	1.36087
			MORC4	-1.46		PDE5A	-2.31633											EIF2B3	2.83		ZBED5	-1.08831		MADD	-1.07413								MAP7	-1.02					ENC1	-1.25331
			ADGRV1	1.29		ECE1	1.7485											PDIK1L	3.5		RGS4	-1.43424		RAB25	-1.02698								IGHM///IGHG4///IGHG3///IGHG1///IGHD///IGHA2///IGHA1///IGH	1.32					PDK1	1.41193
			SMU1	2.39		FOXO1	-1.89541											TAF5	2.43		MMP9	1.23838		OLIG1	-1.2569								CASP10	1.27					PGM3	2.02523
			SYNGR1	-2.69		KCNK2	-1.60989											MCEE	1.25		C9orf72	-1.11134		CSMD2	-1.38002								GRAMD3	1.03					IER3IP1	1.49867
			KISS1R	-1.66		SMC1A	-2.69955											PSMD2	1.18		FSTL1	-1.24982		TGFB1I1	-1.41022								RIDA	1.07					PCDH9	-1.08656
			NUF2	2.35		PSMB9	1.61204											FAF1	2.46		SPOPL	-1.08846		WBP11P1	-1.59257								ZNF576	1.1					BHLHA15	3.82425
			LAMC2	2.01		CLN6	1.53244											PTS	1.61		HP	1.16824		CA1	-2.13014								DOCK5	-1.45					CCDC88A	1.0677
			CCL19	2.12		PLA2G2A	-1.65302											KCNN3	3.49		METTL7B	1.03089		OXCT2	1.26401								WDR92	1.05					SCG5	1.1897
			BIRC8	2.42		OR2M3	-2.13476											CCDC6	3.23		CLMP	-1.09387		FAF1	1.01451								TM9SF1	1.24					CHTOP	1.19466
			CHORDC1	2.29		EDDM3B	-2.30787											LARS2	2.37		CES1P1	1.02284		PLEKHG1	-1.13395								IDH1	1.06					MAP3K7CL	-2.21186
			MAP2K3	2.5		POU4F1	-2.22404											METTL16	-2.19		PTGR1	-1.36351		BMP10	-1.07889								KLHDC7B	1.43					PLXNC1	-1.17327
			RNF20	1.12		PON3	-2.10105											RGR	-4.3		KIR2DL3	1.30442		RPGRIP1	-1.80903								RMND5A	-1.09					FHL3	-1.04392
			HIST1H1T	2.31		RASAL2	-1.49455											UBR3	-1.45		TMEM119	1.09434		TMEM253	-1.13648								P4HB	1.36					MPHOSPH9	1.69149
			GALNT18	2.56		DYRK2	-1.69395											FCGR2B	1.03		ZNF83	-1.01726		ACSL3	1.28241								IFT22	1.1					WDR4	1.80279
			ACTA1	2.12		CD34	-2.26866											TRPC4AP	-1.11		CSF2RB	-1.06433		GDNF	-1.16427								SLC31A1	1.04					NEDD4L	-1.34851
			CHRNA4	2.42		GTF2A1	1.66716											OXR1	3.34		LEPR	-1.03753		NHS	-1.1114								MSH2	1.29					BMP8B	1.99743
			SPSB1	1.35		SATL1	-1.77089											NAIF1	2.28		PTGDS	1.25773		ARHGAP11A	-1.94993								IGHV3-47	1.47					TICRR	1.67129
			UBR3	-1.05		SESTD1	1.54756											GABRB2	-4.42		LOC606724	1.11211		TBC1D28	-1.18377								FZR1	-1.16					C12orf4	1.1684
			TRIM7	2.16		PMFBP1	-1.71634											CCHCR1	1.62		RAD51	1.00049		KIAA1524	1.3658								KIT	-1.48					WEE1	1.65148
			SEC22C	2.06		DNASE1L1	-1.97396											PRELID2	3.41		ACKR1	-1.05871		KRT17P5	-1.28547								FAM129A	-1.13					NHSL2	-1.26284
			CDC14A	-1.89		ILDR2	2.08715											PXMP2	1.38		COL5A2	-1.24913		IQCA1	-1.04197								ATXN3	1.02					TIMD4	1.01297
			EMP1	2.35		KHK	-2.04213											ACTL8	-2.36		VASN	-1.05942		MTG1	1.47569								FECH	-1.86					GTPBP8	1.54809
			TESPA1	-1.32		PGM5	-3.188											DDIAS	1.91		PNMA2	-1.04108		HYDIN	-1.5802								ALG14	1.75					C1orf228	-1.19612
			C20orf203	-1.14		USP16	-1.75206											MPI	3.5		MXRA7	-1.18779		MIR423	-1.39519								GTPBP8	1.16					RILP	-1.60888
			SH2D3A	-1.8		PAX1	-2.50081											SNW1	2		TENM3	-1.06403		PPP1R37	-1.16894								RNF182	-2.97					FNDC3A	1.3283
			KDM1B	2.42		PBX3	-1.1825											TEX28	-2.38		RHCE	-1.05262		POU6F2	-1.10024								TLE3	-1.07					ACO2	1.19366
			TRABD2B	-2.41		SPAM1	-2.0711											BRE	1.92		PRF1	1.4415		BLVRB	-1.8448								TUBB1	-1.1					SLC25A17	1.22536
			SLC44A3	2.4		IMPDH2	-1.24494											TRIM9	-3.38		TCN1	1.21273		SLC7A5	1.11174								PPBP	-1.06					HIST1H4J	1.50669
			PPARG	-2.68		PARD6G	-1.64146											ADCY10	-2.13		GSG2	1.00692		IL17C	-1.35939								SLC33A1	1.12					DNAJB11	1.91972
			DNAJC30	-1.36		GDF3	-2.06912											MRPL18	1.03		GCA	-1.02631		IL1R1	-1.68681								PGM3	1.37					DCAF10	-1.08186
			PACSIN1	-1.77		CCDC106	-1.86816											SMG5	1.88		RSAD2	1.35947		TMCC1	-1.68592								AOC2	-1.23					WARS2	1.73292
			MACF1	-2.52		CTAGE10P	-2.0916											NDUFS4	1.57		LUC7L3	-1.02396		DTNA	-1.14242								RAD54B	1.28					GPAA1	1.01924
			CASP9	-1.88		SNRNP35	1.13676											CHI3L1	-2.06		P4HA2	-1.07247		LOC101927762	-1.14232								LYAR	1.18					ANKRD13D	-1.11878
			CD72	-1.03		MMP24	2.28336											TMX3	2.79		POC1B	-1.07546		PLEKHH3	1.22859								ZNF638	-1.25					EPB41	-1.18328
			CLDN18	2.43		OPHN1	-1.57161											NDUFB5	1.02		GPBAR1	1.17948		MIR620	-1.03984								WDR26	-1.41					ZNF542P	-1.02192
			UGT2A1	-2.25		NDUFAF7	1.84399											KCTD14	2.48		STXBP3	-1.04459		SULF2	-1.1049								SLC7A1	1.03					UBE3A	1.22061
			LOX	2.45		RPAIN	-1.04766											ETNK1	3.8		ZNF365	-1.00249		SCUBE1	-1.23891								ITM2C	2.06					CENPU	1.17494
			FAM188A	2.16		TNFSF10	2.95952											FAM110D	-4.25		IL1RN	1.23859		IFIT5	1.27936								SAE1	1.01					RUNDC3A	-1.65419
			RHOBTB1	1.56		TRIM74	-2.08137											MSANTD4	3.37		VEGFC	-1.01837		GPX2	-1.02836								MINPP1	1.08					CPQ	-1.41495
			FSHB	2.06		CAMKK2	2.53013											NUDCD2	4.14		ACKR2	-1.02598		PDIA3P1	1.07295								METTL7B	1.96					AQP1	-1.76493
			FSHB			ZRANB3	-2.03486											HIST1H2AM	2.61		KRT17	-1.21847		IQCH	-1.24681								IRF4	1.43					EPHA4	-1.39246
						CHIA	-2.01439											SLC4A1AP	2.33		RBM38	-1.12006		HAND2-AS1	-1.33908								INHBC	1.09					MIR101-1	-1.35418
						NPHS1	-1.91763											CLEC4D	3.95		TNFSF10	1.11836		RLBP1	-1.22153								ANKRD22	2.45					KCNA3	1.55228
						METTL2B	2.13179											SLAMF1	1.45		PCMTD1	-1.13373		SYN3	-1.44491								ROGDI	-1.04					PPOX	1.44613
						TMEM8B	-2.50359											MANEAL	3.1		RNASE3	1.37675		LRRFIP2	-1.1122								ZBP1	1.38					TMEM106C	1.4335
						FBXO17	-1.78306											IPO7	3.25		ERRFI1	-1.09656		WFDC12	-1.03959								WDR76	1.41					ALOX5	-1.09058
						SCP2	2.51987											SATL1	-1.54		GYPB	-1.52531		GPR141	1.28549								FAHD2A	1.06					CNPY2	1.48481
						NR2F1	-1.83064											BCAP29	3.74		NFIB	-1.19854		OR11A1	-1.34221								HIST2H4B///HIST2H4A	1.43					MAP1LC3A	-1.16606
						ANAPC1	-1.2559											PPOX	2.53		TNFRSF12A	-1.12913		SHMT1	1.23801								SHMT2	1.05					CHAC2	2.91975
						TAS2R10	-2.60054											MICALCL	-2.06		PARPBP	1.34423		HOXD3	-1.00982								UBE2J1	1.07					CCT4	1.00425
						SHPK	-1.2107											MEIS1	2.96		CLEC1B	1.04617		GALE	-1.27004								RPP40	1.59					HELLS	2.50284
						LIPE	-2.18978											PRPF18	2.63		PRNP	-1.00958		CCL3	1.16137								TNPO1	1.18					SEC62	1.04024
						TTC21A	3.12314											PSMC6	1.65		CEACAM3	1.06411		PMP22	-1.32496								PHPT1	1.11					LOC100291682///IGK///IGKV3-20///IGKC	1.54561
						TBC1D2	1.17994											COL23A1	3.47		TM4SF1	-1.23992		LOC101928009	-1.33861								BMP2K	-1.2					STARD10	-1.30534
						C15orf41	-2.19351											CCR3	-1.09		DR1	-1.14582		AHSP	-1.46308								OSTC	1.07					APOBEC3F	1.04528
						WSB1	1.53511											IFI44L	1.19		GNG12	-1.02638		PCBD2	-1.41114								EIF2AK2	1.16					COMMD1	1.32203
						SEMA6B	1.87279											GBE1	2.8		KIAA0226L	-1.0605		ONECUT2	-1.01161								PELI2	-1.12					GOLPH3L	1.19069
						RMDN2	-1.97032											NDUFAF4	2.99		SEMA4A	1.13032		NFE2L3	-1.11246								RPL22L1	1.12					HDAC8	1.18633
						SPATA22	-2.23516											SH3BGR	3.4		GBP5	1.282		ZNF3	-1.05532								PRKAR2B	-1.19					RBM8A	-1.01432
						PRSS16	-1.487											PCYT2	1.24		MCEMP1	1.24137		PCBP2	-1.1693								DSC2	-1.9					FAM13A-AS1	-1.71408
						OR9G9	-2.13927											FNDC3A	3.88		SGCE	-1.12573		ZCCHC14	-1.41779								RECQL4	1.28					ISCA1	-1.00231
						NRP2	-1.65979											NR1H3	2.85		MSLN	-1.05157		AGXT	-1.15144								TXNDC11	1.38					CTSB	-1.18144
						SYN2	2.18504											ILDR1	3.98		FCGR1A	1.14538		PTPRK	-1.53322								PHKA1	1.07					TEFM	1.26208
						DMRT2	-1.95478											CHPF	2.75		C15orf48	1.06024		MAP1S	-1.10417								CXCL16	-1.8					PLVAP	-1.05798
						PABPC1L2B	-2.00207											PKIG	-1.07		CEP55	1.1118		SOBP	-1.18543								HADH	1.01					TMED2	1.46939
						RASEF	-1.72909											FAM122B	1.43		OAS3	1.17282		RARRES1	-1.00262								IFRD1	-1.08					HSD17B3	-1.24072
						DMRTA1	-1.61413											ISG15	1.13		KIF4A	1.13565		ANKRD37	1.00286								THOP1	1.03					RAD54L	1.44322
						CFAP61	-2.02096											SPATA17	-2.83		DCBLD2	-1.33281		GRHL1	-1.29585								BST2	1.17					MED18	1.45036
						MMP26	-1.98989											FAM210A	1.62		CMPK2	1.1758		ZNF540	-1.28056								MYO1D	1.9					PDIA5	2.31931
						LMO3	-2.24979											FOPNL	1.56		LAYN	-1.00518		BYSL	1.01071								WDR4	1.64					EPRS	1.25824
						BCAM	-2.77367											RBP4	-4.59		XK	-1.17945		KRTAP10-10	-1.44084								SAP30	1.04					KCNN3	2.83116
						TOMM40L	1.47837											PHEX	-2.88		CCL8	1.38698		NEK10	-1.01829								EARS2	1.03					MRPS31	1.22879
						TFPI2	-1.9917											IL1RAP	-1.51		CD300C	1.02668		C14orf180	-1.27517								MAP2K6	1.05					MDM2	1.15331
						ARSB	1.61582											HDGFRP2	3.54		KIR3DL2	-1.34495		ARSD	-1.08031								LPAR2	-1.16					ELP6	1.1795
						RIOK1	-1.15621											TBATA	-1.03		FAM64A	1.0147		MIR548E	-1.07123								CDK4	1.31					ESR1	1.96321
						MPV17L	2.3231											IGSF3	-2.66		CENPF	1.04896		NUDCD2	1.47047								EDC3	1.05					C6orf52	1.31912
						BNC1	-2.47307											KCNQ1	-2.43		FCGR1B	1.10052		IMPAD1	1.17795								DCUN1D1	-1.25					MRPS16	1.52294
						MAB21L2	2.9384											DONSON	3.03		TWSG1	-1.10189		TMC3	-1.14767								ATP6V1A	1.47					DENND5B	2.87526
						DBN1	-1.55837											CLECL1	2.48		CAV1	1.66604		RPS24	2.02725								IGHG1///IGHD///IGHA2///IGH	1.48					DHCR24	1.34544
						PPP2R3A	-2.32478											ZDHHC13	2.75		CD47	-1.03687		KIAA0754	-1.17937								PVALB	-1.76					C1orf43	1.70452
						DAW1	-1.71328											ADGRG3	-2.2		LCN2	1.29722		NACC1	1.21294								ALG5	1.05					HGD	-1.95942
						SLC5A11	-1.91663											REXO4	1.16		GNLY	1.37014		CCDC34	2.18234								EZR	1.11					IGF1	3.08729
						C10orf90	-1.48737											KIAA1324	-1.56		MRVI1	-1.21246		DUSP13	-1.20124								TIGD3	-1.75					CR1	-1.08117
						TRIM2	-2.43369											GTF3C4	1.92		PLAU	-1.07348		GIMD1	-1.09561								LSS	-1.08					ZNF516	-1.39433
						CDKL5	-2.07101											SNRPG	3.47		LRRN3	-1.05968		RPL34	2.01023								SLC2A5	2.24					FKBP11	2.52384
						CDH2	-3.01797											SFMBT1	1.34		TESC	-1.36085		RASD1	1.06023								SMC1A	1.01					CKAP2L	1.8788
						NEUROG1	-1.90631											MESP2	-1.22		LILRA5	1.01287		CDY1	-1.30039								CCNG2	-1.03					CXCR3	2.25667
						SOX9	-2.78731											TMOD4	-1.55		CDK1	1.09315		FOXE3	-1.08015								DPEP3	-1.41					HCK	-1.48278
						PRKD1	-1.60905											FASLG	2.45		ALPL	-1.37968		TBC1D17	-1.25328								TTN	-1.19					SIRPA	-1.26025
						FAM127C	-1.59744											PDS5B	3.6		CCNB1	1.0717		CKAP2L	2.38691								AVEN	1.2					UMPS	1.54445
						STAG3	1.22575											TRIM5	2.37		IFIT1B	-1.21166		CLEC4D	1.82951								ARAP3	-1.5					PRDX3	1.04658
						CAPSL	-1.62929											ARMCX3	1.5		CYR61	-1.01903		CAP2	-1.05511								PLAGL1	-1.05					CD244	-1.00782
						CKMT1B	-1.60191											MRPS26	1.27		PTRF	-1.03501		LINC00152	1.21366								ZDHHC9	1.13					METTL13	1.2423
						CCDC74A	-1.76631											CLDN12	2.67		HBG1	-1.53747		ADAM29	-1.10433								AQP3	1.26					CREBRF	-1.38099
						CDKL2	-1.72446											ZCCHC9	1.02		RETN	1.14286		FOXI1	-1.02073								APOBEC3F///APOBEC3G	1.04					CENPBD1P1	-1.02663
						FAM47C	-2.04006											H1F0	1.67		PRKAR1A	-1.35342		SLC25A41	-1.06471								POLR3H	1.11					NSDHL	1.04984
						LIMS1	2.89524											ABTB2	2.8		GYPE	-1.09145		HRASLS	-1.43973								SDC1	2.49					HSPE1	1.22233
						OSBPL3	-2.34926											C5AR2	-1.03		CAMP	1.04061		AP1S1	1.29327								GRINA	-1.23					TM9SF1	1.7669
						RANBP17	-1.8918											EXD2	3.65		C4BPA	-1.05552		LOC100132146	-1.33332								CR1L	-1.94					PIK3R6	-1.00437
						PHACTR2	1.64687											ADAM28	-3.04		HBG2	-1.34689		MIR1228	1.52215								SIAH2	-1.02					ATP5J	1.35883
						UBASH3A	-2.09933											SORT1	-1.73		NKG7	1.01954		UBXN7	-1.15064								STX3	-1.68					AGK	1.3565
						RASA4	-2.05526											ARAP1	-3.92		HBZ	-1.07277		AMPD3	-1.48243								LMBRD2	1.07					PDHX	1.00091
						APBB1	-1.95897											ACOT4	3.61					PACRG-AS1	-1.09814								C1QBP	1.02					METTL1	1.18472
						RRAD	-1.62273											NTPCR	2.15					MSR1	1.50621								PRMT1	1.04					CD3EAP	1.10509
						DPY19L2	-1.88822											SLC27A1	-4.12					RPSAP58	-1.34027								DTX4	-1.01					GBGT1	-1.50081
						OR6Y1	-1.99973											GTF2F2	1.9					ATP2A1	-1.34042								IGHV4-31///IGHM///IGHG3///IGHG1///IGHA2///IGHA1///IGH	2.3					ARPC5L	1.16823
						IFITM4P	3.03077											LRRC36	-4.35					SPATA31A6	-1.03178								NUDT6	1.06					RAB11FIP1	-1.39764
						TMEM63C	2.15848											C12orf45	2.89					PLEKHG5	-1.0226								ZDHHC21	1.09					BID	-1.15739
						GAD1	-1.76923											CAMK2D	2.96					APOBEC4	-1.04256								FAM210A	1.06					JCHAIN	1.51103
						FXN	-1.93289											EIF4ENIF1	1.76					TMEM204	-1.02994								BLM	1.38					IGLV6-57	2.48347
						F8	-1.84485											TNFSF18	-3.53					RPL13AP17	-1.01735								TMPO-AS1	1.01					SEC11C	2.50645
						ZFP28	-1.64127											BDH1	1.71					SLC43A3	-1.58775								HAUS7///TREX2	1.01					LAMP2	-1.67041
						SLC35G2	-2.3489											CYB5D1	1.42					FOXD4L1	1.13905								GBP3	1.42					NDUFS8	1.21559
						LPAR3	-1.70568											GPHN	3.21					ZNF493	-1.24576								MT1HL1///MT1H	1.3					PSMD1	1.04988
						TEAD4	-1.80471											CDK5R1	-1.37					TNFRSF13B	1.37427								CDCA7	1.78					PCCB	1.09814
						DNAJC22	-2.01274											ARIH1	3.34					SYT7	-1.21907								PLS1	1.21					FNIP1	-1.1822
						RHOD	-2.31557											OARD1	1.54					ATP2C1	1.41585								NANP	1.08					JUNB	-1.30717
						MCHR2	1.33533											NKRF	1.47					RAB6B	-1.09575								FCHO2	-1.31					TNFRSF10C	-2.08718
						DKK3	-1.75078											PARP11	2.1					C1orf116	-1.14711								CLN5	1.22					C17orf99	-1.41468
						NEURL2	-2.11493											PTPN13	-1.57					DSCR4	-1.0019								LACTB2	1.46					CXCL5	-2.64708
						LAMC2	-1.51776											DLGAP5	2.79					LDHAL6A	-1.26313								DUT	1.2					CCDC47	1.37644
						CHAT	-2.08262											CCDC77	2.76					COL24A1	1.13028								TNFRSF13B	1.13					SAAL1	1.24312
						BLOC1S3	-2.22048											TP53I3	2.04					CDCA2	2.16297								CDK5R1	-1.24					LOC100129550	-1.36194
						OR52E4	-1.95531											PPARGC1B	3.82					RET	-1.25701								MRE11A	1.01					MAN1A1	1.3331
						ACOT7	-1.5993											EEF1E1	1.8					KLK6	-1.29402								HBG2///HBG1	-2.17					CBFB	1.23965
						SHC4	-1.79456											GALK2	1.22					FMNL3	-1.01685								FOSL2	-1.44					MRPS10	1.77316
						SELM	-2.63157											BMP6	1.27					SIRPG	-1.13493								SUGT1	1.26					TXNDC15	2.01495
						TOMM70	2.00056											ATG4A	1.98					ANO9	-1.68225								GPRIN3	1.1					COPS8	1.10586
						FBXO24	-1.92463											TMED5	1.3					LRTM2	-1.4799								KEL	-1.51					RCC1L	1.21546
						ADAMTSL1	-1.60423											GM2A	2.64					SEH1L	1.09027								CES1	2.03					BOLA3	1.58727
						CCSER2	-1.48278											ETFDH	2.45					TGM6	-1.05033								ADAL	1.01					JMJD1C	-1.42976
						PLEKHB2	1.03907											PNPLA3	2.98					ANKH	-1.34883								RAB2B	-1.39					LMNB2	1.82218
						SCD5	-1.55023											SDHB	1.12					ATP5J	1.20554								COQ7	1.16					TGIF1	-1.12957
						MAP3K15	-2.05146											CRACR2A	-1.72					RFPL1S	-1.00316								TRPM4	1.15					ULK1	-1.0022
						TCOF1	-1.84809											CSTF2T	1.49					PRRX1	-1.27825								POP5	1.11					CLEC10A	-1.23528
						NPAS4	-1.97443											MCCC2	1.99					BIK	1.69278								PPM1K	1.12					USP14	1.10106
						RBMS3	-1.82506											VASH1	-1.09					SH3D21	-1.13037								FAM3C	1.44					SDF4	1.17517
						GPRASP2	-2.05443											KLK1	1.48					TAC1	-1.29344								LRRC75A	-1.45					RNASEH2C	1.111
						PROSER3	-2.02229											GRAMD3	3.4					MAD2L1	1.41785								NCOA3	1.13					PAOX	1.2336
						FRA10AC1	-1.78998											LINC00334	-3.13					OR4B1	-1.09076								UGDH	1.26					DDOST	1.47381
						CP	-1.94638											FTSJ1	1.16					GMPPA	1.47571								HBM	-1.61					DERL3	2.72929
						ST6GALNAC6	-1.27009											ZNF132	3.18					HES4	1.57664								IGHV4-31///IGHA1	1.47					STX3	-2.31098
						FERMT1	-1.76755											C5orf30	3.62					MIR186	-1.5262								PKHD1L1	1.88					VPS35	-1.39782
						HS3ST2	-2.05325											C17orf50	-3.58					FCRL3	-1.10138								HEMGN	-1.86					SNAPC3	1.18632
						LIFR	-1.73007											SFPQ	2.4					SPDEF	-1.47042								LMAN1	1.13					SMAP2	-1.17771
						ASPHD1	-1.57844											SLC6A15	-3.08					KIF1C	1.26101								C12orf4	1.3					RRP7A	1.16791
						OR5B12	-1.81839											ILVBL	1.26					CST11	-1.00119								CNPPD1	-1.03					AKR1A1	1.02818
						FBXW11	-1.76077											LRCH1	-2.44					PRRT1	-1.0219								YIPF6	-1.29					LOC100290375///IGHV3-23///IGHV4-31///IGHM///IGHG1///IGHA1	4.03887
						OR4X1	-1.90351											NECAB2	-2.19					PYCR1	1.38177								C1orf43	1.35					MRPL51///SPTLC1	1.31937
						ZNF219	-2.19837											TMEM200A	2.27					SLC6A9	-1.1461								ALDH1L2	2.06					ATP5G1	1.4558
						PGM2L1	-2.55331											GSX2	3.32					SLC9B2	-1.48561								TBL2	1.02					ST7	1.18128
						C11orf31	-1.74489											PCBD2	1.58					RAB23	1.44863								GBP1P1	1.81					LOC652494///IGHM	2.89737
						SP8	2.10514											RIOK1	1.5					ATG9B	-1.55667								RHEBL1	1.03					CLPB	1.17006
						C4orf3	1.33726											CYP4Z1	-2.05					CYP51A1	1.57257								CDC25C	1.31					PTPN11	1.07973
						EIF1AX	-1.97294											ANKRD54	4.11					POLR2J4	-1.37883								ESR1	1.29					TXNDC17	1.07995
						SUMO1	2.87449											FBXO22	1.31					MIR496	-1.14316								MEGF6	-1.14					NUDT4P1///NUDT4	-1.02391
						ZSCAN2	-1.83076											ASRGL1	1.23					RNF17	-1.30488								BOP1	1.1					RNASE1	1.84308
						NAPA	1.90268											LIAS	1.73					OASL	1.44748								HSD17B3	-1.04					DIAPH3	2.10515
						SAT2	1.20648											TMPRSS9	-2.98					GPR158	-1.19341								EPRS	1.06					CDKN2A	1.33283
						TBRG1	-1.89183											ESPN	-1.55					GRPR	-1.2049								IL5RA	-1.58					ASAH1	-1.08974
						SCARF2	-1.52745											TAOK2	-1.49					POLQ	1.07688								ITLN1	-2.49					AQP3	1.65783
						RCC1	-2.19747											ARL8A	3.02					PDE8A	-1.36443								BBS7	1.03					PLIN5	-1.46948
						STRBP	-2.6579											C11orf71	1.53					PLPPR5	-1.50335								CCDC167	1.3					IGHM///IGHG4///IGHG3///IGHG1///IGHD///IGHA2///IGHA1///IGH	2.26271
						TRIM36	-1.913											UBA5	3.36					GPR153	-1.04833								ITGA2B	-1.31					GINS4	1.30981
						PGLYRP3	-1.96718											NTMT1	1.39					UGT2B17	-1.0451								SEMG1	-1.17					ERCC4	1.21167
						GNAI1	-1.5836											IFI44	1.23					PAH	-1.4756								FAM27B///FAM27C	1.39					TSHR	2.09277
						CHRNA1	-1.8743											CCNH	3.7					PER4	-1.30099								PERP	1.33					H3F3B	-1.36051
						MDGA2	-1.89739											HS6ST2	-4.13					PDCD2L	1.20892								AHSP	-1.83					TMEM156	1.66074
						FAM107A	2.48221											RCC1	2.68					ADGRG3	-1.10261								CCR5	1.55					MIS18A	1.57351
						PTPN21	-1.5398											AP1S1	2.61					DSCC1	1.55881								WARS	1.01					HPDL	1.55046
						PAK5	-2.40025											TPM3	-1.89					JAKMIP1	-1.19025								CMBL	-1.42					EBP	1.44832
						GLCCI1	-2.08534											RAB6C	-1.67					LOC101930164	1.24644								SLC45A4	-1.6					AMPD1	1.69372
						KRT33A	-1.9781											ASB13	-1.07					KCNQ4	-1.16076								BAG2	1.28					CPNE5	1.75766
						VSTM2L	-1.54289											CYBRD1	-2.79					SLC26A11	-1.07919								NOC3L	1.05					SNRPG	1.01339
						FOXI1	-2.65707											MRPL45	1.65					KRT79	-1.08885								IRF7	1.4					SFXN4	1.22092
						OR2Z1	-2.15446											AASDHPPT	2.55					TAS2R43	-1.09768								SLC35F2	1.47					PACSIN2	-1.03243
						PDYN	1.42973											TRIM32	3.24					F3	-1.0204								RNFT2	1.21					MYCBP	1.27461
						CAMKV	1.48103											GPC4	-3.38					SMR3B	-1.184								CMTM2	-1.87					CASP6	1.019
						SLC26A11	-1.50887											CYP2J2	3.58					BMP6	1.18054								EIF2S3	1.22					ELP4	1.01247
						TMEM67	-1.77616											SPC25	-1.57					RAD51C	1.27828								NOM1	1.19					EDEM1	1.20163
						ERCC8	-1.68733											CLEC18C	-4.57					LOC643802	1.26914								HIST1H3D///HIST1H2AD	1.52					UQCC3	1.00301
						ERG	-2.2472											SIRT5	3.38					WNT10B	-1.30032								ARRDC4	-1.05					NUS1	1.54042
						MALL	-2.11391											ACPP	-1.79					APBA2	-1.38766								EPHB2	1.39					WBP2	-1.31809
						KCNS3	-1.52743											MAGI2	-1.17					PGM3	1.16757								CASP2	1.19					ADA	1.4005
						HLCS	-1.45875											NARS2	2.89					COX18	-1.03118								FAM214B	-1.06					GAR1	1.47609
						DUT	-2.55523											MRE11A	2.31					TMEM39A	1.1202								LOC100291464///LOC652493///LOC650405///IGKV1D-8///IGKC	1.15					PREB	1.57622
						STARD7	-1.80859											CDH12	-3.39					TUBB2A	-1.81091								MSR1	1.48					HNRNPD	1.31418
						CCNY	-1.41658											MFAP2	-2.59					RABGGTA	1.00438								CD320	1.17					LOC100290714///OR7E35P///MGC72080	1.1825
						SLIT3	-1.64623											PDZRN3	-3.42					C2CD2	1.38425								SEMA3C	-1.16					MRPL52	1.19613
						GLP1R	3.0427											GLI2	-2.59					PPP2R2C	-1.10555								HMGB3P1	1.43					CLINT1	1.31105
						TRAIP	1.42603											FA2H	3.46					KREMEN1	-1.21812								DERL3	2					PLCB2	-1.00117
						CASQ1	-1.8248											PARP2	1.8					RFPL2	-1.29315								HIST1H2BO	1.41					ANKRD36BP2	3.07597
						ZNF485	1.51012											RPGRIP1	-3.02					ST8SIA1	-1.59477								FGD2	1.11					RBM17	1.14189
						HSPB3	-2.09455											HSD17B8	1.3					TMTC4	1.20801								RAP1GAP	-1.41					ITM2C	2.73796
						GNG5	1.11348											IL17RB	3.26					CYP19A1	-1.28556								GPR84	1.8					PSMA8	1.72237
						SYT6	-1.91551											CDR2	1.46					ANGPTL8	-1.14344								XAF1	1.42					P4HB	1.57823
						TTC7B	2.78018											LRP8	3					MGP	-1.34788								PLIN5	-1.34					TSEN34	-1.44377
						DDX55	-1.1285											SLC36A3	-2.67					RSPH10B	-1.2321								POU2AF1	1.86					MRPS7	1.19139
						GRIN3B	-2.12674											UQCRH	1.4					HAP1	-1.22679								PPOX	1.62					CYAT1	3.16621
						HRK	-2.39113											MSMB	-3.51					ZNF280D	1.29189								PDE4B	-1.01					LRP8	1.05129
						VEGFA	1.77797											ARL15	3.42					2003-08-01	1.03834								PSMA8	1.11					BBS12	1.22782
						CASP7	-1.49395											DNTTIP2	1.81					TMPRSS3	-1.08792								MT1HL1	1.28					LOC100290528///LOC100290146///IGHV3-23///IGHV4-31///IGHM///IGHG4///IGHG3///IGHG1///IGHD///IGHA1///IGH	4.40828
						PPOX	-1.03567											FLCN	-1.09					PRRG3	-1.03795								NOTCH2	-1.05					CEACAM4	-1.09183
						KRT19	-1.81489											PFAS	1.07					CABP1	-1.24226								LY6E	1.47					PFDN6	1.12415
						ARL4D	-2.2802											SYT12	-3.07					HNRNPA1L2	-1.05278								SAC3D1	1.62					LAGE3	1.10381
						ESRRG	-2.08629											ZZZ3	2.26					SMOX	-1.42646								UBA6	1.02					GANAB	1.24647
						FILIP1	-2.41056											NMB	2.32					AUNIP	1.46767								WASF2	-1.41					TIMM13	1.05273
						HSPB8	-1.70502											LAMA5	2.2					MBD2	-1.09413								LOC100290528///LOC100290146///IGHV3-23///IGHV4-31///IGHM///IGHG4///IGHG3///IGHG1///IGHD///IGHA1///IGH	3.09					CDK5R1	-1.12026
						EIF2B4	-2.07831											STX2	-3.84					NR1H3	1.0751								OAS1	1.72					KIAA1211L	-1.53936
						ERP44	2.65903											FGFBP3	-2.18					DUX3	-1.35817								ARFGEF2	1.05					POP5	1.18356
						METTL21B	-2.04768											USP28	1.86					HIST1H3B	-1.10114								DENND5B	1.57					NDC1	2.17082
						PPEF1	-1.98945											COX20	2.32					GUCY1A2	-1.31357								LOC100288617	-1.48					SHISA4	-1.37409
						NR2C1	-1.15331											ZBTB8OS	1.69					MIR517B	-1.04753								PF4V1	-2.06					NTHL1	1.19288
						UGT1A6	-1.85024											PCDHA2	-4.56					ATG4B	-1.14295								DNASE2	1.07					LIG1	1.13804
						NODAL	1.60168											LGR6	-1.45					NOL4L	-1.12762								RALY-AS1	1.19					HINT2	1.18764
						SPTBN2	-2.55219											CLRN3	-2.89					LOC728743	-1.01465								UNC13B	1.38					MFSD2B///FKBP1B	-1.15012
						FAM69C	-2.21073											ZHX1	1.2					MIR764	-1.06068								MPO	2.07					HADH	1.277
						C1QL4	-1.45983											HSPA4	1.64					HMGA2	-1.17756								ABCB9	1.44					SEC13	1.32832
						IFT22	-1.45217											TTC4	1.55					GSTZ1	1.05483								SEC14L5	-1.15					CHP1	-1.19946
						RTN2	-1.70093											FXR2	1.81					OR4K17	-1.33612								ISG15	1.55					MDH1	1.02556
						NDST4	-1.95504											PPP4R3B	3.67					ZNF37BP	-1.07407								IGF1	1.82					RPN2	1.46886
						SMPDL3B	-2.23762											SOX5	3.45					CCL4L1	-1.04686								ZDHHC18	-1.15					MPL	-1.80809
						PM20D1	-2.1225											CENPK	3.27					MIR1226	-1.03802								RNASE1	1.98					NDUFV2	1.01547
						CLCA2	-1.63751											BDKRB2	-1.21					PPM1N	-1.49881								METTL13	1.38					KIAA1524	1.71363
						NDST3	-1.83876											RAB38	2.28					POTEJ	-1.257								SAMD9L	1.44					SAPCD2	1.02442
						RORA	-2.27429											TCTEX1D2	1.79					LIPG	-1.33051								ENPP2	1.44					DCUN1D5	1.23333
						SGO1	-2.62782											COL17A1	-3.4					ZNF780B	-1.26041								LAX1	1.19					C1orf106	2.1298
						GLT8D1	-1.62771											TRAPPC2	-1.2					DHCR24	1.49208								MT2A	1.32					SSSCA1	1.10123
						THBS4	-2.14387											NDRG4	-2.97					GOLGA7	-1.1597								CDKL1	-1.11					KNTC1	1.33966
						ERBB4	-2.22645											C20orf144	3.33					SEC24B	-1.08244								SUCNR1	1.48					SPDL1	1.83082
						ZMYND11	-1.7688											PHKB	2.51					MNX1	-1.27055								LOC100133862///IGHM///IGHG1	2.24					ROMO1	1.08833
						ZNF585A	1.39628											PPM1G	-1.29					SCUBE2	-1.16871								NUDT4	-1.39					MSRB3	-1.07514
						CSRNP1	1.5009											SPA17	2.25					LOC100128651	-1.06079								FAM171A1	1.02					EARS2	1.18892
						EPHB4	-2.91777											PINK1	-1.41					LINC00358	-1.02255								LOC101928307	-1.78					USP32	-1.00984
						TENM3	-2.3653											BET1	3.36					CASP10	1.17129								TIAM2	-1.65					PBX2	-1.367
						OR10G7	-2.14337											FSCN1	1.85					DNAJB9	1.12367								CYAT1///IGLV1-44///IGLV7-43	1.89					SSBP1	1.02111
						CHCHD6	-2.36509											EHF	-3.79					AQP12B	-1.12762								PRKCI	1.19					MSH6	1.03396
						USH2A	-1.75734											EME1	3.4					HRASLS5	-1.24459								MRPS30	1.16					ATAD2	2.0721
						SPZ1	-2.03858											CDC73	3.51					CMPK2	1.61261								TCN2	1.37					TTC7A	1.03607
						MAML1	-1.87821											CXCL5	-1.28					FAM207A	1.104								RAB30	1.25					ESCO2	1.68566
						ZNF623	-1.59066											ZFP2	-3.33					B3GNT8	1.01684								CTTN	-1.35					NDUFC2	1.12613
						NR1H3	1.46569											OLFM1	-3					TMEM102	-1.14096								FKBP4	1.1					CCNF	1.53888
						ZNF57	2.08801											TM2D3	3.44					LINC00704	-1.02801								RPGRIP1	-1.09					RBL1	1.51421
						MBNL1	-1.82134											DDX52	1.64					MRGPRX4	-1.19256								CA2	-1.03					ANKRD28	1.04793
						NME3	-1.00704											APOOL	1.65														GBP6	1.33					TIMM8B	1.10358
						CELF3	-1.52392											ITIH4	-1.45														GRIN3A	1.53					CSF2RA	-1.32676
						CDNF	-1.82699											RPE65	-4.22														CHST7	-1.12					SLC2A5	3.39356
						AKR1C2	-1.83485											JUN	3.46														HESX1	1.8					RANBP1	1.43996
						ABHD12B	-2.19159											EML5	-1.82														ALPL	-1.04					PTPRN2	-1.60019
						PGC	-1.97709											CACNG5	-2.08														EPSTI1	1.58					PXMP4	1.28523
						CT47A1	-2.30047											LYPLA2	-1.06														LOC100288693	1.11					PDE12	1.08234
						H3F3C	2.63674											CWC27	1.47														BAMBI	1.22					ZMYND8	1.04116
						SCAI	-1.65281											IL18R1	1.53														TEFM	1.25					IARS	1.22006
						CST6	-1.69253											TXNL1	2.93														NUDT4P1///NUDT4	-1.34					SLCO3A1	-1.29109
						VWA1	-1.90908											DYNLL2	1.13														MX1	1.38					HAVCR2	1.00491
						IL36B	-1.93398											TSGA10	-1.85														SAR1A	1.02					ZC2HC1B	1.79714
						HOXA6	1.97454											FST	3.42														ICOS	1.11					CCR3	-1.67916
						IRF4	1.98415											SETMAR	1.09														IFI44L	1.82					ICMT	1.05764
						CMPK2	3.39964											GNAI3	1.06														HN1L	1.1					LPCAT2	-1.70732
						C1orf100	-2.152											LYPD2	-1.55														OLIG1	-1.38					WDR33	1.52957
						CYB5RL	-1.59381											PPCS	2.93														FLNB	1.07					ORC1	2.07112
						PDZD2	-1.80752											POGLUT1	2.5														BBS12	1.19					A2M-AS1	-1.14378
						CTTN	-1.91621											IGSF11	-3.96														TMCC3	-1.43					PLK1	1.35085
						TPTE2P6	-2.58504											SLC4A5	-2.25														CCDC163	1.26					PSMB6	1.08313
						SYT5	2.45102											SEPT4	2.04														KCNN3	1.48					EBAG9	1.11912
						NAT2	-1.61507											BAX	-2.13														AIM2	1.82					TLR7	1.52608
						SLC6A12	2.14863											GPR89B	3.55														LOC100290528///LOC100290146///IGHV4-31///IGHM///IGHG4///IGHG3///IGHG1///IGHD///IGHA2///IGHA1///IGH	2.79					PDZK1IP1	-3.56618
						WTAP	-1.71197											TP53I11	-1.72														CEP97	1.02					MAK	-2.29984
						TMEM130	-1.72315											F2RL1	-2.64														TMEM161B-AS1	1.27					NR4A2	-2.77031
						DZIP1	-1.56613											TCTN3	2.32														SERPINI1	1.19					PHAX	1.47
						VASH2	-1.5319											WAPL	-1.08														CEP41	1.16					MRS2	1.03801
						COX11	-2.13777											GPN3	1.12														MPP6	1.17					ZGRF1	1.19819
						PKDCC	-2.13654											GFM1	1.12														LOC101927204	1.02					LOC105371967	-1.37683
						KLHL23	-1.67279											MEP1A	-3.92														CD28	1.14					PTCD2	1.37356
						VIPR1	-1.89165											PADI2	-1.1														TMEM45A	1.32					VARS2	1.04437
						STEAP2	-1.5651											TRIM7	2.81														ZNF467	-1.16					GNS	1.08703
						DGCR5	-1.80027											ADORA2B	2.04														CDKN2A	1.53					POU2AF1	2.2458
						UBXN10	-2.55037											ALKBH1	2.37														ST6GALNAC4	-1.04					PFKFB2	-1.05489
						C1QTNF4	-1.9678											PLPP1	2.79														CXCL6	-1.06					HINT3	1.65968
						SYNJ2	-1.39415											FBXO2	-1.55														FYN	-1.19					CDKN1C	-2.73638
						RHOJ	-1.76829											MTBP	3.2														PAWR	1.01					ST6GALNAC2	-1.69958
						ZNF204P	-1.66586											TMEM184C	1.13														ANKRD16	1.14					GEMIN6	1.43495
						SH3BP5	-2.11027											MRPS25	2.4														LANCL2	1.02					C1QC	1.83244
						PCDH11X	-2.00938											MDC1	1.53														RNASE2	1.66					ANPEP	-1.28522
						AGAP6	-1.11964											DGKI	3.37														USP15	-1.25					SLFN13	1.06074
						MED18	1.98284											DUT	1.48														UAP1	1.57					FAM126A	1.3337
						CHRNG	-2.01618											SRD5A1	1.13														IGKV3-20///IGHV3-48	1.45					TAF4B	1.63852
						SSUH2	-1.87985											NTN3	-3.48														WHAMMP2	-1.07					GJB6	-1.75738
						OR52I1	-1.94637											MPHOSPH6	1.96														UQCC3	1.02					MRPL37	1.29601
						C10orf67	-1.6429											YWHAG	2.13														GEMIN5	1.06					USP15	-1.84079
						NLRP13	-1.81486											SOCS1	1.05														MT1F	1.12					HIPK3	-1.25742
						KLHL1	-2.18008											MPZ	-1.14														QKI	-1.28					MPP7	-1.27065
						ZNF713	-1.75811											ZNF670	-2.65														CXCL10	2.77					GMPPA	1.36231
						ARSI	-1.63189											RPP38	1.43														FGFR2	-1.14					PHGDH	2.11356
						CDYL2	-2.33694											BDH2	3.31														TREML1	-1.26					MINPP1	1.20959
						THAP8	2.31983											FAM181B	-1.77														MT1G	1.04					MRPL50	1.41428
						SLC2A13	-1.72637											ACBD6	1.2														MARCH6	-1.03					TNFRSF10B	-1.07984
						FOXA1	-2.52281											HCRTR1	-1.16														XRN1	1.2					ADGRE2	-1.72437
						DEFB105A	-1.85347											ABLIM1	-1.44														RGL1	1.53					ALDH18A1	1.79811
						DLK2	-2.03455											CEND1	2.6														MIR101-1	-1.03					LOC100131043	1.75128
						SMTN	-1.72702											ZNF212	-1.21														MEGF9	-1.08					NOC3L	1.09413
						MYL1	1.67688											CHAMP1	1.16														CD3EAP	1.07					AATK	-1.25768
						ZNF395	-1.80719											RTEL1	3.34														NCLN	1.04					KRTCAP2	1.08995
						KRTAP13-1	-2.12657											FUT5	-3.8														ATG16L2	-1.26					PDS5A	1.07325
						MKX	-1.45104											SAMSN1	2.32														CD93	-1.14					ACOXL	1.3775
						ZNF510	-2.17817											EQTN	-3.64														PRKAG2-AS1	-1.09					CTSE	-1.78338
						DNPEP	1.64654											DFFB	3.53														LST1	-1.01					PID1	-1.94321
						POLR2M	1.07628											ANAPC10	3.52														ITGAX	-1.09					TBL2	1.27
						AKIP1	-1.68424											CCNT2	-2.19														CD180	1.5					LOC100133862///IGHM///IGHG1	3.51751
						A3GALT2	-1.92817											SMTN	3.62														TNFSF4	-1.2					PPIB	1.65666
						MSX2P1	-1.80851											EMP1	3.32														NSUN7	-1.34					LRRFIP1	-1.11835
						TP53TG5	-1.92864											MAPKAPK5	2.02														IFI44	1.36					FAM3C	1.97658
						LRRC74A	-2.0153											ASF1B	1.58														STAT2	1.14					AIF1	-1.07622
						NKX2-5	-1.81578											STARD5	3.39														PREPL	1.31					HAUS1	1.13277
						OCLN	-1.83424											CENPC	2.95														LOC100293277///IGLC1	1.3					MRPL15	1.32803
						GNL3	-1.75727											COX6A2	-1.14														FAM20A	1.39					IGKV4-1	2.19265
						PXN	1.45438											DSG3	-3.02														CLECL1	1.25					UQCRQ	1.14652
						ZNF273	-2.21489											EXO1	1.58														MOSPD1	-1.01					EIF3J	1.0689
						CCDC136	-1.5244											ACOT2	1.93														PLK3	-1.31					MTDH	1.33957
						CDC25B	-1.2694											PTPRE	-3.44														TPRG1	1.37					MIR34AHG	1.04211
						TADA2A	-1.8844											HIST1H2BE	1.34														CXCL8	-1.73					KLHDC8A	-1.42471
						B4GALT6	-1.61226											N4BP3	-3.53														BRMS1L	1.04					EMC1	1.19493
						WBSCR17	-2.38083											RCCD1	3.31														UBE2B	-1.18					ZNF148	-1.08737
						TAS2R19	-1.87914											IL18BP	-3.8														LOC100290146///IGHV4-31///IGHM///IGHG1///IGH	2.32					GNL2	1.03129
						TMEM217	1.97924											UGGT1	2.21														CADM1	1.64					CTPS1	1.40372
						PGF	-1.52427											ATP2A2	1.03														BLNK	1.39					MRPL39	1.62282
						UST	-2.23342											FNDC11	-1.13														CTSE	-1.63					METTL6	1.10263
						TRIM59	-1.52716											UTP3	2.3														TFEC	1.69					CCDC167	1.60065
						PKD2L1	3.58165											ASPG	-3.28														PLS3	1.8					AHSP	-2.07538
						MEIS2	-1.4479											RAB34	1.02														MRS2	1.01					HSPA5	1.1648
						ARID4B	1.32083											INSIG1	2.2														CETN3	1.15					C4orf46	1.994
						NOL4	-2.24105											NETO2	2.89														PTAFR	-1.12					ARV1	1.13943
						FGF9	-2.09277											BYSL	1.5														HERC6	1.4					JDP2	-1.48261
						TSGA10	-1.84556											FAM222B	-1.15														POLR3D	1.04					CASP2	1.01312
						CES2	1.6687											TEX2	1.52														LINC01000	-1.09					KDELR2	1.85475
						ZFYVE9	-1.76381											TMEM126B	1.63														LOC728554///THOC3	1.18					CRELD2	1.75102
						HECTD2	-1.53092											CHAC1	1.49														RABGAP1L	-1.47					GLRX3	1.04987
						PHF12	-2.21031											CPED1	3.4														MS4A4A	1.65					TSEN15	1.61314
						ARHGAP29	-1.9559											ST5	-2.6														MYL9	-1.25					LOC100130725	-1.88789
						BHLHE40	-1.07666											HM13	-1.6														HOTAIRM1///HOXA2	-1.39					PDE4DIP	1.36057
						NKX3-2	-1.80609											HADH	1.48														NFE2	-1.26					PPP1R3B	-1.18512
						OVOL2	-2.01863											SPATA2L	-1.19														MAGED1	1.2					ARHGAP11A	1.5691
						PHF7	-1.90599											SUOX	3.36														L1TD1	1.27					CYTH4	-1.31871
						TUB	-1.63398											RASAL2	-2.48														RHBDD1	1.17					FAM65A	-1.05343
						ARNT2	-1.54133											CD86	3.37														E2F6	1.14					LOC101928343	-1.30174
						YIPF2	1.25284											LDHAL6B	3.77														MMP25	-1.49					LPP	-1.10924
						TMSB15B	-2.48416											ACAT2	1.19														ATG2A	-1.01					CLCC1	2.25239
						NBL1	-2.95291											SLFN12	2.02														SEC63	1.01					DPP3	1.08563
						CDS1	-1.72646											PDSS2	1.72														PLPPR2	-1.05					IDE	1.50095
						EHMT2	1.23378											CYB5A	1.54														EIF1	-1.13					NHP2	1.10854
						AMACR	-1.85747											C12orf74	-2.24														TMEM156	1.09					NOP16	1.12407
						UBA1	-1.88421											NYX	-3.28														NPL	-1.24					MRPL12	1.44233
						KRT76	-2.12952											SPINK1	-2.57														LPCAT2	-1.34					MMACHC	1.31411
						GALNT13	-2.0546											C3orf38	1.19														CD70	1.1					NCAPD2	1.36375
						SH3GL3	-2.27045											MRPL38	1.5														MSTO2P///MSTO1	1.11					LOC100293559///IGHG1	1.08536
						DNAH2	-2.07485											UBE2G2	1.1														ATP6V1C1	1.36					RRN3P1	-1.04984
						KCNA6	2.51235											LAMP5	1.89														ARHGAP23	1.04					IGLV4-60	2.46557
						SDHAF3	1.8401											GLS2	-3.2														CCR2	1.89					ASB13	-1.01567
						ITGB8	-1.76763											OR7A17	-4.31														TGFB1I1	-1.02					GOLT1B	1.26451
						TLE2	-1.62846											ARSJ	-3.97														TM6SF1	-1.12					POLA1	1.18801
						UGT1A1	-1.70285											OSBPL5	-2.75														CHD9	1.12					CCDC163	1.79241
						ERICH5	-1.53896											TMEM237	3.44														MS4A14	-1.17					MIR22HG	-1.06699
						NPPC	-1.8654											LDAH	2.81														CXCL11	1.93					OTUD7B	1.27583
						NTNG2	2.11086											CAMTA1	-1.31														RDM1	1.13					LOC100505564///DEXI	-1.31592
						OR4K14	-1.88337											TRIP4	3.3														IGF2BP3	1.24					NAPSA	1.07329
						FBXO43	-1.74451											SPOUT1	3.53														CCDC138	1.04					IL6	1.22297
						SLC25A53	-2.00494											PLEKHA3	3.19														EPHA4	-1.06					THOP1	1.0771
						KY	1.67898											MGAT4A	3.88														TTC9C	1.2					NANP	1.07977
						APOA2	-2.1045											USP16	1.17														C9orf64	1.03					FAF2	1.12252
						LACE1	-1.52426											VMO1	-3.03														SEPT4	1.54					PHPT1	1.13126
						MYO5C	-2.06562											ACER2	-1.13														SEL1L3	1.82					VDAC1	1.00525
						DUSP4	-2.06334											ICE2	2.63														CA4	-1.53					FCER1A	-1.83022
						FANCD2	-1.84333											R3HDM1	1.26														LOC283588	-1.09					COL18A1	-1.47128
						TMEFF2	-1.54689											S1PR2	-1.98														SERPING1	2.05					GLG1	1.04959
						GLB1L2	-2.25792											MMP11	-1.29														ACPP	-1.27					UBA5	1.91895
						SIX1	-1.50068											SNAPC5	1.57														LOC101930164	1.88					KLHL14	3
						PTGR2	1.78599											ABCE1	2.58														TMEM133	1.48					CLC	-1.04503
						TFCP2L1	-1.9194											LRRN2	-3.67														LGMN	1.41					SFN	-1.81909
						CAMTA1	-2.22439											CXCL10	1.69														TRIM5	1.01					MCM5	1.34699
						STX19	-1.74414											DUX5	-1.67														DICER1	-1.1					MBNL1	-1.02797
						ADAM30	-1.93485											CFC1	-1.44														SLC12A2	1.02					TMEM263	1.50822
						CDK20	-1.57423											CFAP20	1.16														LAMP2	-1.19					FAM171A1	1.67545
						FNBP1L	-1.42713											MORF4L2	1.47														ACSL6	-1.14					WDR34	1.72477
						KDM4D	-1.43775											ANKRD22	1.45														ZNF516	-1.02					HBS1L	1.17439
						SGIP1	-1.8916											UBE2J2	-1.51														COL18A1	-1.07					BRMS1L	1.54284
						BOLA3	-1.55672											FBXO28	2.11														BFSP2	1.27					UTP11	1.45162
						GATA4	-2.14688											FBXO4	1.41														GPAT2	1.39					KDM6B	-1.17178
						PDE9A	-2.06442											MYRFL	-1.96														ZNF703	-1.16					RFC1	1.0202
						TMEM139	-1.41423											RRS1	1.84														ELAC1	1.06					ACKR1	-1.32626
						PXDNL	-1.83794											CAND1	2.93														ACSL3	1.14					GCM1	-1.05935
						ATF7IP	1.8782											DNAJC19	1.61														ACKR1	-1.16					LOC105370109///LINC00621	1.09969
						KBTBD3	-1.77893											PIP4K2B	1.14														PLPP5	1.11					BBS7	1.18067
						ART5	-1.73605											SLC30A8	3.08														NRN1	1.08					MAPK6	1.19456
						RYK	-2.61493											CIT	1.07														TMEM200A	1.41					SKIV2L2	1.09903
						SNRPF	-1.18003											NPBWR2	-2.31														LOC100507412///RNA5-8S5	1.06					CRYBB1	1.10579
						DEPTOR	-2.08571											ZCCHC8	2.53														PRR5-ARHGAP8///PRR5///ARHGAP8	-1.15					ENTPD1	1.41995
						SEMA5A	-2.25185											MAK	-2.44														FNDC3B	1.03					APOO	1.17323
						AMPH	-2.11051											NLRP7	3.12														PTGS2	-2.2					POLD1	1.04844
						KLHDC9	-1.63518											DNAJC18	-1.47														TMEM60	1.13					LIN9	1.22758
						NFATC2	-1.859											STEAP2	-2.03														ZNF684	1.36					TLR6	-1.17057
						BIRC8	-2.06989											GON7	1.95														MAK	-1.68					GNL3	1.31356
						LZTS1	-1.79603											CMA1	-1.53														CD27	1.22					SVIL	-1.26227
						TMEM99	-1.34206											CA4	-1.32														CMKLR1	1.05					DDIAS	1.31085
						THSD1	-1.63628											C16orf62	3.29														MPZL3	-1.03					RFC3	1.6734
						FAM153A	-2.34872											ARHGAP18	3.42														ARHGAP11A	1.09					GPSM3	-1.0285
						KRTAP5-10	3.33346											ARSI	-1.09														ABCE1	1.11					COG6	1.05105
						WFDC10B	-1.64015											CLEC7A	-3.59														IFNLR1	1.02					XPO6	-1.19887
						FLG	-1.65184											NGDN	1.06														JDP2	-1.16					TRAM2	2.18646
						MTRR	1.90084											DCTN1	2.94														NDFIP2	1.36					RAN	1.20539
						NALCN	-2.15865											C18orf21	1.83														ANPEP	-1.1					LRRC37A16P	-1.36529
						GSG1	-2.2582											CCL3	3.16														DCAF1	1.16					RAPGEF5	1.92775
						EFS	2.47975											IPO9	1.9														ETV7	1.16					KDELC1	1.39299
						ZNF695	-1.9015											MRPL35	2.91														GPRC5D	1.7					MET	2.74245
						SLC16A3	1.07852											L3MBTL1	3.02														SIGLEC16	1.06					VCP	1.24113
						KRTAP10-3	-1.82209											TGIF1	-1.42														BCL2L14	1.14					NAMPT	-1.59882
						IL26	-1.92898											PIP5K1A	2.88														IFIH1	1.16					TPP2	1.0812
						SLC7A11	-1.63945											FAHD2B	3.53														DDR2	1.3					DDX11	1.07294
						PLEKHO2	1.98697											PC	-3.36														CTSL	1.21					LOC100996579	1.49647
						ACTG2	-1.60548											ACTL6B	-1.08														RHD///RHCE	-1.53					C15orf39	-1.05202
						ZNF521	-1.94217											UTP18	1.38														IL1R1	-1.37					PPP3CB	1.21531
						FGD1	-1.83297											TIGD1	3.22														NXPE3	1.01					FKBP14	1.66072
						EPSTI1	1.93914											DHX36	2.03														COBLL1	1.74					LOC100293559///IGHV4-31///IGHM///IGHG4///IGHG1///IGHA2///IGHA1///IGH	1.45848
						ZNF660	-2.0152											PJA1	1.57														FAM111B	1.05					WDR76	1.30547
						NRBP2	-1.05633											SKIV2L2	1.84														BMP8B	1.23					PKMYT1	1.47658
						RND1	-2.07387											ALDH16A1	3.23														DPCD	-1.09					PKN2	-1.0898
						COL24A1	-2.16658											DISP1	2.17														LYZ	1.15					ZNF713///MRPS17	1.54011
						PMP22	-2.30334											NOL8	1.41														TAF4B	1.08					BRCC3	1.5339
						RNASE4	-1.84755											CA11	-2.67														FKBP14	1.03					PELI2	-1.51684
						HP	2.60214											PTGES2	2.56														PLAUR	-1.14					USP48	1.34687
						TRAF6	-1.94731											MAP3K4	-1.42														YOD1	-1.07					CTCFL///HMGB1	1.1405
						SPRED3	-2.02165											CENPJ	2.26														CCR3	-1.45					LCP2	-1.68262
						SRC	1.64407											NXN	-2.77														CHP1	-1.07					EBNA1BP2	1.32436
						NAP1L2	-1.89954											ZSCAN5A	3.14														LYST	-1.23					NUF2	2.56799
						MCCC2	-2.21379											B4GALNT3	-3.95														HPR///HP	1.77					UBE2B	-1.50026
						PAQR9	-1.93139											DDX20	2.98														CHI3L1	-1.9					SEC61G	1.20571
						SLC24A3	1.96878											ILF3	1.8														LINC01094	-1.47					LRRC59	1.31786
						UBQLNL	2.43971											EIF2AK3	1.44														SDC3	1.27					SMIM24	-2.01017
						SPP1	-2.48438											KRT16	-4.63														B3GNT5	-1.58					KIF18A	1.87321
						PPP1R1B	-1.97026											LRRC10	-3.25														C3AR1	1.46					TOMM5	1.19644
						C3orf52	-2.07812											CCNA1	3.39														HBD	-1.67					CACYBP	1.24304
						SMIM11A	-2.04756											SLC12A4	1.51														PMP22	-1.53					NUDCD1	1.18213
						GPR75	-1.8019											NQO1	2.33														TMEM255A	2.02					SEC61B	1.23016
						CALB2	-1.99544											RRP15	3.29														PLXDC1	-1.03					PDCD2L	1.29762
						NPM2	-1.79406											DCLK1	-2.73														IMMP1L	1.02					IGHV3-47	2.26852
						EPHX3	1.65002											FKBP10	-1.81														PBX2	-1.02					DCTD	1.13267
						RAD17	-2.12759											TRPV4	1.67														ERICH3	1.03					ZDHHC2	-1.54821
						PCDHB13	-1.62191											NMRK1	1.51														SLC6A6	-1.03					EIF1AX	1.15097
						NIM1K	-1.44808											KBTBD13	-2.53														DEFB1	1.39					ENKUR	-1.02316
						ANKRD53	1.8095											STX18	1.63														ENC1	-1.06					PLAGL1	-1.47659
						KLK5	-1.72291											RNF145	1.86														TUBB2A	-2.01					PLPP5	1.62773
						OTOP2	-1.7005											PRRX1	2.7														TRMT1L	1.17					XBP1	1.99638
						PTPRR	-1.9458											BOLA1	1.86														ADGRE2	-1.36					CPVL	-1.15603
						TNFRSF11B	-1.44661											ZNF654	-3.28														CREB5	-1.33					ARL5A	1.03092
						ZNF354B	-1.6456											CISD1	3.54														DDX60	1.07					FARSB	1.06281
						ESYT3	-1.80798											PAX3	-1.85														BHLHE41	1.49					C2CD2L	-1.09754
						APLP1	-1.57504											HPF1	1.95														C6orf52	1.01					GRAMD3	1.01869
						AP3M2	-1.75401											PMS2	3.38														HP	1.5					TRPM4	1.16284
						CD8B	-1.94128											POLR3E	1.66														LOC339803	1.25					SEPSECS	1.07843
						C20orf141	-2.55357											FCN2	-3.38														CTSB	-1.03					HYOU1	1.63262
						ALKBH7	-1.07865											MBNL2	2.87														IGHM///IGHG1///IGHA1///IGH	1.28					LRRC4	-1.4067
						PASK	-2.24305											SLC46A2	-1.14														RAPGEF5	1.02					ALG14	2.26785
						SEPT3	-1.7703											GALR3	-2.29														HMGN5	1.14					NDUFS1	1.04375
						TXNDC16	-1.79353											GNMT	-1.22														ITPKB	-1.02					CCDC117	1.16377
						FAIM2	-1.91294											SNCG	-2.45														GLT1D1	-1.1					MRPL51	1.28091
						ALDH3B2	-2.04305											LGALS16	-3.25														SIK3	-1.35					C10orf128	-1.01017
						TMEM92	-1.8987											MRPL14	1.51														EMP1	1.41					VNN2	-1.1865
						OR6C74	-1.65096											CIAO1	1.05														LOC254896///TNFRSF10C	-1.06					YIPF6	-1.27276
						NEUROD2	-2.19396											MATN2	-3.63														MGAT4A	-1.16					TMEM200A	2.48346
						OCM2	-1.95453											SPICE1	3.44														SLFN5	1.05					EIF2B3	1.30476
						KIF21B	-1.91568											TSNARE1	-1.94														NHS	-1.45					NELL2	-1.36223
						DCSTAMP	-1.96738											RPE	3.22														SSH2	-1.13					SCFD1	1.06417
						KIF3A	-1.59479											UPK3B	2.31														EFCAB2	1.38					IVNS1ABP	-1.0352
						CYP1A2	-1.82408											CDKN2C	-1.3														LINC00282	-1.14					FAM126B	-1.04286
						LRR1	-1.68813											BCAS1	3.08														TEX9	1.08					NSUN7	-1.74799
						CASQ2	-1.88732											SLC35G1	2.66														SMAD1	1.02					DDX39A	1.04273
						ZNF140	1.76126											BPHL	2.46														LCP2	-1.07					LIG3	1.14767
						LHX1	-2.65604											MCMBP	2.61														AXL	1.55					RAB30	1.92938
						USP53	-2.05519											CD164	2.72														IL1R2	-1.51					MDP1	1.00145
						ZNF821	-1.29932											CDC25C	3.2														ALOX5	-1.01					MTFR1	1.22917
						CHMP3	-1.45839											CPNE7	-3.49														SGCB	1.35					TDP1	1.4957
						SERPINB11	-1.91613											GMFB	1.18														KANK2	-1.33					NOL4L	-1.02416
						DKC1	-1.08373											EMC2	1.43														SMAD7	-1.13					ILF2	1.18556
						SCFD2	1.47855											ALKBH8	3.22														IFNGR1	-1.47					MRPS9	1.06139
						DLG3	-1.50956											G3BP2	3.23														LOC101928429	1.24					MRPL4	1.15725
						ZSCAN4	-2.11207											GDAP2	1.7														CR1L///CR1	-1.06					CFAP45	-1.67399
						ATP1A4	-2.00141											EID2	2.02														IER3	-1.19					NOL7	1.00402
						NUF2	-1.76376											SEMA4F	-1.68														ZFP36L1	-1.21					GSN	-1.3021
						LYSMD3	2.1611											LARP1B	3.28														C2orf88	-1.02					PAPSS2	-1.47422
						DNMT3B	-2.12062											SIRPB1	-1.03														CALD1	-1.2					LRP10	-1.11622
						AKAP7	-1.90265											CORO2A	-1.24														CDKN1C	-1.69					PXMP2	1.5735
						KSR2	-1.6999											BCL2L11	3.33														RHD	-1.33					TPRG1	1.93
						CCDC80	-1.53631											SPATA13	-1.07														ARHGAP26	-1.1					FAM64A	1.11963
						LUC7L2	-1.30512											KDELC1	2.12														NAMPT	-1.21					AVEN	1.4449
						MYOZ3	-1.84528											MCCC1	1.4														TPD52	1.35					NFE2	-1.74739
						GALNT6	1.49721											FRMD3	1.38														TCF4	1.09					TMEM258	1.11985
						MREG	-1.90051											DLGAP4	-2.31														PLA2G4A	1.1					CPD	-1.12063
						B4GALNT4	-1.45721											POLR3K	1.45														MDFIC	1.23					HNRNPA3	1.06089
						SLC27A3	1.48801											PRODH	-3.11														LOC101928343	-1.04					FKBP2	1.58881
						MAGOHB	-1.58172											ZNF175	1.4														MET	1.16					IL12A	1.568
						CRYBG3	-1.469											HERPUD2	3.49														MAX	-1.19					ITPKB	-1.32258
						DDR2	-1.8237											U2AF2	2.26														KMO	1.13					SGCB	2.01655
						HIP1R	-2.07413											CCDC63	-3.46														SLPI	-1.84					SMIM13	1.13373
						RAPGEF6	-1.25681											C20orf203	-1.88														TMEM99	1.03					H2AFV	1.27248
						MR1	1.05249											ELAVL2	-1.98														MME	-1.38					PGRMC2	1.18173
						MPP2	-1.76384											KISS1R	-2.4														KCNH8	-1.1					HSPA13	1.60218
						SCGB1D1	-1.55526											IL36B	-2.4														MIDN	-1.18					LOC646470	-1.30531
						IVD	1.17639											TMEM117	2.69														LIN7A	-1.17					TREM1	-2.36808
						FAM26E	-2.03792											SIGLEC6	-1.76														PELI1	-1.07					KIFC1	1.3984
						NPTX1	-1.91957											KRTAP19-6	-2.9														PPP3R1	-1.09					HMCES	1.09641
						SH3GL2	-2.24728											CDC40	1.49														XK	-1.32					SLC39A14	1.40674
						ITIH5	-1.95477											TAMM41	1.93														TPPP3	-1.07					KCNH8	-1.42091
						STPG2	-1.83455											MTX2	2.75														AATK	-1.09					XPO4	1.13572
						MATN4	-1.87951											NUF2	3.2														MGAM	-1.09					DEDD2	-1.06109
						LOXL1	-1.52464											CCDC172	-3.02														CPNE5	1.09					KRT23	-1.88529
						RERE	1.48972											PPARD	-1.31														KIAA1211L	-1.22					TNFRSF13B	1.08126
						NECAB1	-1.58748											KRTAP6-3	-3.54														AVIL	-1.06					TANC1	1.45575
						TMEM178A	-1.95045											NATD1	-1.65														NDRG3	1.04					GABPB1	1.29635
						BTRC	-1.51913											GOLGA5	1.27														ECRP///RNASE2	1.07					ORC5	1.10567
						SPRR2A	-1.83225											TMEM63C	-2.33														GOLM1	1.15					MALSU1	-1.2359
						KCNF1	-1.46826											ALG2	1.2														CLEC7A	-1.06					C12orf73	1.23341
						TPT1	-1.15498											GNAQ	-3.05														KCNQ5	1.05					GON7	1.02403
						HAP1	-1.64553											RPP25	1.18														LINC01619	-1.24					CCR2	2.13231
						HIST1H2AH	-1.4729											KATNA1	1.02														SAMD4A	1.16					SPATA2L	-1.00957
						TH	-1.49439											SLC38A8	-4.2														IFNG	1.01					LOC728554///THOC3	1.10556
						ABHD2	1.71524											WDR90	3.1														CRNKL1	1.01					ALDH7A1	1.01999
						IFI30	2.43092											GTF2H4	1.12														PCBP1-AS1	-1.23					ATP6V1C1	1.01883
						NPHP1	-1.7593											SUPT3H	3.1														BTNL8	-1.59					B3GNT5	-2.39348
						PAICS	-1.7179											NOV	-2.89														FLCN	-1.1					FAHD2A	1.15948
						RBMY1E	-1.81351											SLC45A4	-2.08														KAZN	-1.06					DTYMK	1.42941
						MORF4L1	-1.64118											CSMD1	-1.74														SMOX	-1.18					MS4A14	-1.68874
						ATP8B3	-2.09265											TEFM	1.8														HSPA13	1.17					PACSIN1	1.42763
						CELA3A	-1.92055											CORIN	-3.33														TNFRSF10C	-1.39					CD55	-1.16445
						POM121L12	2.17096											IL6R	-3.23														RMI1	1.04					DCAF13	1.17006
						TMEM256	-1.36671											SLC35F1	2.75														C17orf99	-1.34					SQLE	1.26888
						KIF3B	-1.04837											PIGA	1.8														PRSS23	-1.16					BCAN	1.09151
						PLAUR	1.53844											LAMP3	2.32														HAL	-1.1					CYB5R2	1.14883
						TRIM54	-1.92578											HCFC2	3.54														TNFSF10	1.56					F2RL1	-1.97369
						GAL	-1.78773											SMYD3	1.73														ST6GALNAC2	-1.22					TAF5LP1	1.01058
						DNAH9	-1.97283											STBD1	3.19														GIMAP1	1.12					CTNNB1	-1.01748
						SYNGR3	-1.8866											HIST1H2BG	1.45														TMEM158	-1.21					MRPS33	1.25209
						BPY2	-1.84031											SCN8A	3.24														MALAT1	1.67					PRKAG2-AS1	-1.00065
						ZNF280A	-1.42702											CDC42EP2	-1.09														FOS	-1.13					NNT	1.05258
						INPP4B	-1.6865											JMY	2.74														LINC00926	-1.15					IGKV1-5	1.50665
						MPRIP	-2.44034											MIOX	-2.4														MATR3	1.1					CISD2	1.15869
						CRISP1	-1.49071											CHST1	-2.54														KRT23	-1.35					SAMM50	1.1237
						GLT1D1	2.00624											LRTOMT	3.02														LOC145474	-1.06					TMED10P1///TMED10	1.33477
						OR2AE1	-1.82692											NEXN	1.37														PLEKHA2	1.14					TRAIP	1.34116
						SYT9	-1.80985											PANX1	2.92														KREMEN1	-1.19					LMAN1	1.62849
						NDUFB6	-1.07965											LACE1	2.12														HBZ	-2.15					EEF1E1	1.06987
						CSH2	-2.16363											ARPC2	-2.18														NOG	-1.21					TIMM10	1.33102
						UNC13A	1.22141											EIF2S1	3.9														CXCR6	1.01					CEP76	1.72173
						CPN1	-1.93648											HACD3	3.05														YIPF5	1.07					TMED5	1.17026
						RBMY1A1	-2.04105											BRD8	2.7														KANK1	1.03					SIRPB1	-1.34073
						ETV4	-1.41523											MED24	2.54														LINC01093	1.51					VEGFA	-1.0628
						MRAP2	-2.00624											NXPE1	-3.05														WLS	-1.37					DSN1	1.06839
						C2orf83	-2.0543											CCDC26	-1.97														MXD1	-1.28					CDKN2D	-1.24965
						CDH7	-1.47773											INO80D	-1.96														LIPA	1.16					TPD52	2.17961
						DHX40	-1.05064											OSBPL11	2.39														CXCL1	-1.3					RUVBL1	1.24154
						OLIG2	-3.38554											RIC8B	1.87														ATG4C///CTR9	1.2					ABCG2	-1.247
						CXCL2	-2.04422											C3orf22	-2.74														GPX3	-1.03					DLEU2L///DLEU2	1.25868
						ZIC2	-1.79937											ARSB	3														CCL2	2.14					CCNC	1.4793
						STAT2	1.46077											RNF141	-1.47														BTG1	-1.33					CEBPB	-1.2127
						PALM	-2.29268											ACKR1	-2.62														LOC100289246	-1.3					NANS	1.24589
						FAM43B	-1.98714											TMEM263	2.02														ADGRG3	-1.07					ACTR3	-1.02288
						CLEC5A	2.18862											PCGF5	2.92														IFIT3	1.61					BICD1	1.48841
						DPPA3	-2.06036											SAA1	-2.58														LAMP3	1.3					GSG2	1.46255
						ITGA1	-1.60965											MRPS28	2.28														CNIH4	1.17					FAM210A	1.18934
						GNAT1	1.82534											PPP2R1B	1.33														C1orf106	1.24					DENND2C	1.0459
						IQCK	-2.17631											ATRN	2.94														RNF103	-1.33					SPRYD4	1.04847
						CSNK1G3	-1.79254											COMTD1	1.16														NR4A2	-1.78					NCAPD3	1.30727
						GDAP1L1	1.80853											CYP2E1	-1.63														RBPMS2	-1.19					MFAP3L	-1.61433
						PCDHB17P	-2.05286											AKR1A1	3.05														BATF2	1.24					FDXR	1.09088
						NRTN	-1.67316											EMID1	-4.11														FCGR1CP///FCGR1A	1.14					NEFH	1.3111
						YY2	-1.7306											SAMD7	3.35														LRG1	-1.09					TIMM17A	1.39023
						SGSM1	-1.89762											MPHOSPH9	3.49														SLC16A14	1.31					HMGB1	1.10161
						WNT3	-1.93932											INS	-2														DNAAF1	1.14					RWDD2B	1.34388
						FRMD5	-1.72764											MYH13	-1.26														F2RL1	-1.19					RPL22L1	1.39227
						GLYAT	-1.60608											WFS1	2.55														PIGC	-2.11					LINC00877	-1.67405
						SUGP2	-1.11099											MANEA	2.72														NR4A3	-1.16					SLC30A9	1.15807
						SPAG1	-1.98741											MEA1	1.1														FCGR1B	1.05					FDX1	1.1882
						PLAA	1.39516											EPN2	-1.01														CLEC5A	1.09					NLN	1.13892
						KRTAP23-1	-1.97016											ZC3H8	1.7														LGALS2	-1.09					NCBP1	1.11468
						THNSL1	-2.26046											SLC35F5	2.6														GYPB	-1.19					PDXP///SH3BP1	1.10683
						LAD1	-1.7813											CMBL	-2.99														GYPB///GYPA	-1.01					ATP6V1A	1.10373
						CHRNE	1.85894											GIN1	2.86														OAS3	1.08					PIGW	1.09871
						AQP2	-1.78136											HSPH1	1.09														CAV2	1.07					MAP3K8	-1.2772
						PHF11	1.25115											FYTTD1	2.47														FAM30A	1.14					PAFAH1B3	1.08061
						HIGD1B	-1.67967											PTH2	-1.37														DHRS9	1.23					EPS8	-1.21751
						OR5D16	-2.11287											UBE2D2	2.36														MIR3945HG	1.26					BBX	-1.28413
						COL8A1	-1.75694											COG5	2.75														RSAD2	1.24					PDK4	-1.1085
						RAVER2	-1.97562											KDM4D	-2.01														RIT1	-1.04					TBC1D26///ZNF286A	1.16769
						LHX9	-1.95941											ZFP64	2.76														MS4A1	-1.02					GDPD3	-1.00595
						NMU	-1.66486											SERPING1	1.13														GYPA	-1.07					DDX1	1.02781
						C1QTNF6	-2.12571											SIKE1	3.17														GJB6	-1.15					RAB30-AS1	1.36985
						SEC14L2	-1.62036											FOXP4	3.03														SLC26A8	1.04					TUBB	1.1618
						CSNK1G2	1.40657											PDE12	-1.05														LOC105369595	-1.26					NT5DC2	2.08879
						ELK4	1.22709											AGTR1	-2.03														MMP8	1.4					RPS6KA2	-1.01307
						TRPC3	-1.75197											PPID	2.27														IGHA2///IGHA1///IGH	1.46					CXorf40A	1.25017
						ARL6	-1.4366											VSIG2	-3.04														HBBP1	-1.12					BUB3	1.08278
						ZNF365	-2.73141											COX7B	1.53														ID1	1.08					MARCH2	-1.42575
						COL4A5	-1.88592											PBRM1	2.32														C4BPA	-1.4					CPT1A	1.00711
						CLCN5	-1.71954											SASS6	2.88																				KLF11	-1.22231
						FN1	-1.53652											POP5	1.87																				SNN	-1.28423
						RANBP3L	-1.993											INF2	1.1																				PDCD5	1.14172
						OR4F6	-1.81618											ATP12A	-1.81																				COQ4	1.13797
						RWDD1	-1.73262											CNKSR1	1.08																				ZSCAN18	-1.05685
						SPAG11A	-2.03255											SLC2A5	1.32																				RALGAPA2	-1.22044
						GUCY2D	-1.83109											CLCA4	-2.14																				ACSL6	-1.02845
[truncated: 7,533 more rows]

## Sheet: S3
Table S3. Summary of results from differential expression and interferome analyses.
Study	ID	case group sample number	case group phase	case group severity	control group sample number	control group phase	control group severity	DEGs	IRGs	IRGs/DEGs	Upregulated DEGs					Downregulated DEGs
											Total	IRGs				Total	IRGs
												Total	Type I	Type II	Type III		Total	Type I	Type II	Type III
A	GSE25001	53	early_acute	nonDSS, DSS	34	convalescent	nonDSS, DSS	741	611	0.824561	464	418	352	392	40	277	193	126	156	1
B	GSE28405	31	early_acute	DF	31	convalescent	DF	1428	1134	0.794118	933	788	626	714	43	495	346	210	275	3
C	GSE28988	114	early_acute	unknown	96	convalescent	unknown	9529	5290	0.555147	1824	1286	957	1076	58	7705	4004	2133	3163	53
D	GSE28991	11	early_acute	unknown	11	convalescent	unknown	1946	1485	0.763104	1133	963	801	874	50	813	522	304	424	6
E	GSE43777	26	early_acute	DF, DHF	24	convalescent	DF, DHF	543	422	0.777164	234	208	170	206	26	309	214	142	182	1
A	GSE25001	100	late_acute	nonDSS, DSS	34	convalescent	nonDSS, DSS	635	466	0.733858	371	271	150	241	1	264	195	131	169	0
B	GSE28405	31	late_acute	DF	31	convalescent	DF	3696	2307	0.624188	2618	1685	977	1431	15	1078	622	360	472	19
C	GSE28988	96	late_acute	unknown	96	convalescent	unknown	1490	1064	0.714094	515	404	268	375	18	975	660	353	584	7
D	GSE28991	11	late_acute	unknown	11	convalescent	unknown	1632	1067	0.653799	726	570	391	524	29	906	497	278	405	8
E	GSE43777	51	late_acute	DF, DHF	24	convalescent	DF, DHF	967	735	0.760083	541	400	203	383	4	426	335	234	310	3
E	GSE43777	40	all_acute	DF	24	convalescent	DF, DHF	618	481	0.778317	384	301	158	287	5	234	180	129	164	2
G	GSE51808	18	all_acute	DF	19	convalescent	DF, DHF	1989	1362	0.684766	1391	938	550	844	25	598	424	272	373	5
E	GSE43777	37	all_acute	DHF	24	convalescent	DF, DHF	865	666	0.769942	401	314	183	303	13	464	352	228	321	2
G	GSE51808	10	all_acute	DHF	19	convalescent	DF, DHF	2623	1757	0.669844	1730	1101	624	966	10	893	656	439	581	6
A	GSE25001	47	all_acute	DSS	34	convalescent	nonDSS, DSS	424	333	0.785377	233	205	164	187	12	191	128	80	108	0
F	GSE40628	7	all_acute	DSS	10	convalescent	nonDSS, DSS	90	71	0.788889	71	54	38	50	1	19	17	14	16	0

## Sheet: S4
Table S4. IRGs by IFN type, up or downregulation, comparison, and study.
A - GSE25001							B - GSE28405							C - GSE28988							D - GSE28991							E - GSE43777							A - GSE25001							B - GSE28405							C - GSE28988
early acute vs convalescent							early acute vs convalescent							early acute vs convalescent							early acute vs convalescent							early acute vs convalescent							late acute vs convalescent							late acute vs convalescent							late acute vs convalescent
IFN Type I		IFN Type II		IFN Type III			IFN Type I		IFN Type II		IFN Type III			IFN Type I		IFN Type II		IFN Type III			IFN Type I		IFN Type II		IFN Type III			IFN Type I		IFN Type II		IFN Type III			IFN Type I		IFN Type II		IFN Type III			IFN Type I		IFN Type II		IFN Type III			IFN Type I
DOWN	UP	DOWN	UP	DOWN	UP		DOWN	UP	DOWN	UP	DOWN	UP		DOWN	UP	DOWN	UP	DOWN	UP		DOWN	UP	DOWN	UP	DOWN	UP		DOWN	UP	DOWN	UP	DOWN	UP		DOWN	UP	DOWN	UP	DOWN	UP		DOWN	UP	DOWN	UP	DOWN	UP		DOWN
ABCC5	ABCD1	ABCB1	ABCA1	FHIT	APOL6		ABCC5	ABCC3	ABCC5	AAMDC	FHIT	APOL2		A2M	AAED1	A2M	AAED1	ADAMTS7	ADAR		ABCC5	AAED1	AASS	AAED1	CACNA1I	ADAR		AHNAK	AIM2	ABLIM1	ABCA1	FBXL17	APOL6		ABCC5	ACOT7	ABCC5	ABCB8		ISG15		ABCB11	ABCB9	ABCB11	AAMDC	ADAR	BOLA1		ABL2
ACKR3	ABCG1	ABCC5	ABCD1		ATF3		ABCE1	ABCD1	ABCE1	ABCA1	GPR150	BATF2		AADAT	ABCD1	AADAT	ABCA1	AKAP12	APOL2		ACACA	ABCD1	ABCB1	AAMDC	FBRSL1	APOL2		AHR	ANKRD22	AHNAK	AIM2		BATF2		ADRA2A	ACP2	ACPP	ACOT7				ACOX1	ABCE1	ABLIM1	AARS	BAX	GBP1		ACAP2
AHNAK	ABHD2	ABLIM1	ABCG1		BATF2		ACO1	ABHD2	ABLIM1	ABCC3	KISS1R	BST2		AAK1	ABCG1	AAK1	ABCD1	ALDOA	APOL6		ACKR3	ABHD3	ABCB4	ABCA1	FHIT	APOL6		ALDH2	ANLN	AHR	ANKRD22		DDX58		ANKRD50	ALDH3A2	ALAS2	ACP2				ADAM28	ABHD15	ACPP	ABCA1	C9orf62	HSPE1		ACKR2
ALDH5A1	ACOT9	ACKR3	ABHD2		BST2		ACOT11	ABLIM3	ACO1	ABCD1		C19orf66		AATK	ABHD2	AASDH	ABCG1	AMH	ATF3		ACVR2A	ABI3	ABCC5	ABCD1	KISS1R	ATF3		AP1S2	APOL1	ALDH2	ANLN		EIF2AK2		ARAP3	APOBEC3F	ANKH	ALDH3A2				ADAMTS9	ABHD2	ACSM5	ABCB7	GALR3	ID1		ACKR3
ALDOC	ACP2	ACPP	ACOT9		C3AR1		ACOX1	ABTB2	ACOT11	ABHD2		C3AR1		ABCA6	ABI3	AASS	ABHD2	ARHGAP33	BATF2		ADARB1	ABTB2	ABHD14A	ABHD3	PCSK1N	BATF2		ARHGAP35	APOL6	ANKH	APOL1		EPSTI1		ARL4A	APOBEC3H	ANKRD50	ANAPC10				ADAR	ABL2	ADAM28	ABCE1	KISS1R	IFI35		ADAM33
ASB1	ACTA2	AHNAK	ACP2		DDX58		ALDH5A1	ACOX2	ADHFE1	ABLIM3		DDX58		ABCA7	ABTB2	AATK	ABI3	BHLHE23	BAX		ADK	ACOT9	ABLIM1	ABI3	SEPT11	BST2		ATL3	ARHGAP42	AP1S2	APOL6		GBP1		ARRB1	ARFGEF2	ARAP3	APOBEC3F				ADPRH	ABTB2	ADAMTS2	ABHD15	LCE1C	ISG15		ADRA2A
ATXN1	ADAP2	ALAS2	ACSL3		DTX3L		ANPEP	ACP2	AKR1B1	ABTB2		DTX3L		ABCB11	ACOT9	ABAT	ABTB2	BHLHE40	BST2		AGAP1	ACOX2	ACACA	ABTB2		C19orf66		ATM	AXL	ATL3	ARHGAP42		GBP1P1		BPGM	ASF1B	ARL4A	ASF1B				ADSS	ACAD9	ADAMTS9	ABHD2	LCE5A	NPAS3		AHCTF1
AXIN2	ADM	ALDH5A1	ACTA2		EIF2AK2		APBB1	ACSL1	ALAS2	ACOX2		EPSTI1		ABCB9	ACP2	ABCA5	ACOT9	C19orf73	C19orf66		AHNAK	ACP2	ACACB	ACOT9		C3AR1		ATP2B1	BAMBI	ATM	ASPM		HERC6		CA1	AURKA	ARRB1	ATAD2				AGXT	ACAN	ADAR	ABL2	NEUROG1	NRN1		ALAS1
BCL11B	ADPRH	ALDOC	ACVRL1		EPSTI1		APEX1	ACTA1	ALDH5A1	ACP2		GBP1		ABCC5	ACSL1	ABCA7	ACP2	C1orf229	C3AR1		ALDH5A1	ACSL1	ACKR3	ACOX2		DDX58		BAIAP2-AS1	BATF2	ATP2B1	AURKB		IFI35		CACNG6	BAMBI	ATP1B1	ATP5G1				ALDOC	ACBD3	ADHFE1	ABTB2	PCSK1N	PLSCR1		ALDH5A1
C12orf57	AIM2	ARIH2	ADM		GBP1		ARHGEF9	ACTA2	ANKH	ACSL1		HELZ2		ABCC8	ACSL4	ABCB1	ACRBP	C2CD4A	CACNA1E		AMT	ACSL4	ACVR2A	ACP2		DTX3L		BCLAF1	BCL2L14	BAIAP2-AS1	AXL		IFI6		CAMK1D	BCL2L11	BCL2L1	ATP5J2				ALOX15B	ACOT11	ADPRH	ACADM	PHOX2A	TAP1		ANKRD1
CA1	AKIRIN2	ASB1	ADPRH		HELZ2		ATXN1	ACVR1B	ANPEP	ACTA2		IFI35		ABCD2	ACTA2	ABCB11	ACSL1	CACNA1I	CAMKK2		ANK3	ACTA2	ADARB1	ACSL1		EIF2AK2		BRI3BP	BRCA2	BANK1	BAMBI		IFIH1		CBX3	BLVRA	BDNF	AURKA				AMPH	ACOT7	ADSS	ACAN	PRR5	TRIM14		ANKRD12
CACNG6	ANKRD22	ATP1B1	AIM2		HERC6		BCL2	ADAP2	APBA2	ACVR1B		IFI6		ABCE1	ADAM17	ABCB4	ACSL4	CDH24	DDX58		APCDD1	ACVR1B	ADD2	ACSL3		EPSTI1		C12orf57	BUB1	BCAS4	BATF2		IFIT1		CD244	BMP6	BLVRB	AURKB				ANGPT2	ACOX2	AGXT	ACAT1	RCOR2	TRIM35		ANKRD50
CAMK1D	APOBEC3F	ATXN1	AKIRIN2		IFI35		BRI3BP	ADCY4	ARHGEF9	ACVRL1		IFIH1		ABCG2	ADAP2	ABCB5	ACTA2	CT47A1	DTX3L		APEX1	ADAMDEC1	ADHFE1	ACSL4		GBP1		C2orf68	C1QA	BCL11A	BCL2L14		IFIT2		CD302	BTG3	BMP2K	BAMBI				ANPEP	ACP2	ALAS2	ACAT2	RNF165	UBE2L6		AOX1
CASD1	APOBEC3H	BACE2	ALOX12		IFI6		BSG	ADM	ARL3	ADAMTSL4		IFIT1		ABL1	ADAR	ABCC11	ADAR	CT47A6	EIF2AK2		ARHGAP10	ADAP2	ADK	ACTA2		GBP1P1		CAMK1D	C2	BNIP3L	BIRC5		IFIT3		CD93	BUB1	BNIP3L	BCL2L11				AP2A1	ACVR1B	ALDOC	ACOT11	SF3A2	UCN2		AP2A1
CAT	APOL1	BCAS4	ANKRD22		IFIH1		C12orf57	ADPRHL2	ASXL1	ADCY3		IFIT2		ABL2	ADCY4	ABCC2	ADCY4	CYP4F2	EPSTI1		ARRB1	ADAR	ADORA2A	ACVR1B		HELZ2		CBX7	CASP5	BRI3BP	BRCA2		IFIT5		CDC34	C12orf45	BPGM	BLVRA				APLNR	ACY3	ALOX15B	ACOT13	SOX17	USP18		ARAP3
CBX7	APOL6	BCL11B	ANXA2		IFIT1		CAMK1D	AEN	ATP8B2	ADCY4		IFIT3		ACACA	ADM	ABCC5	ADI1	CYP4F3	FAM129B		ASMTL	ADCY4	AGAP1	ACVRL1		HERC6		CCL5	CCL2	C12orf57	BUB1		ISG15		CDK5R1	C17orf58	CACNG6	BMP6				AQP10	ADA	AMPH	ACOT2	SOX8			ARHGAP29
CD244	ARHGAP25	BCL2L1	AP5B1		IFIT2		CBX7	AFF1	ATXN1	ADM		IFIT5		ACADVL	ADPRH	ABCC8	ADM	DNLZ	GBP1		ATF7IP2	ADM	AGBL5	ADAMDEC1		IFI35		CCNY	CCL8	C2orf68	C1QA		MX1		CDKN1C	C19orf12	CAMK1D	BRCA1				ARAP1	ADAM10	ANGPT2	ACOT4	SPATA2L			ARHGEF40
CD302	ARHGAP27	BIN1	APOBEC3F		IFIT3		CCDC136	AGPAT3	BCAS4	ADPRHL2		IRF1		ACAN	ADPRHL2	ABCC9	ADORA1	EN2	HELZ2		ATXN7L2	ADPRH	AGFG2	ADAMTSL4		IFI6		CD1E	CCNA1	CACNA2D3	C1QB		OAS1		CLUH	C1orf112	CAPN5	BTG3				ARAP3	ADAM20	ANKH	ACOT7	TNXB			ARL4A
CDC34	ARHGEF11	BRINP2	APOBR		IFIT5		CCNE1	AGTRAP	BCKDHB	AEN		ISG15		ACBD5	ADRA1D	ABCE1	ADPRH	FCRLB	IFI35		AXIN2	ADPRHL2	AHNAK	ADAR		IFIH1		CD200	CCND2	CAMK1D	C1QC		OAS3		CNPPD1	C1QA	CBS	BUB1				ARHGAP32	ADK	ANKRD29	ACOX2	ZSCAN10			ARMCX1
CDK5R1	ATF3	C12orf57	APOL1		IFITM3		CCR7	AIM2	BCL2	AFF1		MX1		ACE	ADRA2A	ABCG2	ADPRHL2	FHIT	IFI6		BCL11B	AFF1	ALDH5A1	ADCY4		IFIT1		CD44	CCR1	CAMK4	C2		OASL		CSF2RB	CAMK1G	CBX3	C17orf53				ARHGEF11	ADORA2B	ANPEP	ACOX3				ARSD
CLUH	ATF5	CACNG6	APOL6		ISG15		CCSER2	AK4	BCL2L1	AGPAT3		NRN1		ACE2	AFTPH	ABHD11	ADRA1B	GALR3	IFIH1		BCL7A	AGPAT3	ALKBH2	ADCY7		IFIT2		CD79B	CCRL2	CBX7	CASP5		PARP9		CTSG	CCDC134	CCR3	C17orf58				ARNT2	AEN	ANXA9	ACP2				ARSJ
COBLL1	ATOX1	CAMK1D	ARHGAP25		MX1		CD27	AKAP7	BDH1	AGTRAP		OAS1		ACER1	AGAP2	ABHD17A	AGBL5	GIPR	IFIT1		BEND7	AGRN	ANKH	ADM		IFIT3		CEP68	CD274	CCL5	CCL2		PML		CXCL16	CCL3	CD244	C19orf12				ARSD	AFTPH	AP2A1	ACTL6A				ASB9
CTSG	ATP13A2	CAPN5	ARHGAP27		OAS1		CD3E	AKIRIN2	BIN1	AIM2		OAS3		ACHE	AGL	ABI3BP	AGTRAP	GRIN1	IFIT2		BIVM	AGTRAP	ANKZF1	ADPRH		IFIT5		CERK	CD38	CD1C	CCL8		SAMD9		CXCR2	CCNE2	CD302	C19orf48				ARSJ	AGGF1	APBA2	ACTR6				ATM
CTSK	BAMBI	CASS4	ARHGEF11		OAS3		CD52	ANKFY1	BRI3BP	AK4		OASL		ACKR2	AGTRAP	ABL2	AIM2	GRIN2D	IFIT3		BRI3BP	AIM2	ANO9	ADPRHL2		IFITM3		CLN8	CDC25A	CD1E	CCNA1		SP110		CYBRD1	CD38	CD93	C1orf112				ARVCF	AGK	ARAP3	ACVR1B				ATP10A
CYBRD1	BATF2	CAT	ARSB		OASL		CD7	ANKRD22	C10orf35	AKAP7		PARP10		ACKR3	AIM2	ABLIM1	AK2	ID1	IFIT5		BRWD1	AK4	APBA2	AFF1		IRF1		CNIH1	CDC45	CD200	CCNA2		STAT1		DCAF6	CDC7	CDK5R1	C1QA				ASB13	AGL	ARHGAP24	ACVRL1				ATP2B1
CYP27A1	BATF3	CBX7	ASGR2		PARP10		CD72	ANXA3	C12orf57	AKIP1		PARP12		ACKR4	AK2	ABR	AKAP9	IFITM5	IFITM3		C11orf31	AKAP2	APCDD1	AGPAT3		ISG15		CPSF6	CDCA5	CD24	CCND2		USP18		DGAT2	CDCA5	CDKN1C	CADM1				ASB9	AGPAT3	ARHGAP32	ACY1				BDKRB1
DCAF6	BLVRA	CCDC106	ATF3		PARP12		CD79A	ANXA4	CACNA2D3	AKIRIN2		PARP14		ACO1	AKAP9	ACACA	AKIRIN2	IRX4	IRF9		C12orf57	AKAP7	ARHGAP10	AGRN		MX1		CREBL2	CDK1	CD44	CCR1				DUSP1	CDCA7	CENPV	CAMK1G				ASIC2	AGPAT5	ARHGEF11	ADA				BMP2
EEF1B2	BLZF1	CD1A	ATF5		PARP9		CD79B	AOX1	CALCR	ANKDD1A		PARP9		ACOT1	AKIRIN2	ACACB	ALOX12	KISS1R	ISG15		CACNA1I	AKIRIN2	ARRB1	AGTRAP		OAS1		CSDE1	CEACAM1	CEP68	CCRL2				EIF4EBP3	CDT1	CHPT1	CCDC134				ASS1	AGPS	ARNT2	ADAM10				BPGM
EIF3F	BST2	CD244	ATOX1		PML		CDC34	APOBEC3F	CAMK1D	ANKFY1		PLSCR1		ACOT11	ALG11	ACAD8	ALPI	KRTAP4-1	KLF16		CACNA2D4	ANKFY1	ASMTL	AIM2		OAS3		CYBRD1	CFB	CEP78	CD274				FAM210B	CENPM	CMTM3	CCDC167				ASTN2	AHCY	ARSD	ADAM20				BRD4
EIF3L	C10orf10	CD28	ATP13A2		SP110		CDC7	APOBEC3H	CBX7	ANKRD22		PML		ACOT7	ALPI	ACADL	ALPPL2	LCE1D	MX1		CAMK1D	ANKRD13D	ATF4	AK4		OASL		CYLD	CMPK2	CERK	CD38				FAM65A	CENPN	CPPED1	CCDC34				ATP2B2	AHNAK	ARSJ	ADAMTS4				BRIP1
EIF4B	C17orf58	CD302	BAMBI		STAT1		CENPM	APOL1	CCDC136	ANXA3		SAMD9		ACPT	ALPPL2	ACADVL	ANGPTL4	LGR4	OAS1		CAMTA1	ANKRD22	ATP8B2	AKAP2		PARP10		DNAJC10	CNIH4	CHML	CDC20				FBXO7	CENPU	CREB5	CCL1				AZGP1	AIM2	ASB13	ADCY3				C4BPA
ERP27	C1QA	CDK5R1	BATF2		STAT2		CNNM3	APOL2	CCKAR	ANXA4		SP110		ACSL5	ANGPTL4	ACAN	ANKFY1	LYNX1	OAS3		CAPN12	ANXA3	AVP	AKAP7		PARP12		DYRK2	CTSL	CLN8	CDC25A				FCER1A	CHAF1A	CSF2RB	CCL3				BAG1	AK2	ASB9	ADH5				C9orf72
FAM101B	C3AR1	CDR2	BATF3		TAP1		CXXC5	APOL3	CCNB2	AOX1		STAT1		ACSS2	ANKFY1	ACAT2	ANKLE1	MEX3D	OASL		CBR3	APOBEC3F	BACE2	AKIRIN2		PARP14		EEF1A1	CXCL10	CNIH1	CDC45				FCRL2	CHST12	CTSG	CCNA2				BAX	AK4	ASPHD1	ADK				CA1
FAM102A	C5	CENPV	BLVRA		TDRD7		CYBRD1	AREG	CCNE1	AP1M2		STAT2		ACTA1	ANKRD22	ACBD5	ANKRD22	NEUROG1	PARP10		CBR4	APOBEC3G	BANK1	ANKFY1		PARP9		EIF3F	CXCL11	COCH	CDC6				FFAR2	CHTF18	CXCL16	CCNB1				BCL6	AKAP7	ASS1	ADO				CACNA1I
FAM168B	C9orf66	COBLL1	BLZF1		TMEM140		CYP27A1	ARF6	CCR7	AP5B1		TAP1		ACTBL2	ANKRD53	ACBD7	ANKRD44	NKD2	PARP12		CBX7	APOBEC3H	BCAS4	ANKRD13D		PLSCR1		EIF3L	DDX58	CPVL	CDCA2				FOXO3	CKS2	CXCR2	CCNB2				BRD4	ALCAM	ASTN2	ADORA2B				CACNG1
FAM210B	CACNA1A	COCH	BST2		TRIM14		DCUN1D4	ARHGAP18	CCSER2	APOBEC3F		TDRD7		ACTL7A	ANP32A	ACE	ANP32A	NPAS3	PARP14		CCAR2	APOL1	BCL11B	ANKRD22		PML		EIF4B	DDX60	CR2	CDCA5				FOXO4	COBLL1	CYBRD1	CCNE2				BSG	ALKBH1	ATF7	AEN				CACNG6
FAM46C	CARD16	CTSG	C10orf10		TRIM25		DGAT2	ARHGAP27	CD1C	APOBR		TMEM140		ACTR2	ANXA3	ACE2	ANXA2P1	PARD6G	PARP9		CCDC57	APOL2	BCL7A	ANXA2		SAMD9		ERCC1	DDX60L	CREBL2	CDK1				FRY	DENND5B	CYP11A1	CD38				C12orf74	AMD1	ATOH8	AGA				CADM3
FBL	CASP1	CTSK	C17orf58		UBE2L6		DGKA	ASPHD2	CD22	APOL1		TRIM14		ACVR1B	ANXA4	ACHE	ANXA3	PHOX2A	PLSCR1		CCNY	APOL3	BDH1	ANXA3		SIK1		ESYT2	DEFB1	CRTAP	CEACAM1				GAL3ST4	DHFR	DCAF6	CD70				C1S	AMIGO2	ATP1B1	AGGF1				CAMK1D
FBXO7	CASP4	CYBRD1	C1QA		ZC3HAV1		DHRS3	ATF5	CD276	APOL2		TRIM25		ACVR2A	AOC1	ACKR3	ANXA4	POU3F3	PML		CCR7	APOL6	BDKRB2	AP5B1		SP110		FAM101B	DHX58	CSGALNACT1	CEP55				GBGT1	DNAJC3	DGAT2	CDC20				CA1	ANKHD1	ATP1B4	37834				CAV2
FCRL2	CASP5	CYP27A1	C3AR1		ZNFX1		DPP4	ATL3	CD28	APOL3		UBE2L6		ADAM12	AP2A1	ACKR4	AP1M2	PRR5	RNH1		CD19	ARAP1	BDNF	APOBEC3F		STAT1		FAM168B	DOCK4	CYBRD1	CFB				GCA	DTL	DUSP1	CDC7				CA14	ANKRD17	ATP8B2	AGPAT3				CBFA2T3
FGFBP2	CASP7	DCAF6	C5				DYRK2	ATOX1	CD52	AREG		USP18		ADAM19	APH1A	ACO1	AP2A1	PRR7	SAMD9		CD1E	ARAP2	BEND5	APOBEC3G		STAT2		FBL	DTL	CYLD	CHEK1				GLUL	DUSP5	EIF4EBP3	CDCA5				CACNG1	ANKRD22	AZGP1	AGPAT5				CCNG2
FOXO1	CCL2	ELANE	CACNA1A				EEF1A1	AXL	CD7	ARF6		ZC3HAV1		ADAM20	APOBEC3A	ACOT1	AP5B1	RCOR2	SCRT2		CD244	ARHGAP25	BEX2	APOBR		TAP1		FCER1A	EIF2AK2	DDHD2	CMPK2				GMPR	EBP	ELANE	CDCA7				CACNG6	ANKRD24	BAG1	AGPS				CD1E
GLS	CCL3	EPB41	CARD16				EEF1G	AZI2	CD72	ARHGAP18		ZNFX1		ADAM28	APOBEC3F	ACOT11	APH1A	RND1	SOX8		CD248	ARHGAP27	BIN1	APOL1		TDRD7		FCRL2	ELOVL3	DNAJC10	CNIH4				GRINA	EEF1B2	EPB41	CDKN3				CACNG7	AP5M1	BAIAP2	AHCY				CD302
GPR183	CCL8	ERP27	CASP1				EEF2K	BAK1	CDC14A	ARHGAP27				ADAM33	APOBEC3H	ACOT7	APOBEC3A	RTN3	SP110		CD27	ARHGEF10L	BIVM	APOL2		TMEM140		FCRL3	ENPP2	DPH5	CTSL				GUCD1	EIF2A	FAM65A	CDT1				CADPS	APEX1	BCL2L1	AHNAK				CD47
GPR68	CCR1	ETS1	CASP4				EIF3L	BAMBI	CDC7	ARIH1				ADAMTS12	APOL1	ACPP	APOBEC3F	SLC26A1	SPATA2L		CD3E	ARHGEF11	BRI3BP	APOL3		TRIM14		FOXO1	EPHB2	DYRK2	CXCL10				GUK1	ELL2	FCGR2A	CENPL				CAMK1D	APOBEC3B	BCL6	AIM2				CDC34
GSPT1	CD14	FAM101B	CASP5				EIF4B	BATF2	CDCA7L	ARSB				ADAMTS5	APOL2	ACSL3	APOBR	SOX1	STAT1		CD44	ARID4B	C10orf35	APOL6		TRIM25		GGTA1P	EPSTI1	EBF1	CXCL11				GYPC	ELMOD2	FECH	CENPM				CAMK1G	APOBEC3D	BDKRB2	AK2				CDC73
GYPC	CD2AP	FAM102A	CASP7				ENKD1	BATF3	CDR2	ASGR2				ADAMTS6	APOL3	ACSL5	APOL1	SOX17	STAT2		CD5	ARL5B	C11orf80	ARAP2		UBE2L6		GLIPR1	ETV7	ERCC1	DDX58				HAGH	ETFB	FFAR2	CENPN				CAMTA1	APOBEC3F	BEGAIN	AK4				CFL2
HAGH	CD300C	FAM168B	CCL1				ENO3	BCL2A1	CENPM	ASPHD2				ADAMTS9	APOL5	ACSL6	APOL2	SOX3	TAP1		CD52	ARRDC3	C12orf57	ARHGAP25		USP18		GPATCH11	FAM20A	FAM101B	DDX60				HAL	EXO1	FOXO3	CENPU				CASP2	APOBEC3H	BLVRB	AKAP7				CHAT
HEY1	CD38	FAM46C	CCL2				ERP27	BCL2L13	CNTNAP2	ATF5				ADAMTSL1	APOL6	ACSM2B	APOL3	SYN1	TDRD7		CD6	ARSD	C16orf74	ARHGAP27		ZC3HAV1		GPR183	FAM26F	FAM117B	DDX60L				HBD	FAM72D	FRY	CENPW				CAV2	APOL3	BMP2K	AKIP1				CLN8
HLA-DOA	CD40	FBXO9	CCL3				ESYT1	BMPR1B	CNTNAP3	ATL3				ADARB1	AQP9	ACSM3	APOL6	SYNGR4	TMEM140		CD7	ASCL2	C1QTNF6	ARHGEF10L		ZNFX1		GSPT1	FBXO6	FAM129C	DEFB1				HBQ1	FDXR	GAL3ST4	CHAF1A				CBFA2T3	AQP3	BNIP3L	AKR1A1				CMTM4
ID3	CDH23	FECH	CCL8				FAM101B	BMPR2	COL6A2	ATOX1				ADD3	ARAP2	ACSM5	AQP9	THEM5	TPSG1		CD72	ASPHD2	C2orf15	ARHGEF11				H2AFV	FCGR1B	FAM168B	DHX58				HEY1	FEN1	GATS	CHAF1B				CBX3	AREG	BTN2A2	ALCAM				CNIH2
IFT122	CDKN1A	FGFBP2	CCR1				FAM102A	BROX	CTLA4	ATXN3				ADK	ARF1	ACSS2	ARAP2	TNXB	TRIM14		CD79A	ATF3	C2ORF15	ARL5B				HINT1	FFAR2	FBXL17	DOCK4				IFIT1B	FKBP14	GCA	CHEK1				CCL22	ARF6	BTNL8	ALG12				CNKSR3
JAK3	CDKN1C	FOXO1	CD14				FAM210B	BST2	CUZD1	AXL				AES	ARF6	ACTL6A	ARF6	UCN2	TSPAN10		CD79B	ATF5	CA11	ARMC8				HLA-DOA	FOXN2	FCRLA	DTL				IGF2BP2	GALM	GFOD2	CKS1B				CCL7	ARFGEF2	C11orf96	ALG8				COL8A1
KLF1	CEACAM1	GLO1	CD2AP				FAM216A	C15orf48	CXCR3	AZI2				AFG3L1P	ARHGAP18	ACTRT3	ARHGAP12		UBE2L6		CD8B	ATG3	CACNA1I	ARRDC3				HNRNPA0	FPR2	FHL1	E2F7				IL13RA1	GAPDH	GLUL	CKS2				CCNE1	ARHGAP18	C1S	ALG9				CPA3
KLF12	CHMP5	GLRX5	CD300A				FBL	C17orf67	CXCR5	B4GALT4				AGAP1	ARHGAP25	ACVR1B	ARHGAP18		UTS2R		CEP68	ATL3	CACNA2D3	ARSB				HNRNPDL	FRMD3	FOXO1	EFCAB2				INPPL1	GGH	GMPR	CLCC1				CCNJ	ARL15	C5AR2	ALKBH8				CPE
KLHL3	CLDN23	GLS	CD38				FBXL16	C18orf25	CXXC5	BAK1				AGBL1	ARHGAP27	ACVR2A	ARHGAP25		ZC3HAV1		CERK	ATOX1	CAMK1D	ARSD				HOOK3	FZD5	FOXP1	EIF2AK2				IRS2	GINS2	GPA33	CLUAP1				CD163L1	ARMCX5	CA11	ALMS1				CPM
LDHB	CLEC1B	GLTSCR2	CD40				FBXO32	C19orf66	CYBRD1	BAMBI				AGPAT3	ARHGAP30	ADAM12	ARHGAP27		ZNF579		CMTM8	ATP8A1	CAMTA1	ASCL2				HS3ST3B1	GBP1	GATA3	ELOVL3				KCNJ2	GPR180	GPC2	CMSS1				CDC34	ASB7	CA9	AMD1				CSF2RB
LIME1	CLEC3B	GNG7	CDH23				FBXO7	C1orf162	CYFIP2	BATF2				AGRN	ARHGAP35	ADAM19	ARHGEF11		ZNFX1		CNNM3	ATP8B4	CAPN12	ASGR2				HSF2	GBP1P1	GGTA1P	ENPP2				KCTD5	GPRC5D	GRINA	COBLL1				CDC42EP2	ASF1A	CACNA2D3	AMDHD1				CSH2
MEF2D	CLEC4D	GPC2	CDKN1A				FCER1A	C1QA	CYP27A1	BATF3				AGXT	ARHGEF11	ADAM20	ARL5B				CRYL1	AXL	CARD14	ASPHD2				IGF1R	GINS2	GLIPR1	EPHB2				KLF1	GUF1	GUCD1	COX7B				CDHR2	ASF1B	CACNG6	AMIGO2				CSRP2
MICALCL	CLEC5A	GPR183	CDKN1C				FCRL2	C2	DBNDD1	BCAP29				AHCTF1	ARID4B	ADAM22	ARL6IP1				CSDE1	AZI2	CBR3	ATF3				IL7	GM2A	GNG7	EPSTI1				KRT31	GZMB	GUK1	CXCR3				CDK5R1	ASNS	CAD	ANAPC10				CXADR
MIR600HG	CMKLR1	GPR68	CEACAM1				FGFBP2	C3AR1	DCUN1D4	BCL2A1				AHNAK	ARL5B	ADAM23	ARRB1				CTNNBIP1	B4GALT5	CBR4	ATF5				KCTD15	GMPR	GOLGA8A	ETV7				KRT72	HAUS8	GYPC	DENND2C				CDKN1C	ASPHD2	CALCR	ANGPTL6				CXCL2
MXD4	CMPK2	GSPT1	CEACAM3				FOXO1	C3orf38	DGAT2	BCL2L13				AHR	ARL6IP1	ADAM28	ARRB2				CTSK	BAK1	CBX7	ATG3				KIAA1147	GRIN3A	GPATCH11	FAM20A				LPCAT2	HIBCH	HAL	DENND5B				CDKN2C	ASUN	CAMK1D	ANKDD1A				CXCL5
N4BP2	CPEB3	GYPC	CHMP5				GAL3ST4	C4orf32	DGKA	BEX1				AK4	ARRB1	ADAM33	ARSB				CUL9	BAMBI	CCDC102A	ATL3				KLHDC2	H1F0	GPR183	FAM26F				LRG1	HIST1H2BD	HEY1	DHFR				CHRDL1	ATF5	CAMK1G	ANKHD1				CYBRD1
NCALD	CSRNP1	GZMK	CLDN23				GLIS3	C4orf33	DHRS3	BMPR1B				AKAP12	ARRB2	ADAMTS12	ASAH1				CXXC5	BATF2	CCDC106	ATOX1				KLHL36	HERC5	GSPT1	FBXO6				LRRFIP2	HIST1H2BG	HPS1	DHX35				CHRM5	ATL3	CAMTA1	ANKRD22				CYP1B1
NCR3	CTSA	HABP4	CLDN7				GLS	C5	DPP4	BMPR2				AKAP2	ARX	ADAMTS14	ASB16				CYBRD1	BATF3	CCDC50	ATP1B3				KRT10	HERC6	GZMK	FCGR1B				LSS	HIST1H2BJ	IGF2BP2	DNAJC3				CHRNE	ATOX1	CASP2	ANKRD37				DCAF6
NMT2	CTSL	HEY1	CLEC1A				GPATCH11	C6orf106	DYRK2	BST2				AKAP7	ASB16	ADAMTS15	ASCC3				CYP27A1	BAZ1A	CCDC57	ATP8A1				LDLRAD4	HES4	H2AFV	FFAR2				LST1	HIST1H4K	IL13RA1	DONSON				CLCA4	ATP13A3	CAV2	ANKS1B				DCBLD2
OR11A1	CXCL10	HLA-DOA	CLEC3B				GPR183	C9orf66	EEF2K	BTBD3				AKR1B10	ASCL2	ADAMTS18	ASCL2				DANCR	BCL2L13	CCDC84	ATP8B4				LRRN3	HESX1	HLA-DOA	FOXM1				LYL1	HIST2H2AC	IRS2	DTL				CLCNKB	ATP1A1	CBFA2T3	AP5M1				DDX46
PABPC1	CXorf21	HPS1	CLEC4D				GPRIN3	CACNA1A	ENKD1	BVES				AKR1C1	ASPHD2	ADAMTS2	ASGR2				DBP	BLVRA	CCR7	AXL				LUC7L3	HIST1H2BO	HLA-DRB4	FOXN2				MAP2K3	HMGB2	KCNJ2	DTYMK				CLEC7A	ATP2A2	CBX3	APOBEC3B				DEPDC7
PDE3B	CYP2J2	ID3	CLEC5A				GSPT1	CARD16	ENO2	C15orf48				AKR1C2	ATF3	ADAMTS3	ASH1L				DCAF6	BMPR2	CD1E	AZI2				LY9	HIST1H4H	HNRNPA0	FPR2				MBNL3	HRASLS2	KCTD5	DUSP5				CMTM4	ATP6V0A2	CCKAR	APOBEC3D				DGAT2
PITHD1	CYSTM1	IFT122	CMKLR1				GYPC	CASP4	ENO3	C17orf53				AKR1C4	ATF5	ADAMTS5	ASPHD2				DCAKD	BST2	CD22	B4GALT4				MALT1	HMMR	HNRNPDL	FRMD3				MCOLN1	HSP90B1	KDM4B	E2F1				CNPPD1	ATPIF1	CCL22	APOBEC3F				DIRC1
PLEK2	DAB2	ITM2A	CMPK2				GZMA	CASP5	EPN2	C17orf67				AKTIP	ATF7IP	ADAMTS6	ATF3				DCHS1	C15orf48	CD244	B4GALT5				MAN1C1	HRASLS2	HS3ST3B1	FZD5				MEFV	HYOU1	KLF1	EBP				COL12A1	ATR	CCL7	APOL3				DKK3
PLEKHA1	DDB2	JAK3	COL9A2				GZMM	CASP7	ERP27	C18orf25				ALAS1	ATG3	ADAMTS7	ATF5				DGKA	C17orf58	CD248	BAK1				MGAT4A	IDO1	IGF1R	GBP1				MTURN	IFI27	KRT31	EIF4EBP1				COL8A1	ATRN	CCNE1	APOO				DNAJB4
PPIA	DDIT3	KLF1	CPEB3				H2AFV	CBR1	ESPN	C19orf66				ALB	ATP13A2	ADAMTS9	ATF7IP				DHCR7	C18orf25	CD28	BAMBI				MOAP1	IFI27	IL7	GBP1P1				MXD1	IRF4	LPCAT2	ELL2				CORO2A	AUNIP	CCNJL	APPBP2				DNAJC22
PRSS23	DDX58	KLF12	CSRNP1				HAGH	CBWD3	ESYT1	C1orf162				ALDH3A2	ATP6V0B	ADAMTSL1	ATG3				DHX57	C19orf66	CD44	BATF2				MRPL42	IFI35	ING5	GINS1				MXI1	ISG15	LRG1	ELMOD2				CPM	AURKA	CCR3	AQP3				DNER
RALGPS1	DDX60	KLHL3	CTSL				HEY1	CCDC137	FAM101B	C1QA				ALDH3B2	ATP8B4	ADARB1	ATP13A2				DLEU1	C1GALT1	CD52	BATF3				MTHFD1	IFI44	ITM2A	GINS2				MYADM	ITM2C	LRRFIP2	EXO1				CREB3L3	AXL	CD163L1	AREG				DPYSL5
RASGRP1	DENND1A	KLRK1	CXCL10				HLA-DOB	CCDC71L	FAM102A	C1QB				ALDH4A1	AXL	ADCY1	ATP1B3				DOCK9	C1GALT1C1	CD6	BAZ1A				N4BP2	IFI44L	KCTD15	GM2A				NADK	KAT6A	LSMEM1	FAM72D				CRMP1	AZI2	CD1A	ARF6				DSC1
RBM38	DESI1	LDHB	CXorf21				HOOK1	CCL19	FAM213B	C1QC				ALDH5A1	AZI2	ADD2	ATP6V0D2				DPH2	C1QA	CD7	BBS12				NAA16	IFI6	KIAA1147	GMPR				NAMPT	KDELR2	LSS	FANCL				CST2	BAG4	CD1C	ARFGAP3				DSC2
RGCC	DHX58	LEF1	CYP2J2				HSF2	CCL2	FAM216A	C2				ALOX12B	B4GALT5	ADD3	ATP8B4				DSC1	C2	CD72	BCAP29				NAP1L1	IFIH1	KLHDC2	GPR84				NCAM1	KIAA0101	LST1	FBXO5				CTDSP1	BAK1	CD276	ARHGAP12				DST
RNF144A	DOPEY1	MEF2D	CYSTM1				IL16	CCL3	FBXO32	C3AR1				ALOX15B	BAK1	ADH1B	AXL				DYRK2	C21orf91	CDR2	BCL2L13				NMT2	IFIT1	KLRC4	GRIN3A				NFE2	KLHL14	LTB	FDXR				CXCL5	BAMBI	CDC14B	ARHGAP18				DUSP4
RPL10A	DRAP1	MKRN1	DAB2				IL32	CCL3L1	FCER2	C3orf38				ALOXE3	BAMBI	ADHFE1	AZI2				EEF1A1	C2orf49	CENPV	BIRC2				NOG	IFIT2	KRT10	GTSE1				NINJ2	LAG3	LYL1	FEN1				CYB561D1	BARD1	CDC42EP2	ARHGAP31				DYRK2
[truncated: 3,083 more rows]
[truncated: 53 more columns]

## Sheet: S5
Table S5. The number of shared IRGs between IFN type and datasets - Circos plots.
[truncated: 38 more rows]

## Sheet: S6
Table S6. IRGs by IFN type, disease phase, and dataset - Upset plots.
[truncated: 5,292 more rows]

[truncated: 11 more sheets: S7, S8, S9, S10, S11, S12, S13, S14, S15, S16, S17]
